# Supplementary material for: Integrated eQTL mapping approach reveals genomic regions regulating candidate genes of the E8-r3 locus in soybean
Source: Front Plant Sci. 2024 Nov 12;15:1463300. doi: 10.3389/fpls.2024.1463300 (PMC11589821; doi:10.3389/fpls.2024.1463300)
Supplement: Supplementary file 3 [file Table1.xlsx]

## Sheet: S1a - Exp data QS15524 parents
Table S1a. Gene expression dataset for the QS15524 parental lines
	Genes
Parental lines		MA1	MA4	MA5	OV1	OV2	OV4
	ENSRNA049760029	0	7	138	243	183	188
	ENSRNA049760259	2	5	3	2	12	3
	Glyma.01G000100	142	161	111	106	93	97
	Glyma.01G000200	299	125	268	159	201	214
	Glyma.01G000400	714	590	475	412	405	388
	Glyma.01G000500	0	0	13	8	3	12
	Glyma.01G000600	435	308	344	325	292	332
	Glyma.01G000700	95	19	64	46	42	44
	Glyma.01G000900	770	555	660	509	488	545
	Glyma.01G001000	700	816	628	462	403	389
	Glyma.01G001100	1361	1384	1432	1441	976	807
	Glyma.01G001200	806	443	392	71	26	36
	Glyma.01G001300	2335	1935	1836	3127	3603	4800
	Glyma.01G001600	746	450	547	195	109	123
	Glyma.01G001700	347	358	283	240	205	214
	Glyma.01G001800	27	22	21	13	20	19
	Glyma.01G002000	9	11	16	26	559	271
	Glyma.01G002100	961	713	589	682	1211	1970
	Glyma.01G002200	776	610	553	534	529	585
	Glyma.01G002400	669	1078	856	1212	1162	800
	Glyma.01G002600	774	845	595	2635	2076	1456
	Glyma.01G002700	1329	1483	1089	1378	1101	763
	Glyma.01G002900	600	590	595	421	1445	618
	Glyma.01G003000	559	715	497	924	1101	927
	Glyma.01G003100	297	421	47	30	25	42
	Glyma.01G003200	26	49	40	29	24	21
	Glyma.01G003400	449	645	588	304	384	268
	Glyma.01G003600	376	232	380	96	62	76
	Glyma.01G003700	767	789	660	292	258	220
	Glyma.01G003800	1426	1142	1269	440	276	247
	Glyma.01G004000	10	4	3	25	0	15
	Glyma.01G004100	188	138	138	232	250	314
	Glyma.01G004200	30	6	8	22	36	139
	Glyma.01G004300	7365	11633	9373	3865	1726	1366
	Glyma.01G004400	23	16	39	20	23	6
	Glyma.01G004500	718	819	558	914	1014	1200
	Glyma.01G004600	472	683	493	339	310	202
	Glyma.01G004700	373	296	228	72	27	23
	Glyma.01G004900	14	9	2	4	2	0
	Glyma.01G005000	368	438	208	199	340	311
	Glyma.01G005200	32	18	22	67	21	21
	Glyma.01G005300	428	600	332	320	373	344
	Glyma.01G005400	357	560	457	2210	2899	2254
	Glyma.01G005500	71	91	81	140	97	93
	Glyma.01G005600	120	104	64	60	25	47
	Glyma.01G005800	12	14	3	9	3	17
	Glyma.01G006000	75	88	97	99	25	19
	Glyma.01G006100	1798	1601	1944	2003	1692	1476
	Glyma.01G006200	240	540	176	208	232	312
	Glyma.01G006400	1967	1732	1719	775	492	522
	Glyma.01G006500	315	211	238	254	213	235
	Glyma.01G006600	394	171	256	269	287	412
	Glyma.01G006700	138	133	200	543	481	616
	Glyma.01G006700	119	231	121	480	483	427
	Glyma.01G006800	171	225	211	383	181	132
	Glyma.01G006900	757	744	617	766	803	782
	Glyma.01G007000	53	46	56	22	15	16
	Glyma.01G007200	2076	2435	2307	2528	1448	972
	Glyma.01G007300	149	99	86	34	12	22
	Glyma.01G007400	271	172	126	139	162	173
	Glyma.01G007700	574	453	415	459	244	312
	Glyma.01G007800	3316	2226	2251	346	222	146
	Glyma.01G008000	391	483	303	270	270	262
	Glyma.01G008100	2	7	6	23	38	54
	Glyma.01G008200	2	4	4	11	3	3
	Glyma.01G008400	64	66	39	110	94	102
	Glyma.01G008500	1965	1443	1473	1776	2159	3101
	Glyma.01G008600	1478	1417	1087	999	1015	1231
	Glyma.01G008700	48	19	24	27	44	23
	Glyma.01G008800	750	818	805	355	310	307
	Glyma.01G008900	440	415	302	299	380	536
	Glyma.01G009000	0	0	4	18	9	24
	Glyma.01G009200	2002	3488	2241	6387	4476	5964
	Glyma.01G009300	3176	2451	2687	1705	970	1022
	Glyma.01G009400	168	139	142	189	173	212
	Glyma.01G009500	54	68	36	44	58	60
	Glyma.01G009600	39	67	64	86	78	70
	Glyma.01G009700	3284	2425	2555	902	528	480
	Glyma.01G009800	570	552	403	367	275	267
	Glyma.01G009900	608	644	503	1073	1013	868
	Glyma.01G010000	543	507	491	387	304	242
	Glyma.01G010100	501	307	402	477	349	445
	Glyma.01G010200	18307	18670	18228	34630	34413	30303
	Glyma.01G010300	2606	2830	2140	1270	1309	1514
	Glyma.01G010400	2264	1791	2039	696	274	281
	Glyma.01G010500	48	45	59	165	71	68
	Glyma.01G010600	2596	3963	2841	2267	2047	1494
	Glyma.01G010800	218	184	176	173	158	163
	Glyma.01G010900	192	209	155	252	314	304
	Glyma.01G011000	17	28	16	40	65	67
	Glyma.01G011100	1933	1562	1520	1064	707	846
	Glyma.01G011200	1132	795	836	538	575	555
	Glyma.01G011300	1440	1210	1380	1585	1675	1805
	Glyma.01G011400	61	59	45	55	45	52
	Glyma.01G011500	78	183	137	154	23	225
	Glyma.01G011700	31	25	26	14	27	47
	Glyma.01G011900	85	75	65	16	28	27
	Glyma.01G012000	37	31	22	18	10	14
	Glyma.01G012100	569	573	459	50	154	83
	Glyma.01G012200	17	8	7	14	19	14
	Glyma.01G012300	307	241	197	149	163	175
	Glyma.01G012400	406	457	358	425	497	416
	Glyma.01G012500	1098	786	694	547	639	786
	Glyma.01G013500	687	599	451	175	194	367
	Glyma.01G013600	406	255	318	350	367	401
	Glyma.01G013700	0	0	3	2	5	9
	Glyma.01G013800	239	276	224	143	117	108
	Glyma.01G013900	28	36	24	108	53	66
	Glyma.01G014000	22	32	17	28	13	25
	Glyma.01G014100	47	24	35	17	12	14
	Glyma.01G014200	748	514	550	399	286	290
	Glyma.01G014400	905	943	833	696	667	623
	Glyma.01G014500	513	399	431	258	261	288
	Glyma.01G014600	735	483	372	270	334	503
	Glyma.01G014700	699	536	689	834	570	652
	Glyma.01G014800	96	112	49	84	56	56
	Glyma.01G014800	282	108	178	197	133	188
	Glyma.01G014900	1599	1586	1417	1219	1214	822
	Glyma.01G015000	2224	2074	1678	2086	2049	2302
	Glyma.01G015100	3087	2773	2889	3489	2742	2925
	Glyma.01G015200	63	38	65	23	10	16
	Glyma.01G015300	91	122	105	106	114	127
	Glyma.01G015400	773	815	632	988	1032	1094
	Glyma.01G015500	1108	1109	943	733	631	584
	Glyma.01G015600	100	174	106	211	155	224
	Glyma.01G015700	163	151	114	57	66	91
	Glyma.01G015900	671	496	421	541	537	494
	Glyma.01G016000	5	2	10	2	0	0
	Glyma.01G016100	57	18	52	26	13	14
	Glyma.01G016200	95	72	66	104	120	107
	Glyma.01G016400	194	183	168	208	195	261
	Glyma.01G016500	840	508	549	2086	2655	3737
	Glyma.01G016600	0	2	3	7	6	7
	Glyma.01G016800	456	582	370	692	1017	1188
	Glyma.01G016900	880	562	646	343	316	271
	Glyma.01G017000	213	264	197	429	469	513
	Glyma.01G017100	427	451	354	1432	1182	932
	Glyma.01G017300	122	91	76	50	50	57
	Glyma.01G017400	1612	1736	1469	799	695	469
	Glyma.01G017700	299	309	216	443	601	516
	Glyma.01G017800	143	249	119	132	186	190
	Glyma.01G017900	266	323	205	279	259	325
	Glyma.01G018000	34	60	40	163	412	481
	Glyma.01G018100	147	104	269	671	731	1426
	Glyma.01G018300	835	527	550	163	90	97
	Glyma.01G018400	1493	987	880	1086	1194	1579
	Glyma.01G018600	232	205	132	166	194	176
	Glyma.01G018700	275	171	195	220	199	242
	Glyma.01G018800	63	44	30	64	70	97
	Glyma.01G019000	14	11	10	9	5	10
	Glyma.01G019100	1106	954	963	1369	1405	1224
	Glyma.01G019200	288	170	253	361	295	286
	Glyma.01G019300	254	189	153	250	344	414
	Glyma.01G019400	1881	1976	1436	1068	1145	1361
	Glyma.01G019500	10	6	3	7	5	17
	Glyma.01G019600	435	323	330	98	63	47
	Glyma.01G019700	1152	830	751	666	526	517
	Glyma.01G019800	3442	4091	2369	8178	8172	10969
	Glyma.01G019900	865	577	684	388	238	179
	Glyma.01G020100	2	2	18	44	26	49
	Glyma.01G020200	394	661	404	298	350	369
	Glyma.01G020300	2830	2150	2619	2016	1813	1869
	Glyma.01G020400	81	66	41	21	21	7
	Glyma.01G020800	123	31	48	15	24	16
	Glyma.01G020900	181	276	98	498	400	458
	Glyma.01G021100	13	15	12	31	57	66
	Glyma.01G021200	1136	544	695	133	82	93
	Glyma.01G021300	334	323	331	310	265	255
	Glyma.01G021400	688	430	422	371	411	564
	Glyma.01G021600	566	426	442	415	446	513
	Glyma.01G021700	73	59	45	15	159	51
	Glyma.01G021900	38	65	58	69	87	52
	Glyma.01G022100	18385	18501	9168	2964	1679	1704
	Glyma.01G022200	27	58	50	8	0	0
	Glyma.01G022300	6	4	4	5	7	7
	Glyma.01G022400	51	51	42	28	25	17
	Glyma.01G022400	17	4	6	6	4	12
	Glyma.01G022500	130	86	84	28	13	16
	Glyma.01G022600	697	659	715	1120	1354	1329
	Glyma.01G022700	422	245	328	226	182	200
	Glyma.01G022800	183	135	161	52	48	41
	Glyma.01G022900	35	25	51	63	48	57
	Glyma.01G023000	808	755	659	1076	1139	1099
	Glyma.01G023200	852	613	816	1121	922	943
	Glyma.01G023300	1335	1091	1258	1769	1806	3052
	Glyma.01G023500	160	151	128	133	115	195
	Glyma.01G023600	799	550	559	618	541	625
	Glyma.01G023700	175	85	120	155	113	157
	Glyma.01G023800	97	90	79	55	46	37
	Glyma.01G023900	317	240	304	279	232	265
	Glyma.01G024000	630	557	495	1395	1491	1887
	Glyma.01G024300	89	91	35	35	69	88
	Glyma.01G024500	40	20	13	10	33	17
	Glyma.01G024600	1133	1154	972	606	642	566
	Glyma.01G024700	182	145	126	158	96	141
	Glyma.01G024800	7	5	5	23	51	43
	Glyma.01G024900	3	5	7	4	17	13
	Glyma.01G025000	801	690	704	277	171	110
	Glyma.01G025100	6206	6700	5301	9936	8661	11372
	Glyma.01G025200	399	327	252	479	642	805
	Glyma.01G025300	409	589	420	416	423	437
	Glyma.01G025400	40	13	19	2	0	6
	Glyma.01G025500	549	706	544	808	674	803
	Glyma.01G025600	154	167	136	205	280	278
	Glyma.01G025800	29	51	39	120	88	109
	Glyma.01G026000	1452	971	1146	1167	1507	796
	Glyma.01G026100	2933	3691	2857	2198	787	794
	Glyma.01G026200	40	55	46	80	64	269
	Glyma.01G026400	69	40	40	36	52	82
	Glyma.01G026500	250	258	175	244	239	234
	Glyma.01G026600	13	24	9	33	24	28
	Glyma.01G026700	8495	12332	10364	20790	22921	21648
	Glyma.01G026800	523	471	449	500	385	387
	Glyma.01G026900	7	10	9	4	4	6
	Glyma.01G027300	696	752	493	625	777	843
	Glyma.01G027500	235	196	260	444	208	326
	Glyma.01G027600	106	73	91	48	34	39
	Glyma.01G027700	627	661	577	307	243	204
	Glyma.01G027800	126	99	84	162	172	208
	Glyma.01G028100	40	37	32	49	83	158
	Glyma.01G028200	491	755	539	714	531	459
	Glyma.01G028500	33	38	22	49	50	57
	Glyma.01G028600	296	340	307	357	504	632
	Glyma.01G028700	1131	979	888	898	1008	1183
	Glyma.01G028800	351	415	300	440	392	502
	Glyma.01G028900	1747	2150	1524	1347	1490	1817
	Glyma.01G029000	1011	1186	775	648	605	601
	Glyma.01G029100	409	385	367	729	823	917
	Glyma.01G029200	10893	10578	8601	5018	2378	2075
	Glyma.01G029300	4	12	5	0	6	15
	Glyma.01G029400	354	420	262	122	105	133
	Glyma.01G029500	142	139	114	312	310	314
	Glyma.01G029600	1624	1581	1290	910	809	1023
	Glyma.01G029700	61	61	43	50	53	72
	Glyma.01G029800	3307	3997	2603	2438	2404	2720
	Glyma.01G029900	64	43	40	10	9	12
	Glyma.01G030000	150	178	110	194	223	155
	Glyma.01G030300	123	184	74	101	144	184
	Glyma.01G030400	52	98	54	172	151	256
	Glyma.01G030500	930	1732	1403	2536	2530	2044
	Glyma.01G030600	1547	1986	1334	805	639	560
	Glyma.01G030700	0	0	8	7	4	7
	Glyma.01G030800	1876	2139	1799	1304	1010	869
	Glyma.01G030900	1494	1878	1521	2415	1581	1331
	Glyma.01G031200	115	88	84	55	37	25
	Glyma.01G031300	1089	806	786	183	75	62
	Glyma.01G031400	2960	2436	2686	2727	2657	2456
	Glyma.01G031500	197	164	91	243	261	324
	Glyma.01G031700	2751	2655	2400	1045	778	592
	Glyma.01G031800	90	56	57	136	96	191
	Glyma.01G031900	312	274	344	335	178	231
	Glyma.01G032000	673	587	630	687	642	1022
	Glyma.01G032100	939	667	698	655	568	734
	Glyma.01G032200	136	94	93	37	30	23
	Glyma.01G032300	53	26	18	18	36	20
	Glyma.01G032400	50	32	14	11	24	41
	Glyma.01G032500	4538	2614	4068	1751	899	1068
	Glyma.01G032600	7	8	2	2	7	5
	Glyma.01G032900	9	0	6	9	6	24
	Glyma.01G033000	6	9	10	16	10	40
	Glyma.01G033200	76	31	40	88	136	189
	Glyma.01G033300	369	157	202	335	449	827
	Glyma.01G033400	115	141	69	149	212	273
	Glyma.01G033700	246	261	141	72	79	39
	Glyma.01G033700	321	172	141	59	50	68
	Glyma.01G033800	759	798	671	741	808	1060
	Glyma.01G033900	235	239	333	259	227	239
	Glyma.01G034000	3586	6161	3951	2322	4679	7834
	Glyma.01G034100	138	68	9	34	14	29
	Glyma.01G034200	25	47	44	116	82	108
	Glyma.01G034300	236	249	234	240	240	271
	Glyma.01G034400	44	66	59	80	105	99
	Glyma.01G034600	10	12	3	9	9	2
	Glyma.01G034700	480	1092	1011	1576	1480	916
	Glyma.01G034800	51	98	82	165	175	104
	Glyma.01G034900	513	507	336	596	859	1049
	Glyma.01G035000	127	77	72	52	29	43
	Glyma.01G035100	958	1056	834	1068	1105	955
	Glyma.01G035200	10	5	6	4	3	0
	Glyma.01G035300	148	257	119	424	606	694
	Glyma.01G035400	8	11	8	20	22	38
	Glyma.01G035500	25	18	23	35	43	46
	Glyma.01G035600	68	32	32	58	72	138
	Glyma.01G035700	1933	1628	1981	1097	645	558
	Glyma.01G035800	38	71	31	40	63	48
	Glyma.01G036000	274	245	171	33	78	23
	Glyma.01G036200	1494	1312	1398	1271	784	681
	Glyma.01G036300	13	30	0	39	33	72
	Glyma.01G036500	666	470	481	560	507	706
	Glyma.01G036700	695	588	618	519	467	473
	Glyma.01G036800	26	42	71	160	20	43
	Glyma.01G036900	286	286	234	566	323	605
	Glyma.01G037200	32	32	21	25	3	18
	Glyma.01G037300	465	431	358	593	771	950
	Glyma.01G037400	169	132	127	136	147	174
	Glyma.01G037500	14	13	10	26	12	15
	Glyma.01G037600	14	4	0	4	6	4
	Glyma.01G037700	481	473	449	486	623	865
	Glyma.01G037800	7	11	14	40	34	93
	Glyma.01G037900	147	171	203	407	454	350
	Glyma.01G038000	38	41	28	43	58	73
	Glyma.01G038100	1525	1326	1369	801	790	732
	Glyma.01G038200	85	137	59	132	125	110
	Glyma.01G038300	886	468	610	564	643	843
	Glyma.01G038400	243	127	121	64	132	132
	Glyma.01G038500	205	171	197	224	199	259
	Glyma.01G038600	1945	1761	1988	3241	3572	2970
	Glyma.01G038700	166	204	150	233	253	294
	Glyma.01G038800	650	798	561	664	634	745
	Glyma.01G038900	46	36	43	84	115	75
	Glyma.01G039000	112	109	68	191	236	295
	Glyma.01G039100	249	295	212	303	365	370
	Glyma.01G039200	186	188	201	139	147	194
	Glyma.01G039400	33	26	19	6	2	3
	Glyma.01G039500	87	86	96	131	99	76
	Glyma.01G039600	97	78	82	29	32	28
	Glyma.01G039800	103	74	100	155	169	266
	Glyma.01G039900	56	81	58	165	151	137
	Glyma.01G040000	573	1004	618	984	1212	1156
	Glyma.01G040200	3391	5840	3619	6509	8188	6158
	Glyma.01G040300	421	421	490	517	533	602
	Glyma.01G040400	111	91	73	77	112	149
	Glyma.01G040500	621	609	513	409	343	244
	Glyma.01G040600	13	29	12	21	37	30
	Glyma.01G040700	28	35	29	190	254	449
	Glyma.01G040900	20	10	18	22	14	24
	Glyma.01G041300	1510	958	1199	640	395	480
	Glyma.01G041400	406	405	319	459	614	729
	Glyma.01G041500	402	359	366	385	360	296
	Glyma.01G041600	362	390	194	225	318	294
	Glyma.01G041700	137	61	79	1029	434	272
	Glyma.01G042100	7	8	8	9	12	9
	Glyma.01G042300	300	325	315	712	565	727
	Glyma.01G042400	522	393	417	397	402	464
	Glyma.01G042800	789	719	653	765	753	837
	Glyma.01G042900	64	49	57	40	46	63
	Glyma.01G043000	850	916	815	634	569	346
	Glyma.01G043600	25	12	12	13	11	10
	Glyma.01G043700	31	12	16	11	23	15
	Glyma.01G043800	780	532	549	404	370	331
	Glyma.01G044000	3056	4240	2915	3923	3973	3286
	Glyma.01G044100	338	234	169	179	182	207
	Glyma.01G044200	779	701	476	519	493	497
	Glyma.01G044300	237	122	147	149	137	64
	Glyma.01G044500	367	366	352	762	790	666
	Glyma.01G044600	315	275	296	483	515	677
	Glyma.01G044800	4	5	4	15	18	6
	Glyma.01G044900	194	189	158	294	246	240
	Glyma.01G045100	342	341	329	554	533	706
	Glyma.01G045200	174	195	153	238	208	360
	Glyma.01G045300	193	201	190	120	82	75
	Glyma.01G045400	123	164	68	53	89	97
	Glyma.01G045500	714	477	517	1096	928	1138
	Glyma.01G045700	326	339	317	288	215	250
	Glyma.01G045800	166	148	138	497	364	341
	Glyma.01G046000	864	740	737	423	358	440
	Glyma.01G046200	307	385	313	405	454	419
	Glyma.01G046300	132	70	43	4	6	0
	Glyma.01G046400	397	329	296	48	9	17
	Glyma.01G046500	332	346	326	416	484	565
	Glyma.01G046600	36	44	33	48	32	34
	Glyma.01G046700	416	341	346	506	468	441
	Glyma.01G046900	206	151	220	222	226	173
	Glyma.01G047000	7283	7766	6776	3032	1417	1069
	Glyma.01G047100	533	446	436	680	659	698
	Glyma.01G047200	0	0	12	24	22	30
	Glyma.01G047300	97	47	94	74	60	74
	Glyma.01G047400	288	196	195	226	178	209
	Glyma.01G047600	21	19	20	19	10	26
	Glyma.01G047700	608	653	445	708	666	778
	Glyma.01G047800	36	51	24	30	21	15
	Glyma.01G047900	124	98	106	107	118	81
	Glyma.01G048000	87	58	62	173	255	320
	Glyma.01G048100	99	106	109	72	85	54
	Glyma.01G048500	366	328	265	243	277	303
	Glyma.01G048600	90	66	71	37	22	15
	Glyma.01G048700	37	47	27	70	95	174
	Glyma.01G048800	154	111	81	102	116	183
	Glyma.01G049100	389	554	511	748	752	776
	Glyma.01G049400	23	28	24	47	50	72
	Glyma.01G049500	10	8	4	8	5	7
	Glyma.01G049600	53	22	25	20	26	46
	Glyma.01G049700	91	32	66	72	51	82
	Glyma.01G049800	28	41	38	31	34	34
	Glyma.01G049900	213	203	169	119	107	128
	Glyma.01G050100	2302	2230	2464	1766	1626	3169
	Glyma.01G050400	348	288	302	248	253	275
	Glyma.01G050500	270	338	269	253	217	295
	Glyma.01G050900	1718	1988	1871	3332	3565	3005
	Glyma.01G051400	3738	3037	3230	1782	1339	1287
	Glyma.01G051700	19	9	8	5	10	5
	Glyma.01G052200	418	397	365	292	191	164
	Glyma.01G052300	136	98	86	93	123	188
	Glyma.01G052400	286	313	210	214	205	228
	Glyma.01G052500	302	270	258	211	151	145
	Glyma.01G052600	126	86	86	139	161	233
	Glyma.01G052700	49	66	30	78	155	173
	Glyma.01G052800	250	269	225	240	307	369
	Glyma.01G053100	50	21	28	17	42	48
	Glyma.01G053200	274	282	243	181	163	175
	Glyma.01G053300	1809	1415	1252	937	811	896
	Glyma.01G053400	24	17	17	11	9	15
	Glyma.01G053600	2	7	4	6	3	6
	Glyma.01G053700	270	165	173	123	100	84
	Glyma.01G053800	81	77	49	71	56	55
	Glyma.01G054000	160	206	122	155	171	218
	Glyma.01G054100	260	209	235	57	20	8
	Glyma.01G054200	620	809	487	334	407	409
	Glyma.01G054300	443	444	379	411	312	374
	Glyma.01G054400	499	600	556	360	256	202
	Glyma.01G054500	19	18	21	7	9	12
	Glyma.01G054800	408	271	282	464	465	531
	Glyma.01G054900	101	70	123	51	43	20
	Glyma.01G055000	109	65	69	175	109	113
	Glyma.01G055300	285	202	215	229	207	275
	Glyma.01G055400	2447	2799	2512	3126	2565	1995
	Glyma.01G055500	398	396	336	259	238	272
	Glyma.01G055700	5	5	0	11	2	3
	Glyma.01G055800	10	11	7	14	6	7
	Glyma.01G055900	206	229	184	281	322	298
	Glyma.01G056000	7	14	11	34	52	56
	Glyma.01G056100	52	41	23	49	40	9
	Glyma.01G056200	10	15	12	4	3	2
	Glyma.01G056300	532	409	442	534	505	674
	Glyma.01G056400	154	148	160	284	282	252
	Glyma.01G056800	24	27	20	30	33	66
	Glyma.01G056900	8	6	0	6	12	8
	Glyma.01G057100	2610	2544	2116	1923	1725	2393
	Glyma.01G057400	269	301	224	198	192	226
	Glyma.01G057500	227	171	148	110	168	198
	Glyma.01G057600	106	82	126	40	30	24
	Glyma.01G057700	88	78	79	59	127	96
	Glyma.01G058000	1734	1406	1079	578	556	677
	Glyma.01G058100	95	132	104	91	56	59
	Glyma.01G058200	797	371	623	332	181	257
	Glyma.01G058300	833	768	694	1679	1560	1713
	Glyma.01G058400	73	81	45	71	90	138
	Glyma.01G058500	2178	2177	1485	3856	4865	5944
	Glyma.01G058600	94	92	209	324	226	219
	Glyma.01G058700	152	106	124	101	84	80
	Glyma.01G058900	7	14	2	9	0	3
	Glyma.01G059000	116	89	123	66	80	64
	Glyma.01G059100	419	314	329	345	264	206
	Glyma.01G059200	192	173	134	140	162	187
	Glyma.01G059900	239	141	129	111	144	135
	Glyma.01G060300	56	31	76	88	86	114
	Glyma.01G060700	1174	974	1015	805	673	683
	Glyma.01G060900	1113	1477	931	1245	1421	1640
	Glyma.01G061000	658	998	757	1557	1671	1844
	Glyma.01G061500	421	339	314	406	500	569
	Glyma.01G061700	615	504	431	411	328	380
	Glyma.01G061800	124	96	85	167	148	116
	Glyma.01G061900	13	7	2	7	4	2
	Glyma.01G062000	293	285	225	382	454	628
	Glyma.01G062100	2157	1855	2087	426	163	75
	Glyma.01G062200	154	90	123	50	27	30
	Glyma.01G062300	427	487	317	240	190	195
	Glyma.01G062400	639	730	393	54	11	12
	Glyma.01G063000	1950	1528	1341	808	724	1040
	Glyma.01G063100	586	533	612	915	1199	1626
	Glyma.01G063200	15	21	8	12	21	10
	Glyma.01G063600	334	180	254	205	165	217
	Glyma.01G063700	112	75	66	129	112	115
	Glyma.01G063800	25	26	27	23	20	21
	Glyma.01G064400	355	287	274	240	243	286
	Glyma.01G064600	54	47	38	42	79	101
	Glyma.01G064900	304	211	211	321	343	383
	Glyma.01G065100	465	526	357	542	625	724
	Glyma.01G065400	404	429	360	803	1232	2114
	Glyma.01G065500	25	11	19	10	4	12
	Glyma.01G065600	24	9	16	3	8	13
	Glyma.01G065800	9	5	2	3	17	17
	Glyma.01G066600	396	393	319	328	342	420
	Glyma.01G067000	851	919	675	885	1096	1199
	Glyma.01G067100	765	541	445	320	350	439
	Glyma.01G067300	66	44	59	64	41	29
	Glyma.01G067600	209	215	184	181	215	249
	Glyma.01G067900	842	733	762	434	235	243
	Glyma.01G068000	16647	12568	17591	7058	3153	2474
	Glyma.01G068200	50	29	26	49	38	38
	Glyma.01G068600	870	549	772	652	536	500
	Glyma.01G068700	116	37	83	90	33	83
	Glyma.01G068800	604	515	426	486	460	435
	Glyma.01G068900	58	70	69	43	35	30
	Glyma.01G069000	98	120	49	142	153	139
	Glyma.01G069500	1630	1400	1843	1297	1026	910
	Glyma.01G069600	169	196	132	182	166	128
	Glyma.01G070200	173	135	116	96	62	60
	Glyma.01G070300	156	97	113	108	75	70
	Glyma.01G070400	28	47	35	45	72	74
	Glyma.01G070700	161	69	113	83	65	94
	Glyma.01G071300	10521	9090	6944	10952	9122	7468
	Glyma.01G071500	55	37	43	17	12	9
	Glyma.01G071700	75	83	68	90	151	165
	Glyma.01G072000	132	119	81	107	112	147
	Glyma.01G072600	32	33	18	21	13	14
	Glyma.01G072900	72	22	60	43	51	61
	Glyma.01G073000	411	280	364	420	352	503
	Glyma.01G073100	0	6	23	91	80	105
	Glyma.01G073400	198	115	142	43	47	26
	Glyma.01G073500	201	105	157	141	136	141
	Glyma.01G074000	856	542	703	616	566	608
	Glyma.01G074100	0	0	3	6	9	7
	Glyma.01G074200	0	6	3	6	2	0
	Glyma.01G074400	149	156	59	53	39	55
	Glyma.01G074500	41	62	84	73	93	102
	Glyma.01G074600	79	94	97	90	71	109
	Glyma.01G074700	983	727	681	393	332	371
	Glyma.01G074800	686	790	690	659	727	515
	Glyma.01G075100	36	21	29	17	15	27
	Glyma.01G075300	48	28	44	18	16	20
	Glyma.01G075400	422	344	394	238	166	189
	Glyma.01G075800	41	58	48	56	50	59
	Glyma.01G075900	31	30	26	90	50	67
	Glyma.01G076000	50	21	66	41	14	34
	Glyma.01G076100	435	510	361	928	1148	887
	Glyma.01G076200	14	30	8	27	29	17
	Glyma.01G076900	1223	1002	807	1579	1926	1934
	Glyma.01G077100	26	23	15	43	21	45
	Glyma.01G077200	1256	617	909	736	779	1087
	Glyma.01G077300	1675	1537	1619	1603	1698	1755
	Glyma.01G077400	641	421	528	426	386	466
	Glyma.01G077500	7	0	3	6	9	6
	Glyma.01G077600	737	556	653	482	305	355
	Glyma.01G077700	19	19	30	69	44	53
	Glyma.01G077900	414	396	324	292	288	249
	Glyma.01G078000	19	32	24	100	91	80
	Glyma.01G078200	83	137	56	292	512	507
	Glyma.01G078400	180	146	137	191	198	209
	Glyma.01G078800	1333	2550	1196	1931	2463	1844
	Glyma.01G079100	907	710	766	1905	1773	1775
	Glyma.01G079200	286	262	247	327	223	225
	Glyma.01G079300	410	328	372	538	554	513
	Glyma.01G079500	704	539	520	779	688	735
	Glyma.01G079600	14	13	23	10	11	15
	Glyma.01G079700	7	8	9	5	5	3
	Glyma.01G079900	11	10	2	5	7	9
	Glyma.01G080200	2722	2565	2232	1231	897	754
	Glyma.01G080400	488	514	360	352	296	271
	Glyma.01G080500	197	279	205	418	282	354
	Glyma.01G080600	256	237	174	183	218	289
	Glyma.01G080700	731	633	529	413	420	533
	Glyma.01G080900	465	508	305	209	192	170
	Glyma.01G081100	640	571	690	507	240	226
	Glyma.01G081300	9053	6972	8453	7128	5765	7257
	Glyma.01G081500	2266	2113	1649	1622	1626	1834
	Glyma.01G081600	1271	1216	1059	1578	2043	2826
	Glyma.01G081700	5	5	7	8	20	6
	Glyma.01G081900	18	23	15	279	145	132
	Glyma.01G081900	105	49	77	724	421	519
	Glyma.01G082000	23	9	11	12	18	31
	Glyma.01G082200	2617	2579	2491	1832	1511	1657
	Glyma.01G082400	1602	1082	1410	1349	989	981
	Glyma.01G082500	46	114	67	80	73	90
	Glyma.01G082600	6	5	4	12	18	24
	Glyma.01G082700	431	529	382	788	713	659
	Glyma.01G082800	133	99	86	161	185	190
	Glyma.01G082900	6	4	7	9	12	7
	Glyma.01G083000	314	391	287	1307	1696	1804
	Glyma.01G083100	233	204	150	47	21	31
	Glyma.01G083300	6	14	23	6	0	0
	Glyma.01G083400	81	66	63	61	42	72
	Glyma.01G083700	13	9	13	27	14	24
	Glyma.01G084300	27	13	19	10	6	14
	Glyma.01G084400	11	5	8	10	0	4
	Glyma.01G084500	336	319	280	420	525	653
	Glyma.01G084600	649	690	469	446	446	396
	Glyma.01G084700	470	684	459	698	947	811
	Glyma.01G084800	3	4	8	28	20	56
	Glyma.01G085200	135	75	118	34	16	24
	Glyma.01G085300	57	55	45	49	58	41
	Glyma.01G085500	43	34	30	44	30	27
	Glyma.01G085800	38	69	45	57	105	64
	Glyma.01G086000	169	92	162	41	26	18
	Glyma.01G086200	36	5	23	27	7	17
	Glyma.01G086600	8	3	10	2	2	4
	Glyma.01G086600	98	69	64	99	78	112
	Glyma.01G086700	13	5	12	42	9	12
	Glyma.01G086900	27	35	23	52	61	95
	Glyma.01G087000	1030	1348	1161	677	477	343
	Glyma.01G087100	386	259	374	174	134	127
	Glyma.01G087300	7	2	5	7	5	2
	Glyma.01G087400	65	44	43	48	33	45
	Glyma.01G087500	333	380	272	488	539	674
	Glyma.01G087600	35	19	28	17	8	2
	Glyma.01G087700	525	392	434	636	658	931
	Glyma.01G087800	192	243	186	272	216	235
	Glyma.01G087900	946	937	925	1312	1444	1384
	Glyma.01G088000	6	13	8	6	4	7
	Glyma.01G088200	446	371	285	221	263	331
	Glyma.01G088300	117	43	26	31	18	26
	Glyma.01G088400	0	6	51	66	62	73
	Glyma.01G088500	145	66	63	112	66	109
	Glyma.01G088700	5	3	0	3	6	4
	Glyma.01G089000	440	218	266	185	196	248
	Glyma.01G089100	808	933	651	830	1034	949
	Glyma.01G089300	3659	3434	4062	8878	9158	9109
	Glyma.01G089500	577	517	510	462	388	376
	Glyma.01G089600	56	117	53	56	67	47
	Glyma.01G089900	1518	908	1059	824	687	895
	Glyma.01G090100	157	111	112	88	71	75
	Glyma.01G090200	37	31	38	17	17	7
	Glyma.01G090900	83	97	54	34	25	35
	Glyma.01G091000	9	9	3	3	6	6
	Glyma.01G091800	29	18	17	28	27	26
	Glyma.01G091900	541	3295	797	1170	1013	351
	Glyma.01G092100	220	305	190	181	243	191
	Glyma.01G092200	0	0	9	19	26	15
	Glyma.01G092300	179	66	78	160	192	258
	Glyma.01G092400	816	440	669	529	542	579
	Glyma.01G092900	168	77	84	112	77	123
	Glyma.01G093000	163	137	153	141	115	162
	Glyma.01G093100	107	68	129	221	222	225
	Glyma.01G093200	247	279	268	281	169	128
	Glyma.01G093400	141	154	188	449	777	740
	Glyma.01G093800	31	34	22	23	14	8
	Glyma.01G093900	203	67	144	64	49	85
	Glyma.01G094000	13	8	16	4	18	10
	Glyma.01G094200	2201	1305	1602	1405	1074	1237
	Glyma.01G094600	50	43	46	34	12	14
	Glyma.01G094800	132	107	103	173	163	163
	Glyma.01G094900	118	111	113	124	111	167
	Glyma.01G095100	575	452	414	329	346	429
	Glyma.01G095500	1538	1260	1097	688	618	372
	Glyma.01G095600	0	3	8	6	5	0
	Glyma.01G095700	16	16	23	30	35	48
	Glyma.01G095900	1831	3013	2949	4354	4602	2019
	Glyma.01G096000	249	223	233	400	356	332
	Glyma.01G096200	289	1161	1001	2654	2823	1917
	Glyma.01G096300	1805	1439	1149	1162	1148	1393
	Glyma.01G096600	677	624	502	386	292	291
	Glyma.01G096700	14	19	6	7	9	12
	Glyma.01G096800	15	4	13	7	9	7
	Glyma.01G097000	108	110	64	53	68	64
	Glyma.01G097100	2103	2667	2019	3515	4187	3132
	Glyma.01G097200	638	411	490	467	446	466
	Glyma.01G097300	5	4	11	14	16	13
	Glyma.01G097500	245	205	232	144	107	130
	Glyma.01G097700	334	333	287	360	380	303
	Glyma.01G097900	220	257	340	588	464	255
	Glyma.01G098000	4600	4370	3989	4256	4451	4321
	Glyma.01G098100	0	0	5	10	4	5
	Glyma.01G098400	211	201	131	98	150	280
	Glyma.01G098700	2370	2089	2049	2406	1729	1396
	Glyma.01G099000	367	213	258	107	89	112
	Glyma.01G099100	236	221	180	171	185	217
	Glyma.01G099200	6	7	9	4	0	0
	Glyma.01G099400	0	2	8	18	13	27
	Glyma.01G099500	2	6	6	6	5	6
	Glyma.01G099600	248	176	191	206	209	229
	Glyma.01G099700	742	598	563	572	476	470
	Glyma.01G099800	4	9	2	4	2	0
	Glyma.01G100000	49	51	44	66	34	18
	Glyma.01G100100	273	293	199	197	159	165
	Glyma.01G100200	227	277	166	207	199	156
	Glyma.01G100600	188	232	142	169	178	176
	Glyma.01G100900	1472	1330	1445	405	249	187
	Glyma.01G101000	93	91	62	53	77	83
	Glyma.01G101600	30	13	62	90	49	55
	Glyma.01G102200	13	13	20	49	33	27
	Glyma.01G102300	17	17	10	18	29	31
	Glyma.01G102400	319	307	244	273	271	283
	Glyma.01G102600	2062	2279	1983	1420	1454	1161
	Glyma.01G102700	116	163	110	117	96	58
	Glyma.01G102800	132	149	118	132	96	101
	Glyma.01G102900	8	8	4	14	2	9
	Glyma.01G103100	130	136	75	99	117	158
	Glyma.01G103200	461	368	374	390	296	338
	Glyma.01G103500	2820	1738	1355	1183	1315	1663
	Glyma.01G104000	2	17	91	104	90	67
	Glyma.01G104100	885	892	844	1003	839	577
	Glyma.01G104200	4	7	10	33	56	69
	Glyma.01G104600	317	170	220	40	15	18
	Glyma.01G104800	274	564	447	943	1070	1455
	Glyma.01G105500	1888	1700	1630	1128	820	791
	Glyma.01G105900	20	11	10	21	23	25
	Glyma.01G106000	536	439	291	230	185	173
	Glyma.01G106100	2382	3188	1250	1068	1390	1114
	Glyma.01G106200	378	496	474	599	510	559
	Glyma.01G106300	7	6	9	10	11	4
	Glyma.01G106500	101	85	63	59	28	39
	Glyma.01G106600	800	768	763	492	414	433
	Glyma.01G106700	90	103	84	96	185	135
	Glyma.01G106900	284	299	180	171	222	94
	Glyma.01G107000	82	38	59	48	54	64
	Glyma.01G107100	261	316	250	225	251	240
	Glyma.01G107300	234	650	245	793	789	341
	Glyma.01G107500	268	231	196	124	112	100
	Glyma.01G107700	42	51	41	33	20	12
	Glyma.01G107900	761	443	321	280	245	282
	Glyma.01G108000	243	104	82	296	251	266
	Glyma.01G108200	2	10	4	17	44	42
	Glyma.01G108700	386	291	200	281	165	106
	Glyma.01G109100	2626	2679	2410	1674	1349	1072
	Glyma.01G109200	489	490	305	389	449	443
	Glyma.01G109300	11707	8834	7909	3076	2308	2509
	Glyma.01G109500	656	810	550	1062	905	624
	Glyma.01G109600	81	101	86	148	192	180
	Glyma.01G109700	2712	2350	2982	1003	264	169
	Glyma.01G109800	9	9	10	35	13	18
	Glyma.01G110100	405	616	445	970	873	969
	Glyma.01G110200	472	524	384	306	419	404
	Glyma.01G110400	38	27	26	15	13	18
	Glyma.01G110500	61	34	41	39	59	76
	Glyma.01G110600	198	178	204	65	55	57
	Glyma.01G110800	6	10	11	14	18	9
	Glyma.01G110900	343	325	292	368	348	440
	Glyma.01G111000	5	5	5	9	9	7
	Glyma.01G111200	939	793	831	695	709	707
	Glyma.01G111300	1528	1018	1321	890	661	665
	Glyma.01G111500	112	124	92	92	76	69
	Glyma.01G111600	34	26	27	21	10	11
	Glyma.01G111900	267	182	161	72	49	51
	Glyma.01G112200	4	4	5	3	3	6
	Glyma.01G112300	36	16	21	13	11	19
	Glyma.01G112500	8	7	6	5	4	9
	Glyma.01G112600	96	78	129	197	255	356
	Glyma.01G112700	8	3	9	19	15	18
	Glyma.01G112900	179	123	78	218	249	317
	Glyma.01G113000	2166	1939	1529	2088	2517	2660
	Glyma.01G113100	50	117	44	40	67	152
	Glyma.01G113200	347	315	299	514	857	1669
	Glyma.01G113400	25	7	13	10	8	3
	Glyma.01G113900	138	162	84	16	10	2
	Glyma.01G114000	112	113	156	405	317	786
	Glyma.01G114300	1861	862	1929	1367	868	1110
	Glyma.01G114400	178	112	69	62	88	126
	Glyma.01G114800	3389	4638	3522	3625	2889	2137
	Glyma.01G115000	259	244	199	392	496	502
	Glyma.01G115100	110	80	39	31	88	32
	Glyma.01G115500	26	13	5	25	27	19
	Glyma.01G115600	37	36	16	4	11	5
	Glyma.01G115900	31372	48866	31428	60455	73523	69290
	Glyma.01G116000	1611	2149	1384	1585	1720	1889
	Glyma.01G116100	440	374	403	421	454	303
	Glyma.01G117000	0	0	2	9	5	12
	Glyma.01G117200	19	2	4	8	8	15
	Glyma.01G117800	657	422	522	289	209	246
	Glyma.01G117900	147	87	63	75	113	131
	Glyma.01G118200	414	452	321	291	333	358
	Glyma.01G118300	231	99	74	151	192	395
	Glyma.01G118400	374	163	169	230	263	470
	Glyma.01G118500	12	3	2	6	8	10
	Glyma.01G118600	11	9	4	5	8	3
	Glyma.01G118700	8	4	3	6	6	3
	Glyma.01G118800	654	444	402	550	615	713
	Glyma.01G118800	125	49	60	97	96	153
	Glyma.01G118900	512	394	304	440	554	766
	Glyma.01G119000	17	4	4	2	7	8
	Glyma.01G119100	26	28	45	34	31	37
	Glyma.01G119300	204	268	161	200	175	228
	Glyma.01G119400	1529	1273	1569	502	247	253
	Glyma.01G119500	518	419	475	397	214	247
	Glyma.01G119900	1194	1105	1081	772	662	564
	Glyma.01G120400	3648	2949	2920	4300	4132	3185
	Glyma.01G120800	15	8	3	7	4	6
	Glyma.01G121300	244	274	170	259	352	380
	Glyma.01G121400	1259	610	780	756	681	841
	Glyma.01G121600	0	0	5	13	10	4
	Glyma.01G121700	2072	3037	2224	3132	3523	3043
	Glyma.01G122000	25	40	32	131	130	133
	Glyma.01G122100	824	612	613	654	573	775
	Glyma.01G122300	14	10	7	6	5	7
	Glyma.01G122800	44	12	24	3	0	3
	Glyma.01G123300	710	823	611	681	652	650
	Glyma.01G123500	6	13	8	14	27	30
	Glyma.01G123600	0	0	0	14	36	47
	Glyma.01G123900	330	204	244	294	306	331
	Glyma.01G124000	27	29	17	25	37	29
	Glyma.01G124100	11	12	5	12	13	11
	Glyma.01G124200	1815	1639	1750	811	474	345
	Glyma.01G124300	1556	1264	1676	443	137	136
	Glyma.01G124500	170	275	233	188	1106	457
	Glyma.01G124600	37	75	74	108	127	130
	Glyma.01G124700	346	308	179	268	270	328
	Glyma.01G124900	1431	1155	1044	880	765	848
	Glyma.01G125000	206	145	150	52	32	55
	Glyma.01G125100	379	520	373	322	288	304
	Glyma.01G125200	67	48	52	57	94	101
	Glyma.01G125600	468	419	438	408	297	314
	Glyma.01G125800	2691	1992	1858	413	216	194
	Glyma.01G125900	905	819	602	843	726	873
	Glyma.01G126000	1195	1340	1045	1079	978	887
	Glyma.01G126200	54	73	45	84	93	102
	Glyma.01G127200	49	55	34	16	27	166
	Glyma.01G127300	10	5	2	5	7	7
	Glyma.01G127400	733	738	480	660	572	520
	Glyma.01G127500	621	523	421	226	221	202
	Glyma.01G127900	34	36	55	50	43	37
	Glyma.01G128100	46	18	5	7	15	18
	Glyma.01G128200	129	123	81	143	138	93
	Glyma.01G128300	9	16	7	25	14	15
	Glyma.01G128500	411	468	346	240	219	216
	Glyma.01G128700	920	527	555	734	690	1025
	Glyma.01G129100	3	0	2	189	141	119
	Glyma.01G129400	37	56	49	89	190	153
	Glyma.01G129600	31	29	19	11	8	5
	Glyma.01G129700	69	260	295	135	96	36
	Glyma.01G130000	123	154	98	79	129	109
	Glyma.01G130400	49	10	38	6	0	3
	Glyma.01G131200	68	104	77	194	256	357
	Glyma.01G131300	740	657	466	339	341	491
	Glyma.01G131400	40	29	34	8	17	16
	Glyma.01G131500	462	557	505	416	934	799
	Glyma.01G131800	69	71	61	73	67	102
	Glyma.01G131900	87	79	92	189	163	134
	Glyma.01G132000	108	67	69	261	331	764
	Glyma.01G132100	4	0	0	2	6	8
	Glyma.01G132300	112	85	59	75	62	82
	Glyma.01G132400	716	572	514	600	600	681
	Glyma.01G132500	21580	33173	20235	64961	71057	119548
	Glyma.01G132600	1561	2272	1179	144	103	70
	Glyma.01G132700	154	118	105	24	4	3
	Glyma.01G132800	166	193	162	270	298	238
	Glyma.01G132900	0	9	6	29	14	8
	Glyma.01G133000	129	77	151	95	200	145
	Glyma.01G133200	7	13	6	20	19	20
	Glyma.01G133300	318	202	144	121	97	83
	Glyma.01G133400	939	1354	767	653	578	538
	Glyma.01G133500	2	14	14	57	68	101
	Glyma.01G133900	22	9	0	2	5	4
	Glyma.01G134200	11	7	5	7	8	14
	Glyma.01G134400	492	485	342	371	308	345
	Glyma.01G134500	69	12	39	32	21	32
	Glyma.01G134900	0	0	4	9	4	6
	Glyma.01G135400	8	7	12	7	12	18
	Glyma.01G135500	4	11	4	20	12	18
	Glyma.01G135900	344	353	374	511	451	398
	Glyma.01G136000	564	663	362	452	527	588
	Glyma.01G136100	1521	1267	1118	686	519	524
	Glyma.01G136200	12	15	9	36	21	27
	Glyma.01G136300	692	512	539	650	708	679
	Glyma.01G136400	17	25	22	14	8	9
	Glyma.01G136500	411	320	412	255	191	227
	Glyma.01G137000	364	362	235	44	23	15
	Glyma.01G137200	817	534	353	120	90	60
	Glyma.01G137300	301	274	258	163	168	215
	Glyma.01G137500	31	16	7	21	14	13
	Glyma.01G137600	12	14	14	5	6	3
	Glyma.01G137800	38	13	34	43	28	39
	Glyma.01G138300	784	769	691	521	439	454
	Glyma.01G138800	928	910	629	511	589	581
	Glyma.01G139000	481	491	532	436	389	401
	Glyma.01G139100	101	89	74	78	56	67
	Glyma.01G139500	420	485	390	568	501	493
	Glyma.01G139600	1876	1829	1466	1349	1211	1187
	Glyma.01G139700	424	363	379	235	179	166
	Glyma.01G139900	42	20	50	284	221	148
	Glyma.01G140000	219	149	188	170	180	130
	Glyma.01G140100	3	8	14	11	12	7
	Glyma.01G140200	361	253	269	211	181	185
	Glyma.01G140500	7	6	10	9	6	8
	Glyma.01G140600	556	364	429	466	413	510
	Glyma.01G140900	0	2	42	23	12	4
	Glyma.01G141900	23	32	25	34	24	24
	Glyma.01G142300	422	327	307	326	297	371
	Glyma.01G142400	2	46	76	150	14	36
	Glyma.01G142700	632	276	509	412	312	365
	Glyma.01G142800	147	133	92	117	107	106
	Glyma.01G142900	87	166	89	108	108	64
	Glyma.01G143000	5	10	8	27	9	8
	Glyma.01G143100	1331	1087	913	437	322	265
	Glyma.01G143700	423	370	379	298	264	257
	Glyma.01G143900	7	6	5	10	4	16
	Glyma.01G144200	639	458	380	453	377	563
	Glyma.01G144500	433	364	358	256	231	256
	Glyma.01G144800	368	464	357	236	167	164
	Glyma.01G144900	36	27	23	6	4	7
	Glyma.01G145000	865	1289	755	661	641	623
	Glyma.01G145200	7	5	7	49	70	105
	Glyma.01G145300	473	654	442	325	258	216
	Glyma.01G145400	15769	13990	18377	15557	7992	6201
	Glyma.01G146100	778	728	695	812	829	880
	Glyma.01G146300	106	76	91	71	39	67
	Glyma.01G146400	970	802	751	685	679	762
	Glyma.01G146500	24	19	11	7	3	0
	Glyma.01G146600	776	513	547	789	824	1027
	Glyma.01G146900	28	20	17	22	9	29
	Glyma.01G147000	97	73	75	73	52	52
	Glyma.01G147400	306	243	310	67	18	19
	Glyma.01G147500	204	202	175	138	96	103
	Glyma.01G147600	47	70	47	210	224	206
	Glyma.01G147700	484	661	480	852	1083	1134
	Glyma.01G147800	429	320	348	464	409	535
	Glyma.01G147900	64	27	53	36	29	39
	Glyma.01G148000	38	50	38	28	26	24
	Glyma.01G148100	934	632	641	519	385	456
	Glyma.01G148300	112	100	88	185	180	203
	Glyma.01G148500	660	755	501	670	789	858
	Glyma.01G148600	311	195	215	103	98	65
	Glyma.01G148700	634	417	379	238	167	183
	Glyma.01G148800	1472	1647	1555	1313	802	513
	Glyma.01G148900	59	62	65	84	73	63
	Glyma.01G149000	1673	1329	1386	1952	2081	2546
	Glyma.01G149100	157	60	107	137	154	240
	Glyma.01G149300	2151	1995	2095	3658	4026	5264
	Glyma.01G149400	224	160	148	263	263	296
	Glyma.01G149500	13	5	3	4	3	14
	Glyma.01G149700	5027	5577	4762	3133	2104	1474
	Glyma.01G149800	147	172	102	143	142	200
	Glyma.01G149900	715	997	641	398	396	305
	Glyma.01G150000	317	267	131	28	26	23
	Glyma.01G150100	58	57	48	13	3	2
	Glyma.01G150200	935	876	678	875	948	1025
	Glyma.01G150300	206	235	151	237	233	283
	Glyma.01G150400	1028	783	702	710	732	762
	Glyma.01G150500	148	140	98	178	143	133
	Glyma.01G150600	240	411	169	394	349	398
	Glyma.01G150700	1889	1168	1353	1788	1873	2151
	Glyma.01G150800	123	106	64	113	105	100
	Glyma.01G150900	104	68	71	31	14	13
	Glyma.01G151300	119	197	157	386	476	307
	Glyma.01G151400	71	127	89	143	245	164
	Glyma.01G151500	150	116	134	98	110	116
	Glyma.01G151600	145	113	154	323	352	364
	Glyma.01G151700	561	353	406	451	453	487
	Glyma.01G151800	150	100	90	75	97	94
	Glyma.01G152000	3	9	2	15	8	2
	Glyma.01G152100	567	599	483	687	840	1091
	Glyma.01G152200	15	4	0	2	4	5
	Glyma.01G152300	19	3	4	0	4	4
	Glyma.01G152400	62	56	54	88	83	82
	Glyma.01G152500	136	113	167	82	27	36
	Glyma.01G152600	3	7	8	14	27	24
	Glyma.01G152700	107	185	122	253	399	308
	Glyma.01G152900	45	40	41	188	6641	19710
	Glyma.01G153000	67	55	82	84	53	52
	Glyma.01G153100	184	108	158	121	85	126
	Glyma.01G153200	714	507	496	407	324	487
	Glyma.01G153300	32	35	42	179	98	108
	Glyma.01G153400	28	34	84	91	50	49
	Glyma.01G153500	242	179	226	329	330	294
	Glyma.01G153600	293	287	243	271	218	217
	Glyma.01G153700	19	18	22	6	3	4
	Glyma.01G153900	17	12	10	6	2	3
	Glyma.01G154000	0	11	0	19	30	31
	Glyma.01G154100	477	580	443	418	530	559
	Glyma.01G154200	678	655	548	387	261	261
	Glyma.01G154300	448	325	376	343	328	377
	Glyma.01G154400	78	61	49	59	70	83
	Glyma.01G154500	130	69	88	111	111	165
	Glyma.01G154600	224	262	171	248	291	280
	Glyma.01G154700	536	378	330	462	466	451
	Glyma.01G154900	1393	1392	1158	2362	2706	3459
	Glyma.01G155000	114	119	128	45	27	26
	Glyma.01G155200	388	269	287	204	192	231
	Glyma.01G155300	1919	1432	1267	757	958	1220
	Glyma.01G155600	42	24	23	32	43	53
	Glyma.01G155800	129	203	85	107	141	135
	Glyma.01G155900	80	52	54	145	344	353
	Glyma.01G156000	171	124	142	157	192	254
	Glyma.01G156200	124	154	75	152	177	182
	Glyma.01G156300	0	0	2	2	3	0
	Glyma.01G156400	679	598	521	403	384	396
	Glyma.01G156500	34	19	9	15	9	3
	Glyma.01G156600	1113	927	902	595	462	545
	Glyma.01G156700	384	248	193	351	338	318
	Glyma.01G156800	204	112	138	72	41	70
	Glyma.01G157000	700	795	592	859	933	1117
	Glyma.01G157100	160	137	132	176	142	141
	Glyma.01G157300	233	220	234	223	209	261
	Glyma.01G157400	284	292	194	375	340	363
	Glyma.01G157500	158	129	88	144	163	147
	Glyma.01G157600	491	507	440	383	317	273
	Glyma.01G157800	438	415	401	514	517	565
	Glyma.01G157900	779	625	683	1365	1826	2044
	Glyma.01G158000	17	41	16	54	83	49
	Glyma.01G158100	51	41	46	21	16	22
	Glyma.01G158200	120	88	81	155	145	180
	Glyma.01G158300	345	288	306	351	294	303
	Glyma.01G158400	389	242	282	310	276	307
	Glyma.01G158500	606	454	553	444	380	370
	Glyma.01G158600	222	169	152	326	404	450
	Glyma.01G158700	57	19	39	7	7	5
	Glyma.01G158800	255	244	202	185	202	190
	Glyma.01G159000	540	481	477	303	275	333
	Glyma.01G159100	101	89	89	37	20	20
	Glyma.01G159200	97	67	67	56	77	62
	Glyma.01G159400	512	437	406	358	300	354
	Glyma.01G159500	1677	1275	1393	1453	1333	1714
	Glyma.01G159600	373	235	416	134	65	72
	Glyma.01G159700	1778	1277	1479	306	135	155
	Glyma.01G159800	1197	1016	980	606	629	943
	Glyma.01G159900	809	459	541	628	631	806
	Glyma.01G160000	0	2	2	8	5	4
	Glyma.01G160100	201	101	81	20	73	169
	Glyma.01G160300	2666	1700	1631	261	110	88
	Glyma.01G161200	287	476	281	505	588	642
	Glyma.01G161300	87	129	90	143	120	121
	Glyma.01G161400	215	120	198	193	193	236
	Glyma.01G161500	195	545	232	1737	3662	3734
	Glyma.01G161600	344	301	220	297	309	428
	Glyma.01G161700	191	219	124	262	381	446
	Glyma.01G161800	346	303	319	277	230	223
	Glyma.01G161900	1551	1385	1279	1018	957	891
	Glyma.01G162000	759	966	562	580	723	796
	Glyma.01G162100	1060	890	759	890	955	1063
	Glyma.01G162200	1851	884	1267	1303	1187	1614
	Glyma.01G162300	62	40	31	37	45	57
	Glyma.01G162500	6	0	5	47	66	81
	Glyma.01G162600	9	3	2	3	8	3
	Glyma.01G162700	1100	1163	937	905	867	982
	Glyma.01G162800	1948	1996	1913	1802	1988	2546
	Glyma.01G162900	162	189	135	202	277	318
	Glyma.01G163000	269	178	206	302	356	519
	Glyma.01G163100	48	77	74	176	174	268
	Glyma.01G163200	228	239	187	218	174	167
	Glyma.01G163300	695	353	414	536	526	633
	Glyma.01G163400	48	81	115	694	276	408
	Glyma.01G163600	6	3	0	5	10	18
	Glyma.01G163700	189	328	247	187	144	127
	Glyma.01G163800	364	276	384	136	115	111
	Glyma.01G163900	2754	3819	2164	2517	2656	2846
	Glyma.01G164000	1328	1265	1193	1329	1467	1522
	Glyma.01G164100	1527	995	1082	990	869	1102
	Glyma.01G164200	1669	1436	1351	1033	987	1007
	Glyma.01G164300	3999	3787	3710	3964	2951	3013
	Glyma.01G164400	41	22	14	15	18	34
	Glyma.01G164500	67	24	20	7	5	6
	Glyma.01G164600	5	10	4	17	14	14
	Glyma.01G164700	8	20	30	73	98	94
	Glyma.01G164800	12	13	15	107	54	71
	Glyma.01G164900	253	183	154	196	334	415
	Glyma.01G165100	1457	1528	1115	831	750	771
	Glyma.01G165200	28	11	16	36	23	21
	Glyma.01G165300	96	118	80	148	111	93
	Glyma.01G165400	455	510	489	1593	1915	2628
	Glyma.01G165600	15	11	20	9	9	4
	Glyma.01G165900	60	56	46	109	98	156
	Glyma.01G166000	14	21	15	52	38	85
	Glyma.01G166100	188	197	150	167	125	170
	Glyma.01G166300	362	361	278	60	50	56
	Glyma.01G166400	1489	903	1063	1120	1118	1396
	Glyma.01G166600	276	258	196	187	140	182
	Glyma.01G166700	447	482	366	391	411	402
	Glyma.01G167200	111	64	64	29	22	41
	Glyma.01G167300	6227	5997	5947	3032	1231	1050
	Glyma.01G167400	2	3	4	4	2	0
	Glyma.01G167500	1864	2211	1518	3282	2906	2916
	Glyma.01G167600	414	369	388	527	466	400
	Glyma.01G167700	10	93	775	360	624	789
	Glyma.01G167900	58	57	63	44	63	52
	Glyma.01G168000	914	1389	633	1901	1867	2071
	Glyma.01G168200	901	795	604	1468	1511	1976
	Glyma.01G168300	53	93	81	165	210	245
	Glyma.01G168400	1603	3210	2447	5414	4548	4912
	Glyma.01G168500	1353	1768	1329	2384	2576	2335
	Glyma.01G168600	404	314	312	467	470	536
	Glyma.01G168900	732	391	461	628	569	741
	Glyma.01G169000	554	390	354	358	381	425
	Glyma.01G169100	282	234	212	269	286	352
	Glyma.01G169200	63	31	24	24	9	0
	Glyma.01G169300	9	21	13	17	13	7
	Glyma.01G169400	1070	602	801	368	282	308
	Glyma.01G169500	1216	1104	1167	402	445	271
	Glyma.01G169700	700	790	458	629	662	702
	Glyma.01G169800	326	254	284	387	351	420
	Glyma.01G169900	1855	1663	1925	1547	1097	723
	Glyma.01G170000	232	228	123	164	196	418
	Glyma.01G170100	169	147	115	94	89	90
	Glyma.01G170200	4418	3675	4165	5282	5388	5121
	Glyma.01G170300	98	158	93	263	395	787
	Glyma.01G170400	336	390	297	277	327	338
	Glyma.01G170500	9	2	8	0	4	0
	Glyma.01G170600	1738	1154	1355	1102	938	1113
	Glyma.01G170700	32	20	23	26	14	16
	Glyma.01G170900	367	469	354	242	232	210
	Glyma.01G171000	47	54	233	327	287	301
	Glyma.01G171300	48	46	28	38	26	14
	Glyma.01G171400	236	267	260	393	294	302
	Glyma.01G171800	121	164	97	227	283	258
	Glyma.01G171900	334	488	358	738	799	869
	Glyma.01G172000	580	430	446	329	347	409
	Glyma.01G172200	652	654	472	465	521	447
	Glyma.01G172300	1131	1074	935	894	690	773
	Glyma.01G172400	593	702	478	452	491	439
	Glyma.01G172600	262	246	106	72	65	115
	Glyma.01G172900	32	25	26	25	48	55
	Glyma.01G173000	576	829	549	864	976	886
	Glyma.01G173200	159	175	138	121	110	102
	Glyma.01G173300	3093	4019	3817	4609	4155	3847
	Glyma.01G173400	227	278	129	152	190	208
	Glyma.01G173500	25	27	23	21	35	33
	Glyma.01G173600	73	73	65	84	165	213
	Glyma.01G173700	689	556	512	560	647	935
	Glyma.01G173800	0	0	6	6	8	17
	Glyma.01G174000	471	251	409	91	54	42
	Glyma.01G174200	53	53	50	63	49	50
	Glyma.01G174700	82	88	92	180	145	205
	Glyma.01G174800	13	36	12	37	23	34
	Glyma.01G174900	388	271	221	292	290	374
	Glyma.01G175000	21	20	12	25	34	36
	Glyma.01G175100	2321	1560	2039	1380	1077	1320
	Glyma.01G175200	1702	2172	2416	5816	4307	5329
	Glyma.01G175300	1517	868	884	188	57	60
	Glyma.01G175400	99	122	78	66	69	63
	Glyma.01G175500	449	300	368	329	279	360
	Glyma.01G175600	2125	2042	1712	1748	1772	2486
	Glyma.01G175700	12407	13310	14171	22776	21694	22060
	Glyma.01G175800	20	23	16	57	30	47
	Glyma.01G175900	398	491	279	450	527	557
	Glyma.01G176000	395	370	303	339	365	431
	Glyma.01G176100	21	25	12	33	24	14
	Glyma.01G176200	58	52	48	38	33	29
	Glyma.01G176300	277	285	257	195	193	166
	Glyma.01G176400	476	216	434	93	47	38
	Glyma.01G176600	404	285	250	427	409	720
	Glyma.01G176700	202	127	210	165	126	194
	Glyma.01G176800	2495	2514	2440	1371	908	911
	Glyma.01G176900	534	394	395	296	225	205
	Glyma.01G177100	18	11	14	23	18	25
	Glyma.01G177200	162	167	158	465	395	463
	Glyma.01G177300	332	454	275	361	401	387
	Glyma.01G177400	29	15	14	26	13	45
	Glyma.01G177500	11	7	11	5	10	14
	Glyma.01G177600	246	389	287	306	320	367
	Glyma.01G177700	966	962	745	1039	1013	1264
	Glyma.01G178000	898	989	676	920	1203	1620
	Glyma.01G178100	219	194	150	221	204	241
	Glyma.01G178200	1783	1833	1466	1600	1551	1798
	Glyma.01G178400	88	107	91	71	83	108
	Glyma.01G178500	9	0	6	19	9	15
	Glyma.01G178600	248	240	208	299	299	409
	Glyma.01G178700	49	32	34	70	71	186
	Glyma.01G179100	199	111	155	111	100	87
	Glyma.01G179200	40	20	42	13	13	3
	Glyma.01G179300	899	651	666	459	402	550
	Glyma.01G179400	194	257	205	510	438	548
	Glyma.01G179800	519	388	425	653	616	730
	Glyma.01G179900	890	530	650	1655	1413	2279
	Glyma.01G180000	163	89	89	49	62	92
	Glyma.01G180100	654	418	492	294	280	400
	Glyma.01G180200	177	206	141	139	211	394
	Glyma.01G180400	11	7	8	8	6	5
	Glyma.01G180400	1930	2262	1348	599	488	286
	Glyma.01G180500	43	70	47	22	9	11
	Glyma.01G180600	64	43	69	10	6	5
	Glyma.01G180700	68	50	42	81	82	64
	Glyma.01G180800	22853	30637	24199	39756	45245	45845
	Glyma.01G180900	5	3	15	3	2	0
	Glyma.01G181000	575	421	515	305	108	114
	Glyma.01G181100	0	0	4	5	0	7
	Glyma.01G181200	1770	1795	1430	813	684	727
	Glyma.01G181500	678	468	513	288	226	236
	Glyma.01G181700	188	151	129	10	9	9
	Glyma.01G181900	4	10	0	12	2	21
	Glyma.01G182000	608	418	279	238	191	307
	Glyma.01G182100	17	10	6	24	16	16
	Glyma.01G182300	390	403	410	186	108	149
	Glyma.01G182400	144	109	50	96	150	236
	Glyma.01G182500	1143	1252	1132	1987	2192	2101
	Glyma.01G182600	2558	4612	2881	4342	4381	3100
	Glyma.01G182700	253	395	288	555	594	491
	Glyma.01G182800	0	0	6	8	7	0
	Glyma.01G182900	0	0	4	13	4	3
	Glyma.01G183000	141	71	64	93	63	63
	Glyma.01G183100	1751	1326	1182	766	532	876
	Glyma.01G183300	287	274	204	202	233	290
	Glyma.01G183400	275	259	218	162	202	217
	Glyma.01G183500	44	32	23	30	42	68
	Glyma.01G183500	348	411	284	366	368	488
	Glyma.01G183600	516	515	434	459	464	418
	Glyma.01G183700	5	5	51	30	6	5
	Glyma.01G183800	387	219	327	195	153	157
	Glyma.01G184300	582	408	346	328	368	405
	Glyma.01G184400	218	143	159	164	162	225
	Glyma.01G184500	209	130	199	122	105	116
	Glyma.01G184600	198	222	440	1331	2570	2325
	Glyma.01G184700	505	294	319	373	335	344
	Glyma.01G185200	487	530	377	160	129	105
	Glyma.01G185300	3740	3367	3381	3043	3116	2739
	Glyma.01G185400	157	255	178	247	358	392
	Glyma.01G185500	7	11	8	8	8	6
	Glyma.01G185600	6	6	5	21	42	69
	Glyma.01G185700	323	337	239	313	307	359
	Glyma.01G185800	20	14	12	19	14	22
	Glyma.01G185900	743	752	787	1294	1231	1107
	Glyma.01G186000	1976	1381	1725	1602	1217	1317
	Glyma.01G186100	186	219	159	319	433	320
	Glyma.01G186300	140	156	185	322	246	212
	Glyma.01G186400	1475	1275	1288	963	844	965
	Glyma.01G186500	8	21	25	39	26	33
	Glyma.01G186600	1854	2676	1754	1293	2115	3671
	Glyma.01G186700	10	18	11	32	39	24
	Glyma.01G186800	1838	1968	1204	1213	1754	2626
	Glyma.01G187200	377	533	261	514	300	296
	Glyma.01G187300	382	404	311	413	567	914
	Glyma.01G187400	3556	1691	1980	431	184	217
	Glyma.01G187600	226	162	165	101	51	43
	Glyma.01G187700	32	30	19	13	19	21
	Glyma.01G187800	33	57	33	58	60	54
	Glyma.01G187900	105	70	72	60	51	65
	Glyma.01G188000	1860	1269	1437	439	290	322
	Glyma.01G188100	1214	1093	1315	2183	1948	1667
	Glyma.01G188200	316	232	172	362	302	450
	Glyma.01G188400	1025	628	598	500	570	676
	Glyma.01G188500	1828	2097	1835	1791	1990	1491
	Glyma.01G188600	242	318	194	386	497	424
	Glyma.01G188700	574	520	370	514	451	484
	Glyma.01G188800	305	189	160	124	108	144
	Glyma.01G188900	805	815	621	689	776	790
	Glyma.01G189000	16	28	18	25	30	30
	Glyma.01G189100	449	266	248	432	427	365
	Glyma.01G189200	205	162	160	199	253	331
	Glyma.01G189300	3	5	0	150	134	144
	Glyma.01G189400	287	281	214	245	170	243
	Glyma.01G189500	690	663	589	558	612	767
	Glyma.01G189600	177	106	125	118	105	127
	Glyma.01G189700	165	116	84	31	50	40
	Glyma.01G189800	5	7	8	39	80	134
	Glyma.01G190000	1529	1398	1216	297	145	105
	Glyma.01G190100	482	420	411	740	691	798
	Glyma.01G190300	5	2	13	18	25	43
	Glyma.01G190500	628	796	576	307	138	113
	Glyma.01G190700	534	556	505	552	558	465
	Glyma.01G190800	96	59	73	126	107	145
	Glyma.01G190900	1131	989	701	1381	1830	3398
	Glyma.01G191100	486	362	318	492	517	683
	Glyma.01G191200	114	220	130	339	507	1164
	Glyma.01G191300	5	5	2	17	6	5
	Glyma.01G191400	37	35	24	13	13	26
	Glyma.01G191500	75	47	73	154	133	149
	Glyma.01G191600	1046	1615	1030	3039	3737	2883
	Glyma.01G191800	190	163	153	132	145	174
	Glyma.01G191900	57	69	58	109	115	151
	Glyma.01G192000	992	1328	775	1040	1020	990
	Glyma.01G192100	409	338	302	443	518	576
	Glyma.01G192200	2574	2496	2612	2200	1482	1159
	Glyma.01G192300	630	770	632	1056	1164	1179
	Glyma.01G192400	13	15	11	34	48	98
	Glyma.01G192500	287	216	130	266	373	472
	Glyma.01G192600	69	108	153	153	64	108
	Glyma.01G192700	2	12	2	3	22	17
	Glyma.01G192800	5	8	11	6	23	23
	Glyma.01G192900	511	480	662	472	149	140
	Glyma.01G193000	46	61	18	30	26	52
	Glyma.01G193200	173	129	136	222	245	366
	Glyma.01G193400	113	115	107	25	12	7
	Glyma.01G193500	974	614	599	83	44	43
	Glyma.01G193600	873	597	690	836	903	1010
	Glyma.01G193700	1096	1121	938	1354	1116	1118
	Glyma.01G193800	2854	2834	2408	1378	881	848
	Glyma.01G193900	131	121	109	114	152	176
	Glyma.01G194100	567	404	422	329	358	375
	Glyma.01G194200	567	494	413	448	355	385
	Glyma.01G194300	136	124	120	122	169	223
	Glyma.01G194500	667	910	654	701	705	742
	Glyma.01G194600	338	335	255	322	265	300
	Glyma.01G194700	1112	1151	1005	448	485	557
	Glyma.01G194800	412	349	312	189	168	176
	Glyma.01G194900	194	194	203	304	470	509
	Glyma.01G195000	574	518	393	689	1142	1628
	Glyma.01G195100	82	125	101	88	114	108
	Glyma.01G195200	204	157	105	127	138	140
	Glyma.01G195400	441	463	324	474	668	785
	Glyma.01G195500	17	13	12	6	12	10
	Glyma.01G195600	21	14	15	33	51	57
	Glyma.01G195900	85	63	66	27	4	19
	Glyma.01G196000	231	153	123	240	204	254
	Glyma.01G196300	665	638	544	659	640	717
	Glyma.01G196400	4	9	7	14	13	15
	Glyma.01G196600	54	86	85	468	423	542
	Glyma.01G196700	9	6	6	10	25	21
	Glyma.01G196800	193	257	215	487	354	631
	Glyma.01G197100	1336	1107	1278	1058	716	700
	Glyma.01G197300	5	13	5	19	42	15
	Glyma.01G197400	11	3	3	0	2	0
	Glyma.01G197500	721	665	506	936	1050	1095
	Glyma.01G197600	296	204	205	178	204	217
	Glyma.01G197800	3260	2085	2175	1713	1466	1486
	Glyma.01G198000	89	86	60	4	35	41
	Glyma.01G198100	1634	2182	1016	798	1229	1772
	Glyma.01G198200	2	6	3	3	10	11
	Glyma.01G198500	2999	3851	3254	6007	7433	8191
	Glyma.01G198600	41	45	48	38	21	31
	Glyma.01G198700	63	31	29	18	17	20
	Glyma.01G198900	217	66	100	34	29	22
	Glyma.01G199000	54	47	54	41	44	56
	Glyma.01G199100	695	917	580	571	447	503
	Glyma.01G199200	334	392	312	387	296	298
	Glyma.01G199300	110	118	60	81	76	59
	Glyma.01G199400	13	13	22	83	417	480
	Glyma.01G199500	3	0	0	2	21	8
	Glyma.01G199600	260	180	205	134	111	177
	Glyma.01G199700	11313	17447	10802	12830	13205	9857
	Glyma.01G199900	172	215	100	170	201	198
	Glyma.01G200000	890	1179	875	744	607	503
	Glyma.01G200200	347	295	268	435	581	602
	Glyma.01G200500	335	207	235	223	187	301
	Glyma.01G200700	736	802	549	622	578	645
	Glyma.01G200800	1342	1059	895	1269	1420	1828
	Glyma.01G200900	152	125	124	125	118	116
	Glyma.01G201000	11395	14101	11460	13047	11813	8943
	Glyma.01G201100	449	603	413	449	467	430
	Glyma.01G201200	846	1020	742	498	216	195
	Glyma.01G201300	47	33	38	38	25	58
	Glyma.01G201400	87	107	70	92	89	91
	Glyma.01G201500	5	5	17	13	13	15
	Glyma.01G201600	21	88	46	98	94	36
	Glyma.01G201800	36	18	37	15	8	4
	Glyma.01G202000	114	147	117	194	162	217
	Glyma.01G202100	12	5	8	0	2	2
	Glyma.01G202200	83	23	45	15	23	8
	Glyma.01G202300	25	21	34	90	26	126
	Glyma.01G202400	3	8	3	6	4	12
	Glyma.01G202500	1487	1500	1113	1508	1457	1564
	Glyma.01G202600	2075	1232	1579	1536	1313	1691
	Glyma.01G202700	15	21	25	25	30	54
	Glyma.01G202800	109	93	117	92	127	113
	Glyma.01G202900	213	88	126	137	149	199
	Glyma.01G203000	598	326	345	523	578	820
	Glyma.01G203100	273	328	346	1219	1334	1562
	Glyma.01G203200	397	511	284	628	783	671
	Glyma.01G203300	173	166	138	334	366	310
	Glyma.01G203400	54	44	62	141	156	129
	Glyma.01G203500	13	12	14	19	20	21
	Glyma.01G203600	1924	2935	2054	991	761	552
	Glyma.01G203700	23	27	14	19	12	14
	Glyma.01G203800	1135	1006	858	994	956	1090
	Glyma.01G204000	669	586	539	560	512	560
	Glyma.01G204200	78	110	135	137	81	98
	Glyma.01G204300	707	748	562	425	359	332
	Glyma.01G204400	34	43	18	28	0	6
	Glyma.01G204500	98	86	87	75	82	76
	Glyma.01G204900	233	193	190	183	158	222
	Glyma.01G205100	93	95	95	95	127	116
	Glyma.01G205200	1175	1354	848	1349	1421	1591
	Glyma.01G205300	18	10	25	13	7	7
	Glyma.01G205400	9019	10846	8350	9331	8547	5600
	Glyma.01G205500	12	23	28	96	123	101
	Glyma.01G205600	284	235	331	175	88	61
	Glyma.01G205700	937	1205	1023	1583	1804	1329
	Glyma.01G205800	85	81	40	63	112	145
	Glyma.01G205900	159	140	100	186	223	259
	Glyma.01G206000	465	410	380	334	346	380
	Glyma.01G206100	296	200	190	38	9	7
	Glyma.01G206200	160	186	121	141	102	123
	Glyma.01G206400	14	12	3	6	6	5
	Glyma.01G206600	70	92	40	61	51	71
	Glyma.01G206700	37	57	28	19	16	36
	Glyma.01G206900	5	82	274	8	188	230
	Glyma.01G207000	187	253	192	173	197	220
	Glyma.01G207100	6	11	11	32	41	29
	Glyma.01G207200	450	491	385	479	579	549
	Glyma.01G207300	141	167	141	249	271	449
	Glyma.01G207400	826	574	649	378	265	294
	Glyma.01G207500	1283	1289	869	920	746	881
	Glyma.01G207700	10099	11772	11676	4150	1894	1741
	Glyma.01G207800	451	403	350	243	252	256
	Glyma.01G207900	2	4	2	2	4	4
	Glyma.01G208000	145	300	205	749	874	781
	Glyma.01G208100	2818	1806	2387	1272	684	693
	Glyma.01G208200	30	24	34	68	55	94
	Glyma.01G208300	69	37	56	17	14	10
	Glyma.01G208400	1351	1214	1050	844	652	716
	Glyma.01G208500	0	3	18	14	9	9
	Glyma.01G208600	5378	2490	3708	3483	3162	3997
	Glyma.01G208700	166	135	133	177	248	261
	Glyma.01G208800	2	0	0	16	10	14
	Glyma.01G208900	55	48	57	25	12	6
	Glyma.01G209100	34	57	19	48	56	84
	Glyma.01G209200	1016	567	728	1030	1087	1507
	Glyma.01G209300	594	331	417	477	498	592
	Glyma.01G209400	4458	5956	4218	2076	1047	1049
	Glyma.01G209500	5798	4249	4588	994	267	165
	Glyma.01G209600	28	27	25	12	14	7
	Glyma.01G209700	594	519	403	361	484	683
	Glyma.01G209800	845	535	784	342	267	271
	Glyma.01G209900	2	9	4	20	28	49
	Glyma.01G210100	2	5	0	13	6	5
	Glyma.01G210200	126	147	97	185	255	293
	Glyma.01G210300	3	9	4	8	24	39
	Glyma.01G210400	47	44	32	42	68	56
	Glyma.01G210500	4	15	8	16	34	22
	Glyma.01G210600	512	423	442	542	592	601
	Glyma.01G210700	207	248	173	226	232	159
	Glyma.01G210800	105	128	138	124	115	129
	Glyma.01G211000	66	80	49	322	125	109
	Glyma.01G211200	2700	1936	2112	1567	935	1314
	Glyma.01G211300	29	87	24	45	39	32
	Glyma.01G211400	114	123	118	95	83	74
	Glyma.01G211500	0	0	0	13	25	24
	Glyma.01G211700	2669	3329	2237	2076	1819	1899
	Glyma.01G211900	350	346	235	352	430	904
	Glyma.01G212000	496	494	588	297	215	157
	Glyma.01G212100	37	45	16	35	55	67
	Glyma.01G212200	91	86	80	170	178	272
	Glyma.01G212300	140	215	127	145	126	67
	Glyma.01G212400	196	104	123	169	87	80
	Glyma.01G212500	46	49	53	34	33	32
	Glyma.01G212600	27	31	15	20	29	38
	Glyma.01G212700	98	134	71	177	159	155
	Glyma.01G212800	234	239	181	238	215	179
	Glyma.01G212900	104	111	86	92	72	64
	Glyma.01G213000	13	8	20	49	64	80
	Glyma.01G213200	642	511	453	456	554	687
	Glyma.01G213300	781	1036	806	670	514	373
	Glyma.01G213400	365	413	324	308	333	464
	Glyma.01G213500	56	50	45	63	97	144
	Glyma.01G213600	514	440	391	348	459	741
	Glyma.01G213700	455	482	427	848	986	870
	Glyma.01G213800	879	613	643	123	70	90
	Glyma.01G214100	1709	1449	1532	1694	1512	1129
	Glyma.01G214200	12	19	17	5	0	2
	Glyma.01G214300	1389	2387	2131	4345	3941	3242
	Glyma.01G214500	335	203	228	99	65	53
	Glyma.01G214600	159	128	171	190	217	262
	Glyma.01G214700	515	336	349	376	413	500
	Glyma.01G214800	505	560	467	777	1053	1163
	Glyma.01G215000	6	3	0	4	3	5
	Glyma.01G215100	548	386	307	293	354	524
	Glyma.01G215400	992	1052	835	536	676	1213
	Glyma.01G215500	9027	8413	5237	3415	2884	2978
	Glyma.01G215600	37	27	67	23	45	42
	Glyma.01G215700	103	61	67	72	59	28
	Glyma.01G215800	427	396	410	249	178	193
	Glyma.01G216400	169	233	176	158	169	161
	Glyma.01G216500	352	339	246	237	228	260
	Glyma.01G216600	3	2	5	10	9	5
	Glyma.01G217100	118	80	78	116	116	192
	Glyma.01G217200	49	49	41	90	106	112
	Glyma.01G217300	537	413	438	478	536	563
	Glyma.01G217400	505	644	424	474	288	277
	Glyma.01G217500	91	51	65	91	59	55
	Glyma.01G217700	39	11	27	3	40	24
	Glyma.01G217900	140	107	104	218	256	325
	Glyma.01G218000	70	163	143	300	220	260
	Glyma.01G218100	738	549	657	522	651	682
	Glyma.01G218200	11	13	4	8	12	3
	Glyma.01G218300	710	680	586	305	227	207
	Glyma.01G218400	151	133	82	191	262	328
	Glyma.01G218500	50	72	62	22	19	24
	Glyma.01G218600	162	95	120	45	25	64
	Glyma.01G218800	229	210	182	126	116	164
	Glyma.01G219000	44	22	21	44	53	120
	Glyma.01G219100	6	0	3	4	5	2
	Glyma.01G219200	88	33	26	8	16	19
	Glyma.01G219400	324	459	226	75	114	98
	Glyma.01G219500	287	445	270	986	1403	1036
	Glyma.01G219600	1095	814	667	456	406	421
	Glyma.01G219700	356	331	262	209	175	174
	Glyma.01G219800	2386	1670	1908	1652	1418	1459
	Glyma.01G220000	255	246	212	142	114	107
	Glyma.01G220200	565	479	427	474	461	529
	Glyma.01G220300	159	91	90	107	121	191
	Glyma.01G220400	325	433	253	302	331	373
	Glyma.01G220400	408	224	304	211	286	388
	Glyma.01G220500	3	3	4	6	2	8
	Glyma.01G220600	3405	3212	1919	1051	812	862
	Glyma.01G220700	346	214	255	155	118	113
	Glyma.01G220800	17	6	7	3	6	5
	Glyma.01G220900	56	59	65	50	83	142
	Glyma.01G221200	142	94	58	38	64	115
	Glyma.01G221300	101	120	67	73	85	79
	Glyma.01G221400	894	1110	1022	1469	2035	1718
	Glyma.01G221500	165	270	412	684	947	1174
	Glyma.01G221600	231	343	172	241	383	156
	Glyma.01G221700	15	17	16	44	50	55
	Glyma.01G221800	36	29	19	25	35	25
	Glyma.01G221900	2	7	2	6	3	12
	Glyma.01G222000	121	136	95	96	140	145
	Glyma.01G222100	8626	9257	8099	4231	2039	1820
	Glyma.01G222400	2584	2531	2208	1860	1555	1749
	Glyma.01G222500	495	285	340	296	333	400
	Glyma.01G222600	20	10	18	6	15	49
	Glyma.01G222700	326	253	244	378	385	542
	Glyma.01G222800	3	2	0	8	0	2
	Glyma.01G222900	15	15	16	6	2	2
	Glyma.01G223000	283	215	174	129	109	127
	Glyma.01G223100	181	116	149	103	130	172
	Glyma.01G223200	322	391	280	383	449	654
	Glyma.01G223400	187	131	135	171	231	275
	Glyma.01G223500	4049	3846	3723	3664	3170	2402
	Glyma.01G223600	72	65	62	122	158	134
	Glyma.01G223700	57	50	44	45	53	61
	Glyma.01G223800	127	176	147	51	44	31
	Glyma.01G223900	106	77	82	154	183	195
	Glyma.01G224000	874	433	393	180	184	180
	Glyma.01G224100	549	448	427	262	119	74
	Glyma.01G224200	448	320	346	550	538	602
	Glyma.01G224300	1553	1214	1362	961	704	803
	Glyma.01G224400	9	17	7	18	23	38
	Glyma.01G224500	12	17	19	57	66	87
	Glyma.01G224600	72	56	43	81	150	155
	Glyma.01G224700	458	486	366	140	102	110
	Glyma.01G224800	12	5	6	9	0	26
	Glyma.01G225000	31	37	13	21	18	29
	Glyma.01G225100	4	12	9	14	8	6
	Glyma.01G225200	3089	2469	2492	4097	4460	5704
	Glyma.01G225300	1176	1058	929	1203	1386	1384
	Glyma.01G225400	304	297	297	312	264	270
	Glyma.01G225600	14	36	31	18	20	34
	Glyma.01G225700	1014	810	653	398	424	448
	Glyma.01G225800	228	233	199	257	246	228
	Glyma.01G225900	2112	1451	1578	1008	794	892
	Glyma.01G226000	312	369	234	4145	4230	3994
	Glyma.01G226100	174	286	139	149	196	187
	Glyma.01G226200	360	297	230	124	69	104
	Glyma.01G226500	16	9	8	6	7	12
	Glyma.01G226600	159	135	145	148	185	156
	Glyma.01G226700	4007	3608	4394	4474	3893	3862
	Glyma.01G226800	945	862	779	446	350	324
	Glyma.01G226900	368	282	438	336	237	216
	Glyma.01G227000	1142	772	781	766	746	1063
	Glyma.01G227100	233	181	167	165	196	216
	Glyma.01G227200	1097	584	712	538	504	506
	Glyma.01G227300	2242	3042	1663	1325	1058	986
	Glyma.01G227400	5353	5831	4850	3297	1929	1525
	Glyma.01G227500	53	31	49	81	137	172
	Glyma.01G227600	59	35	37	12	17	15
	Glyma.01G227700	888	515	550	205	103	107
	Glyma.01G227900	7	9	0	0	3	0
	Glyma.01G228000	203	100	160	37	18	8
	Glyma.01G228100	564	307	294	223	154	244
	Glyma.01G228200	265	167	203	158	151	166
	Glyma.01G228300	393	367	312	258	217	233
	Glyma.01G228400	731	992	401	445	433	320
	Glyma.01G228500	568	569	486	636	666	787
	Glyma.01G228700	67	63	41	41	60	89
	Glyma.01G228800	148	114	122	143	107	99
	Glyma.01G228900	957	593	683	419	343	416
	Glyma.01G229000	155	189	127	166	123	110
	Glyma.01G229100	71	58	55	106	138	183
	Glyma.01G229200	1190	1195	1093	2869	3151	2621
	Glyma.01G229300	77	69	56	45	38	41
	Glyma.01G229400	1854	1646	1503	1127	949	1061
	Glyma.01G229500	397	335	323	306	288	290
	Glyma.01G229600	2341	1287	1417	213	119	106
	Glyma.01G229700	1512	875	1216	880	660	626
	Glyma.01G229800	3425	5204	3496	6144	6340	5269
	Glyma.01G229900	173	131	152	75	51	47
	Glyma.01G230000	8	11	9	38	26	6
	Glyma.01G230100	14	9	11	15	28	33
	Glyma.01G230200	1048	926	603	832	728	889
	Glyma.01G230300	392	374	333	332	283	342
	Glyma.01G230400	101	94	88	79	94	94
	Glyma.01G230500	35	29	35	16	10	12
	Glyma.01G230600	270	258	260	268	209	158
	Glyma.01G230700	1802	1028	1372	967	744	874
	Glyma.01G230900	356	378	380	546	327	293
	Glyma.01G231300	143	61	178	135	103	118
	Glyma.01G231400	1463	1613	1627	1498	1181	810
	Glyma.01G231500	68	34	50	50	47	51
	Glyma.01G231600	589	596	560	472	582	541
	Glyma.01G231700	584	476	483	800	702	609
	Glyma.01G231800	93	76	50	89	60	51
	Glyma.01G231900	4105	5314	4331	7151	7768	6448
	Glyma.01G232100	772	792	639	1058	992	940
	Glyma.01G232300	399	396	333	328	292	268
	Glyma.01G232400	1352	1407	908	1017	1674	2041
	Glyma.01G232500	464	357	418	277	170	208
	Glyma.01G232600	1432	1254	1146	1467	1626	1964
	Glyma.01G232900	0	0	50	41	46	39
	Glyma.01G233000	449	318	345	432	397	438
	Glyma.01G233100	60	51	52	59	52	41
	Glyma.01G233200	168	190	130	184	213	249
	Glyma.01G233300	3271	2208	3252	2665	2134	2031
	Glyma.01G233500	355	477	312	366	469	551
	Glyma.01G233600	1735	1663	1322	839	904	1126
	Glyma.01G233700	197	162	152	188	188	202
	Glyma.01G233800	6	11	3	7	10	8
	Glyma.01G233900	100	36	77	82	51	31
	Glyma.01G234000	25	20	10	19	30	64
	Glyma.01G234100	164	91	137	109	99	96
	Glyma.01G234200	1546	2295	1483	1407	1290	1061
	Glyma.01G234300	1270	832	874	1202	1188	1380
	Glyma.01G234400	159	148	79	363	280	221
	Glyma.01G234500	897	1066	785	1918	1905	2100
	Glyma.01G234600	1579	1155	1316	2233	2063	2017
	Glyma.01G234700	1144	1015	1073	885	834	801
	Glyma.01G234800	21	42	20	40	55	49
	Glyma.01G234900	50	24	20	11	10	5
	Glyma.01G235200	979	805	805	599	474	465
	Glyma.01G235300	406	236	272	182	139	141
	Glyma.01G235400	10	3	8	5	3	5
	Glyma.01G235500	4	15	3	5	6	6
	Glyma.01G235600	1176	1125	654	994	910	895
	Glyma.01G235700	161	108	127	108	146	145
	Glyma.01G235800	203	135	162	58	34	27
	Glyma.01G235900	136	143	123	108	110	108
	Glyma.01G236100	686	572	519	823	957	925
	Glyma.01G236300	4801	3110	3490	1022	511	331
	Glyma.01G236400	276	287	196	420	519	755
	Glyma.01G236500	20	26	14	46	44	44
	Glyma.01G236600	5209	5856	5410	1717	754	705
	Glyma.01G236700	8	2	3	10	16	8
	Glyma.01G236800	623	687	580	706	779	667
	Glyma.01G236900	14	18	13	28	18	20
	Glyma.01G237000	3	9	6	6	12	28
	Glyma.01G237100	54	38	44	38	23	14
	Glyma.01G237200	854	883	687	677	655	700
	Glyma.01G237300	39	62	41	96	66	91
	Glyma.01G237400	85	104	49	55	77	99
	Glyma.01G237500	7	3	0	4	0	7
	Glyma.01G237700	4	0	6	9	12	6
	Glyma.01G237800	1735	2145	1589	1902	1429	999
	Glyma.01G237900	139	203	119	139	147	170
	Glyma.01G238000	3131	5436	3054	3163	2806	2186
	Glyma.01G238100	2	4	0	7	4	7
	Glyma.01G238200	749	635	551	556	598	688
	Glyma.01G238300	925	671	637	573	521	662
	Glyma.01G238400	471	342	302	329	314	413
	Glyma.01G238500	5	9	27	34	53	32
	Glyma.01G238600	406	409	370	254	192	212
	Glyma.01G238700	497	403	408	482	444	467
	Glyma.01G238800	28	43	34	208	359	238
	Glyma.01G238900	115	83	70	139	168	218
	Glyma.01G239000	314	199	229	333	274	402
	Glyma.01G239200	504	383	295	318	398	457
	Glyma.01G239300	8	3	3	2	10	6
	Glyma.01G239500	48	45	26	48	63	101
	Glyma.01G239600	765	760	504	636	740	1032
	Glyma.01G239700	291	231	191	275	270	306
	Glyma.01G239800	120	162	136	387	195	181
	Glyma.01G239900	547	595	458	395	321	383
	Glyma.01G240000	3987	5563	4518	1879	785	610
	Glyma.01G240100	121	77	54	35	29	63
	Glyma.01G240500	16	11	15	56	94	176
	Glyma.01G240600	0	0	16	6	15	7
	Glyma.01G240700	284	265	244	120	90	95
	Glyma.01G241000	1350	902	697	667	1159	2120
	Glyma.01G241100	99	72	66	48	48	32
	Glyma.01G241200	666	836	754	1186	447	526
	Glyma.01G241300	996	654	705	775	883	1107
	Glyma.01G241400	60	66	67	60	72	60
	Glyma.01G241500	182	184	174	141	147	148
	Glyma.01G241600	317	572	323	172	188	149
	Glyma.01G241700	96	109	47	82	49	29
	Glyma.01G241800	13	17	10	7	7	11
	Glyma.01G242000	1104	960	860	1506	1682	2073
	Glyma.01G242200	1960	3042	1713	2544	2310	2630
	Glyma.01G242300	439	345	361	387	352	388
	Glyma.01G242400	7	0	0	0	5	6
	Glyma.01G242500	135	103	116	115	112	174
	Glyma.01G242600	8	4	8	17	14	20
	Glyma.01G242700	5	4	0	35	39	84
	Glyma.01G242800	3265	2725	2190	2155	2417	3713
	Glyma.01G242900	2271	3353	2186	964	539	490
	Glyma.01G243000	177	182	122	182	198	249
	Glyma.01G243100	285	259	243	242	188	232
	Glyma.01G243200	14	19	14	16	15	14
	Glyma.01G243300	5976	8540	5914	3713	2259	1476
	Glyma.01G243400	458	334	302	836	902	1482
	Glyma.01G243600	569	334	479	376	345	425
	Glyma.01G243700	0	0	9	4	4	8
	Glyma.01G243800	173	228	147	74	44	56
	Glyma.01G243900	511	307	361	339	298	333
	Glyma.01G244200	111	96	73	132	131	167
	Glyma.01G244300	355	326	314	217	176	199
	Glyma.01G244400	664	416	422	147	172	280
	Glyma.01G244500	425	203	245	272	218	390
	Glyma.01G244600	177	175	142	326	1153	2796
	Glyma.01G244700	508	319	337	96	78	77
	Glyma.01G244900	10475	8131	9093	6527	5491	4923
	Glyma.01G245000	3	5	18	24	21	22
	Glyma.01G245100	1444	1157	1160	645	601	589
	Glyma.01G245200	1144	678	895	753	682	939
	Glyma.01G245300	60	43	56	10	16	5
	Glyma.01G245400	626	493	429	421	331	371
	Glyma.01G245500	1754	1373	1603	1298	1245	1383
	Glyma.01G245600	544	619	389	472	416	499
	Glyma.01G245700	554	391	427	383	365	538
	Glyma.02G000100	669	411	521	394	287	297
	Glyma.02G000200	2847	3090	2775	2301	1670	1687
	Glyma.02G000300	63	73	54	209	200	191
	Glyma.02G000400	177	174	107	152	180	219
	Glyma.02G000500	77	125	81	139	227	308
	Glyma.02G000600	1909	1455	1772	453	293	300
	Glyma.02G000700	731	1019	924	1606	1708	1785
	Glyma.02G000900	4808	5357	4980	6619	4814	4157
	Glyma.02G001000	920	559	791	1105	1257	1394
	Glyma.02G001100	1218	1175	730	1052	1213	1398
	Glyma.02G001200	418	356	356	233	223	222
	Glyma.02G001300	1148	1784	1169	1358	1374	1117
	Glyma.02G001400	37	26	44	36	63	68
	Glyma.02G001500	509	520	467	3975	3347	3776
	Glyma.02G001600	887	918	671	575	486	529
	Glyma.02G001700	683	1196	806	1778	1045	1263
	Glyma.02G001800	5	2	4	31	8	27
	Glyma.02G001900	1161	1356	1204	2212	2587	2510
	Glyma.02G002000	4376	5294	4876	8454	8617	7033
	Glyma.02G002100	47	21	22	6	0	5
	Glyma.02G002200	70	18	34	90	56	80
	Glyma.02G002300	5580	7140	4953	2615	1241	1041
	Glyma.02G002500	1888	1127	1209	592	437	478
	Glyma.02G002600	63	46	29	19	21	2
	Glyma.02G002700	24	5	15	4	18	3
	Glyma.02G002800	7138	5762	6528	2905	1224	1106
	Glyma.02G002900	285	266	219	386	453	776
	Glyma.02G003000	83	32	15	12	40	35
	Glyma.02G003100	409	181	374	71	64	68
	Glyma.02G003200	363	262	272	287	240	303
	Glyma.02G003300	4266	3719	3649	3098	2883	3256
	Glyma.02G003400	739	597	465	88	170	238
	Glyma.02G003500	144	128	131	43	19	7
	Glyma.02G003600	154	88	96	39	22	28
	Glyma.02G003800	704	512	464	81	38	32
	Glyma.02G004000	628	639	406	472	505	554
	Glyma.02G004100	5081	5122	4778	1588	721	583
	Glyma.02G004200	712	392	433	290	330	460
	Glyma.02G004400	957	923	851	426	369	323
	Glyma.02G004600	4	9	6	12	4	9
	Glyma.02G004800	31	28	29	14	22	21
	Glyma.02G005000	1037	895	687	551	561	580
	Glyma.02G005100	218	161	155	135	83	112
	Glyma.02G005200	4085	4031	4090	2990	2068	1480
	Glyma.02G005300	10	10	14	11	15	14
	Glyma.02G005400	56	55	31	89	102	110
	Glyma.02G005500	18263	16135	16816	15822	9544	10879
	Glyma.02G005600	31	16	13	6	9	17
	Glyma.02G005700	412	324	246	259	368	359
	Glyma.02G006000	497	447	395	337	259	200
	Glyma.02G006400	243	228	177	145	120	128
	Glyma.02G006500	251	225	214	170	124	139
	Glyma.02G006600	1081	890	803	702	532	565
	Glyma.02G006800	7	7	0	11	4	4
	Glyma.02G006900	102	87	114	34	16	9
	Glyma.02G007000	5	5	5	37	19	31
	Glyma.02G007100	224	121	152	65	32	43
	Glyma.02G007200	86	49	61	25	21	18
	Glyma.02G007300	3	9	4	5	4	7
	Glyma.02G007400	25	30	9	18	11	23
	Glyma.02G007600	64	56	39	40	56	67
	Glyma.02G007700	2496	2008	2480	2940	2844	2631
	Glyma.02G007800	418	385	326	687	613	522
	Glyma.02G008000	146	84	83	181	185	308
	Glyma.02G008100	144	159	113	154	124	161
	Glyma.02G008200	0	4	5	254	88	149
	Glyma.02G008500	230	245	151	276	254	390
	Glyma.02G008600	3678	2882	2536	3485	3442	4159
	Glyma.02G008700	0	5	5	6	10	9
	Glyma.02G008800	268	606	236	430	678	618
	Glyma.02G009000	319	273	285	515	506	548
	Glyma.02G009100	124	143	114	193	279	332
	Glyma.02G009200	1109	965	762	1068	1413	1645
	Glyma.02G009400	65	64	53	50	67	74
	Glyma.02G009500	233	231	134	75	149	129
	Glyma.02G009600	3296	4339	1525	1285	1372	1682
	Glyma.02G009700	271	277	483	344	358	270
	Glyma.02G009800	6	8	3	9	11	13
	Glyma.02G010200	762	763	719	751	587	418
	Glyma.02G010300	2115	2349	1546	1177	2808	4632
	Glyma.02G010400	58	80	50	31	162	164
	Glyma.02G010500	1217	998	1060	886	579	522
	Glyma.02G010600	188	126	132	1158	462	396
	Glyma.02G010700	167	159	116	100	113	105
	Glyma.02G010800	55	30	31	0	2	3
	Glyma.02G010900	38	21	30	33	25	41
	Glyma.02G011100	1020	824	805	748	704	793
	Glyma.02G011200	113	92	141	28	21	11
	Glyma.02G011300	313	419	325	197	131	107
	Glyma.02G011400	270	132	173	217	207	258
	Glyma.02G011600	88	28	43	43	53	38
	Glyma.02G011700	44	28	45	30	42	31
	Glyma.02G011800	5507	5786	5709	3759	2346	1922
	Glyma.02G011900	4	14	10	9	15	15
	Glyma.02G012100	472	429	479	454	494	659
	Glyma.02G012300	173	178	148	81	92	98
	Glyma.02G012400	1175	1523	1036	1166	1044	931
	Glyma.02G012500	671	1638	904	2549	4273	2630
	Glyma.02G012700	808	783	677	863	644	673
	Glyma.02G012800	960	722	771	576	499	602
	Glyma.02G012900	1539	891	1213	1148	989	1197
	Glyma.02G013000	120	70	66	28	19	23
	Glyma.02G013200	8	13	6	48	36	82
	Glyma.02G013300	141	109	118	175	210	246
	Glyma.02G013400	52	41	64	126	145	129
	Glyma.02G013500	1102	651	726	101	45	36
	Glyma.02G013600	628	687	552	781	560	497
	Glyma.02G013700	142	115	96	163	186	242
	Glyma.02G013800	14	17	14	7	4	8
	Glyma.02G013900	487	736	348	186	432	549
	Glyma.02G014000	4203	4801	2929	1839	1630	1718
	Glyma.02G014000	605	516	499	175	182	238
	Glyma.02G014100	221	192	209	229	223	180
	Glyma.02G014200	408	330	426	453	393	455
	Glyma.02G014500	5	5	8	6	3	2
	Glyma.02G014700	5	3	4	5	4	3
	Glyma.02G014700	17	17	24	33	30	21
	Glyma.02G014800	1202	1214	996	812	519	341
	Glyma.02G014900	283	1208	1170	3114	2809	1661
	Glyma.02G015000	15	62	87	578	756	613
	Glyma.02G015100	1080	1552	1013	384	270	177
	Glyma.02G015200	313	252	261	352	216	218
	Glyma.02G015300	1696	1662	1560	2617	2706	3270
	Glyma.02G015500	576	1502	1004	3975	1519	519
	Glyma.02G015600	371	301	289	482	382	312
	Glyma.02G015700	1927	1795	1521	1222	1035	1233
	Glyma.02G015800	31	38	26	88	64	149
	Glyma.02G015900	1501	1094	1430	636	316	295
	Glyma.02G016000	2899	2527	3233	1230	564	527
	Glyma.02G016100	56	78	94	137	67	75
	Glyma.02G016200	4	6	4	0	2	4
	Glyma.02G016400	389	331	211	101	119	99
	Glyma.02G016500	941	828	947	1066	832	465
	Glyma.02G016800	20	20	17	11	0	2
	Glyma.02G016900	823	1044	631	843	767	999
	Glyma.02G017000	43	28	22	56	28	55
	Glyma.02G017100	119	112	88	121	241	353
	Glyma.02G017200	161	141	191	176	132	126
	Glyma.02G017400	445	221	276	164	139	213
	Glyma.02G017500	339	3743	1849	2091	3210	1486
	Glyma.02G017700	0	2	41	14	5	4
	Glyma.02G017800	5891	6433	5775	2090	1161	1065
	Glyma.02G018000	972	623	676	696	804	1108
	Glyma.02G018000	1262	1571	1174	1327	1465	1426
	Glyma.02G018000	362	283	274	298	341	439
	Glyma.02G018100	10	12	16	9	16	7
	Glyma.02G018200	253	453	326	200	147	165
	Glyma.02G018300	237	260	176	265	308	357
	Glyma.02G018400	4	2	2	0	4	3
	Glyma.02G018500	0	0	34	45	34	55
	Glyma.02G018600	37	24	21	14	10	12
	Glyma.02G018900	170	204	117	168	140	87
	Glyma.02G019000	229	284	170	320	328	340
	Glyma.02G019100	633	450	452	592	722	830
	Glyma.02G019200	1989	2078	1883	3043	2589	2247
	Glyma.02G019300	300	199	255	350	236	171
	Glyma.02G019400	743	539	449	322	254	293
	Glyma.02G019500	639	642	472	871	1071	1205
	Glyma.02G019600	10473	14311	8131	12023	11545	10718
	Glyma.02G019700	572	450	395	377	374	447
	Glyma.02G019800	25	11	35	112	38	23
	Glyma.02G019900	604	612	539	1323	487	374
	Glyma.02G020000	93	155	76	5869	1502	874
	Glyma.02G020100	46	30	29	6	6	8
	Glyma.02G020200	2	0	16	12	9	3
	Glyma.02G020400	163	42	95	113	55	110
	Glyma.02G020500	5	0	0	2	2	6
	Glyma.02G020600	0	0	2	17	9	14
	Glyma.02G020700	0	0	4	10	10	4
	Glyma.02G020800	708	628	566	491	403	534
	Glyma.02G021400	66	52	40	49	36	81
	Glyma.02G021500	0	0	5	29	23	58
	Glyma.02G021600	299	264	200	245	230	348
	Glyma.02G021700	438	337	374	322	299	451
	Glyma.02G021900	54	31	49	53	67	72
	Glyma.02G022000	770	949	864	1541	1902	2223
	Glyma.02G022100	29	13	22	2	0	12
	Glyma.02G022200	5	6	4	21	24	42
	Glyma.02G022300	69	74	61	853	315	200
	Glyma.02G022400	493	586	344	385	387	389
	Glyma.02G022500	320	240	241	153	83	72
	Glyma.02G022700	139	105	121	131	117	123
	Glyma.02G022800	3040	2069	2473	1456	977	1037
	Glyma.02G022900	26	8	9	14	9	13
	Glyma.02G023400	25	43	57	318	414	640
	Glyma.02G023500	63	84	54	79	100	94
	Glyma.02G023800	398	461	382	339	550	959
	Glyma.02G023900	31	15	16	14	35	31
	Glyma.02G024100	201	140	146	136	96	70
	Glyma.02G024200	22	14	17	47	25	51
	Glyma.02G024400	440	250	277	188	178	223
	Glyma.02G024500	227	219	149	133	171	261
	Glyma.02G024900	27	57	30	116	110	97
	Glyma.02G025000	201	197	144	244	315	387
	Glyma.02G025100	2	0	4	9	5	5
	Glyma.02G025200	207	163	98	138	243	341
	Glyma.02G025400	117	106	89	499	541	272
	Glyma.02G025500	213	192	143	163	164	172
	Glyma.02G025600	611	670	529	691	519	458
	Glyma.02G025700	54	40	31	83	39	63
	Glyma.02G025800	13	11	14	14	13	16
	Glyma.02G025900	1000	1058	785	736	600	741
	Glyma.02G026000	253	250	173	161	160	197
	Glyma.02G026100	11	15	2	20	31	45
	Glyma.02G026300	1366	1638	1117	2664	3615	2907
	Glyma.02G026400	1085	1240	995	1307	1268	881
	Glyma.02G026500	37	43	84	85	107	92
	Glyma.02G026600	421	271	272	288	310	412
	Glyma.02G026700	914	581	637	740	829	1072
	Glyma.02G026800	692	711	592	610	656	881
	Glyma.02G026900	295	326	425	585	558	388
	Glyma.02G027000	28	45	29	46	106	145
	Glyma.02G027100	511	431	351	368	511	743
	Glyma.02G027400	32	37	17	29	51	60
	Glyma.02G027500	56	53	39	37	42	36
	Glyma.02G027600	512	354	311	442	551	538
	Glyma.02G027800	23	12	8	16	4	0
	Glyma.02G028000	14004	9382	5721	957	1518	685
	Glyma.02G028100	1536	836	721	647	627	493
	Glyma.02G028200	61722	39632	30245	2269	8176	11647
	Glyma.02G028300	455	255	188	6	9	4
	Glyma.02G028400	63	37	8	18	14	41
	Glyma.02G028700	238	160	135	61	59	53
	Glyma.02G028800	182	159	118	28	20	38
	Glyma.02G029200	18	9	12	12	7	7
	Glyma.02G029300	541	494	482	386	335	353
	Glyma.02G029600	637	488	445	390	384	464
	Glyma.02G029800	1873	1618	1772	883	509	352
	Glyma.02G029900	61	52	34	5	23	10
	Glyma.02G030000	0	8	5	2	11	2
	Glyma.02G030100	1673	2024	1529	1141	1107	715
	Glyma.02G030200	295	409	334	849	856	982
	Glyma.02G030300	7	5	3	14	12	12
	Glyma.02G030500	16	19	16	110	98	79
	Glyma.02G030700	65	73	31	73	162	216
	Glyma.02G030800	362	391	278	675	863	1121
	Glyma.02G030900	838	1111	718	1160	1154	983
	Glyma.02G031000	135	92	129	201	154	195
	Glyma.02G031100	120	72	59	31	75	164
	Glyma.02G031200	1042	879	950	1282	1147	1054
	Glyma.02G031300	255	448	337	569	488	570
	Glyma.02G031600	500	871	588	660	412	265
	Glyma.02G031700	708	752	596	645	521	466
	Glyma.02G031800	136	180	106	124	159	184
	Glyma.02G031900	262	288	242	321	251	315
	Glyma.02G032100	479	434	255	421	314	376
	Glyma.02G032300	1924	3263	1584	929	1527	3317
	Glyma.02G032700	5	5	7	4	5	7
	Glyma.02G032800	1955	1358	1595	1007	814	1015
	Glyma.02G033000	7	0	3	3	3	7
	Glyma.02G033100	40	15	30	31	25	35
	Glyma.02G033200	110	116	68	86	87	84
	Glyma.02G033300	1115	769	847	815	770	949
	Glyma.02G033400	431	389	353	364	272	441
	Glyma.02G033500	354	317	333	402	300	410
	Glyma.02G033600	105	43	56	152	158	287
	Glyma.02G033700	122	55	77	60	33	53
	Glyma.02G033900	3300	2487	2688	972	568	502
	Glyma.02G034000	141	157	112	166	204	239
	Glyma.02G034100	12	15	24	25	27	26
	Glyma.02G034200	11	10	10	6	16	31
	Glyma.02G034300	2958	2382	2539	2811	2452	2224
	Glyma.02G034400	13	16	15	60	51	73
	Glyma.02G034500	648	560	417	120	50	38
	Glyma.02G034600	337	397	274	112	56	49
	Glyma.02G034700	1928	2081	2011	2968	1787	1696
	Glyma.02G034800	1220	1829	1242	717	487	428
	Glyma.02G034900	1623	2180	1439	805	590	482
	Glyma.02G035000	160	197	144	1794	2093	2152
	Glyma.02G035200	89	178	69	145	182	266
	Glyma.02G035400	97	85	58	99	115	75
	Glyma.02G035500	37	25	37	6	10	4
	Glyma.02G035600	4272	4644	3335	3350	3080	3526
	Glyma.02G035700	16	41	34	12	14	11
	Glyma.02G035800	235	223	149	318	356	432
	Glyma.02G035900	461	640	391	182	159	107
	Glyma.02G036000	13585	11386	10232	5373	2396	2272
	Glyma.02G036100	237	194	216	322	418	353
	Glyma.02G036200	670	724	526	422	433	445
	Glyma.02G036300	3952	3635	2787	2358	2063	2973
	Glyma.02G036400	98	141	113	136	76	158
	Glyma.02G036500	1593	932	880	935	929	1112
	Glyma.02G036600	74	33	64	68	50	51
	Glyma.02G036700	215	213	179	258	263	307
	Glyma.02G036800	27	23	14	29	33	35
	Glyma.02G037000	460	674	524	568	483	384
	Glyma.02G037100	150	110	87	240	243	301
	Glyma.02G037400	137	101	89	100	76	95
	Glyma.02G037500	188	179	171	156	127	167
	Glyma.02G037700	1151	823	755	823	742	993
	Glyma.02G037900	67	94	51	44	63	48
	Glyma.02G038000	846	826	898	811	403	318
	Glyma.02G038100	10329	13768	11437	20319	21468	19365
	Glyma.02G038200	8	16	12	23	29	16
	Glyma.02G038300	255	260	222	358	350	335
	Glyma.02G038400	68	30	34	38	52	73
	Glyma.02G038500	145	64	63	105	80	262
	Glyma.02G038600	92	40	54	24	16	22
	Glyma.02G038700	3269	3327	2742	1843	771	678
	Glyma.02G038800	1166	874	986	1400	1089	1048
	Glyma.02G039000	16	32	20	60	82	76
	Glyma.02G039100	97	77	69	82	88	77
	Glyma.02G039400	380	486	356	396	501	585
	Glyma.02G039700	2947	3329	2588	4472	4666	6678
	Glyma.02G039900	1016	1101	1117	1172	973	697
	Glyma.02G040000	282	396	222	200	181	312
	Glyma.02G040100	584	473	490	201	125	83
	Glyma.02G040200	15	26	12	25	33	45
	Glyma.02G040400	0	0	22	29	24	19
	Glyma.02G040500	170	113	92	97	70	116
	Glyma.02G040600	1348	1316	1198	876	853	730
	Glyma.02G040700	103	92	60	64	62	67
	Glyma.02G040900	670	464	575	491	518	571
	Glyma.02G041100	0	0	26	22	32	38
	Glyma.02G041200	103	74	69	47	47	48
	Glyma.02G041400	1405	940	1190	1141	787	957
	Glyma.02G041600	207	267	194	137	108	107
	Glyma.02G041700	636	480	433	539	530	689
	Glyma.02G041800	22	235	223	60	84	91
	Glyma.02G041900	244	127	100	105	85	170
	Glyma.02G042100	338	360	259	320	334	332
	Glyma.02G042200	223	153	238	215	118	173
	Glyma.02G042400	7	18	9	48	45	68
	Glyma.02G042600	22	24	6	21	34	21
	Glyma.02G042800	4	0	2	2	9	20
	Glyma.02G043200	1719	2063	1487	237	136	112
	Glyma.02G043400	816	690	654	481	478	552
	Glyma.02G043500	149	127	45	98	178	186
	Glyma.02G043900	142	98	172	42	27	17
	Glyma.02G044000	2513	3222	2230	1334	1182	1023
	Glyma.02G044300	216	364	267	70	86	124
	Glyma.02G044500	24	23	17	32	54	42
	Glyma.02G044600	10	10	6	10	29	27
	Glyma.02G044700	1320	1134	991	1177	1091	1242
	Glyma.02G044800	182	137	145	183	189	213
[truncated: 36,692 more rows]

## Sheet: S1b - Exp data QS15544 parents
Table S1b. Gene expression dataset for the QS15544 parental lines
	Genes
Parental lines		9004.1	9004.2	9004.3	9004.4	Mandor-1	Mandor-2	Mandor-3	Mandor-4
	Glyma.01G000100	148	180	219	109	206	258	235	192
	Glyma.01G000200	292	418	545	223	577	816	877	458
	Glyma.01G000400	767	939	816	594	757	816	1052	630
	Glyma.01G000600	450	506	516	402	503	784	750	442
	Glyma.01G000700	61	61	77	40	64	132	120	39
	Glyma.01G000900	726	844	936	615	748	1109	1315	667
	Glyma.01G001000	776	930	1086	588	926	1375	1493	762
	Glyma.01G001100	1761	2028	2091	1590	1887	3491	3606	2344
	Glyma.01G001200	50	60	319	20	678	301	434	28
	Glyma.01G001300	5297	7361	3999	3731	2842	5881	7212	4609
	Glyma.01G001600	269	382	546	254	642	556	750	256
	Glyma.01G001700	313	356	432	309	442	485	575	368
	Glyma.01G001800	45	23	46	25	32	52	32	12
	Glyma.01G002000	696	380	91	780	81	93	116	644
	Glyma.01G002100	3015	3443	1625	1594	1080	1751	1368	1633
	Glyma.01G002200	762	1053	1132	655	975	1510	1713	920
	Glyma.01G002400	839	957	1355	710	1117	1653	1840	985
	Glyma.01G002600	1589	2477	2338	1144	1211	5358	3007	1393
	Glyma.01G002700	1065	1116	1612	1225	1528	2358	2399	1459
	Glyma.01G002900	1472	1697	1612	1587	1265	2674	2566	1719
	Glyma.01G003000	1006	1070	1068	779	1345	2195	2153	1458
	Glyma.01G003100	362	346	429	303	374	468	546	402
	Glyma.01G003200	18	18	33	8	47	10	21	19
	Glyma.01G003400	363	409	571	473	687	809	852	508
	Glyma.01G003500	2	4	5	2	2	0	0	3
	Glyma.01G003600	206	271	270	149	359	284	477	168
	Glyma.01G003700	500	870	882	475	1026	784	1352	515
	Glyma.01G003800	548	672	946	487	1051	912	1422	532
	Glyma.01G004000	9	6	10	18	3	4	2	4
	Glyma.01G004100	525	610	505	447	288	609	574	498
	Glyma.01G004200	57	78	27	38	2	17	5	4
	Glyma.01G004300	4922	6388	8861	4867	10546	10542	14077	6463
	Glyma.01G004400	17	19	23	26	35	47	41	18
	Glyma.01G004500	1920	2070	1407	1397	983	2043	1986	1598
	Glyma.01G004600	217	384	391	206	564	484	667	216
	Glyma.01G004700	29	74	190	38	401	201	374	48
	Glyma.01G004900	14	8	10	0	8	20	4	3
	Glyma.01G005000	973	554	709	320	634	1131	597	492
	Glyma.01G005200	22	35	33	8	21	79	43	37
	Glyma.01G005300	473	631	545	447	568	729	682	545
	Glyma.01G005400	3365	3367	2926	3639	1222	3459	3147	4545
	Glyma.01G005500	132	145	186	80	156	197	212	100
	Glyma.01G005600	50	106	141	34	118	87	153	60
	Glyma.01G005800	10	17	13	1	12	7	19	13
	Glyma.01G006000	65	51	256	41	209	250	273	33
	Glyma.01G006100	2065	2480	3353	2280	3042	4707	4667	2879
	Glyma.01G006200	472	432	690	277	589	682	475	465
	Glyma.01G006400	1244	1511	2058	1016	2018	3027	4047	1200
	Glyma.01G006500	296	377	382	282	366	562	509	329
	Glyma.01G006600	535	562	453	339	443	671	634	387
	Glyma.01G0067001	771	803	525	738	255	1257	977	850
	Glyma.01G0067002	661	737	536	787	299	896	678	875
	Glyma.01G006800	234	302	610	185	259	732	659	367
	Glyma.01G006900	1357	1477	1258	1088	1001	1452	1576	1286
	Glyma.01G007000	27	26	54	23	57	51	81	10
	Glyma.01G007200	1788	2149	3463	1722	3500	5218	5190	2175
	Glyma.01G007300	17	35	64	19	135	58	89	25
	Glyma.01G007400	189	233	205	78	158	282	260	103
	Glyma.01G007700	780	1012	738	505	771	828	1037	639
	Glyma.01G007800	141	345	1495	188	2934	1414	2214	164
	Glyma.01G008000	371	518	509	385	541	700	782	528
	Glyma.01G008100	39	28	19	18	10	27	19	43
	Glyma.01G008200	1	0	3	3	9	9	8	2
	Glyma.01G008400	99	141	142	82	113	530	772	177
	Glyma.01G008500	4997	5783	4392	4295	2721	5489	5506	5224
	Glyma.01G008600	1745	2220	1647	1232	1709	2715	2635	1642
	Glyma.01G008700	79	97	79	40	50	77	81	39
	Glyma.01G008800	552	738	745	539	841	1001	1116	634
	Glyma.01G008900	725	1072	703	503	613	873	930	649
	Glyma.01G009000	51	17	10	33	6	10	34	75
	Glyma.01G009200	9375	11476	4404	7698	1823	4760	5371	7494
	Glyma.01G009300	2600	3016	3208	2056	3360	4011	4925	2153
	Glyma.01G009400	300	353	348	222	202	401	350	315
	Glyma.01G009500	83	70	72	52	53	72	74	64
	Glyma.01G009600	199	146	300	105	166	372	197	167
	Glyma.01G009700	787	1137	2066	437	3295	2228	2959	545
	Glyma.01G009800	465	582	557	409	562	635	850	520
	Glyma.01G009900	1544	1646	1169	1263	787	1943	1556	1376
	Glyma.01G010000	40	55	86	24	770	958	1017	589
	Glyma.01G010100	709	1116	787	604	517	894	934	507
	Glyma.01G010200	49458	50069	39125	51919	30494	59395	60598	54703
	Glyma.01G010300	2667	3459	2783	1666	3634	3034	3660	2338
	Glyma.01G010400	1216	1730	2095	1026	2693	1857	2908	1172
	Glyma.01G010500	357	396	218	600	75	333	275	581
	Glyma.01G010600	2768	3276	3807	3128	3903	5317	5298	3313
	Glyma.01G010800	291	289	287	240	255	325	292	252
	Glyma.01G010900	460	471	355	336	233	451	512	419
	Glyma.01G011000	96	124	93	65	40	113	117	119
	Glyma.01G011100	1596	1946	1883	1219	1837	2040	2562	1391
	Glyma.01G011200	844	904	1229	670	1416	1455	1491	981
	Glyma.01G011300	2596	2814	2815	2057	2660	3703	3418	2402
	Glyma.01G011400	94	100	69	61	70	86	64	60
	Glyma.01G011500	451	798	194	194	11	2	3	14
	Glyma.01G011700	33	38	28	13	33	54	62	32
	Glyma.01G011900	58	46	163	24	96	50	64	17
	Glyma.01G012000	37	57	54	15	17	25	21	10
	Glyma.01G012100	145	77	991	38	240	176	243	26
	Glyma.01G012200	30	54	19	31	34	39	40	29
	Glyma.01G012300	229	253	345	161	350	548	485	311
	Glyma.01G012400	557	592	632	526	530	969	1024	756
	Glyma.01G012500	1535	1871	1381	996	1258	2038	2292	1413
	Glyma.01G013500	361	383	762	220	546	204	286	117
	Glyma.01G013600	578	666	589	438	497	713	787	444
	Glyma.01G013800	217	211	293	154	312	409	344	242
	Glyma.01G013900	156	195	128	96	49	76	87	128
	Glyma.01G014000	58	43	48	41	22	43	41	35
	Glyma.01G014100	67	38	56	10	37	55	86	65
	Glyma.01G014200	427	528	708	304	618	730	813	362
	Glyma.01G014400	833	936	1072	852	1182	1708	1693	958
	Glyma.01G014500	355	397	433	291	660	622	827	445
	Glyma.01G014600	385	908	597	304	696	271	431	428
	Glyma.01G014700	828	1241	1643	803	1070	2374	4784	917
	Glyma.01G0148001	120	146	160	103	122	93	116	115
	Glyma.01G0148002	350	481	347	279	289	512	517	262
	Glyma.01G014900	1097	1422	2201	1476	2437	3911	3781	1860
	Glyma.01G015000	3333	3450	3460	2287	2772	4013	3668	2571
	Glyma.01G015100	4330	4615	4224	4725	3672	5914	6554	4849
	Glyma.01G015200	43	44	59	22	123	59	69	31
	Glyma.01G015300	254	274	256	167	173	262	274	226
	Glyma.01G015400	1223	1391	1240	932	1373	1724	1852	1524
	Glyma.01G015500	784	976	1007	687	1216	1729	1677	975
	Glyma.01G015600	207	335	218	210	161	335	346	265
	Glyma.01G015700	131	122	170	89	208	158	193	93
	Glyma.01G015900	797	817	806	540	679	1050	1067	677
	Glyma.01G016000	4	8	10	8	11	12	21	10
	Glyma.01G016100	33	50	83	32	61	95	83	39
	Glyma.01G016200	176	193	162	151	89	121	152	158
	Glyma.01G016400	396	431	331	279	224	354	384	322
	Glyma.01G016500	4713	6073	2624	3496	1050	2969	2460	4015
	Glyma.01G016600	9	2	6	1	4	7	6	6
	Glyma.01G016800	1042	1042	755	654	698	1197	1098	1095
	Glyma.01G016900	545	691	800	428	933	1080	1438	502
	Glyma.01G017000	728	990	859	486	523	1522	1168	846
	Glyma.01G017100	1284	1954	1307	735	476	3788	4664	968
	Glyma.01G017300	51	82	122	48	124	129	138	72
	Glyma.01G017400	654	909	1589	919	2270	2297	2449	1238
	Glyma.01G017700	1425	1262	953	1029	378	1538	1313	1292
	Glyma.01G017800	239	230	129	140	224	278	274	306
	Glyma.01G017900	425	456	249	261	299	496	385	407
	Glyma.01G018000	314	260	110	391	129	141	211	477
	Glyma.01G018100	1958	2095	755	1690	296	659	1136	2144
	Glyma.01G018300	187	237	428	150	806	405	612	203
	Glyma.01G018400	2829	2896	2108	1685	1825	2549	2423	2111
	Glyma.01G018600	258	359	314	185	293	392	432	323
	Glyma.01G018700	382	338	308	210	347	452	498	293
	Glyma.01G018800	93	122	83	52	40	26	72	96
	Glyma.01G019000	18	18	18	2	17	8	13	15
	Glyma.01G019100	1444	1348	1882	1408	1624	3233	2823	1983
	Glyma.01G019200	763	762	683	635	206	399	384	681
	Glyma.01G019300	387	496	498	285	414	447	509	450
	Glyma.01G019400	2313	2908	2563	1683	2131	2804	2677	2061
	Glyma.01G019500	30	31	10	24	9	2	19	26
	Glyma.01G019600	124	144	351	126	525	351	420	155
	Glyma.01G019700	553	1034	697	336	931	830	930	584
	Glyma.01G019800	9318	4371	8186	4342	5739	9940	7336	10676
	Glyma.01G019900	268	352	764	369	982	1216	1295	486
	Glyma.01G020100	74	66	23	45	17	11	31	36
	Glyma.01G020200	539	552	570	417	500	603	684	492
	Glyma.01G020300	2488	2985	3398	2604	3606	5536	5799	2902
	Glyma.01G020400	12	18	25	17	61	33	66	23
	Glyma.01G020800	53	52	60	17	27	54	35	23
	Glyma.01G020900	714	799	765	501	395	929	806	1104
	Glyma.01G021100	98	124	69	54	22	56	71	95
	Glyma.01G021200	116	157	533	46	1165	734	913	61
	Glyma.01G021300	385	453	407	324	442	572	646	437
	Glyma.01G021400	826	860	816	605	673	925	791	600
	Glyma.01G021600	753	787	708	495	695	1051	968	610
	Glyma.01G021700	29	73	23	58	23	54	27	51
	Glyma.01G021900	93	63	66	87	29	55	38	75
	Glyma.01G022100	3520	4636	9609	2560	19578	10044	12748	3116
	Glyma.01G022200	7	5	73	8	58	42	41	7
	Glyma.01G022300	13	14	5	0	3	11	17	5
	Glyma.01G0224001	85	82	79	41	67	61	49	55
	Glyma.01G0224002	30	17	24	8	18	10	21	12
	Glyma.01G022500	29	44	84	13	120	62	63	16
	Glyma.01G022600	1900	1910	1927	1907	1602	3451	2760	2536
	Glyma.01G022700	303	393	463	240	610	676	702	391
	Glyma.01G0228001	108	118	141	59	197	186	210	96
	Glyma.01G022900	51	88	81	29	85	161	123	44
	Glyma.01G023000	1778	1780	1881	1467	1529	2849	2275	2027
	Glyma.01G023200	2162	1946	1592	1952	1455	3705	3282	3020
	Glyma.01G023300	6270	7429	3062	4576	2380	3823	4704	6372
	Glyma.01G023500	295	359	323	301	244	273	245	243
	Glyma.01G023600	676	927	1043	639	958	1668	1732	1008
	Glyma.01G023700	242	336	217	160	200	355	347	201
	Glyma.01G023800	73	100	91	42	130	122	117	57
	Glyma.01G023900	552	595	563	473	586	815	892	699
	Glyma.01G024000	3357	3953	4376	2190	673	5397	5118	1960
	Glyma.01G024300	149	99	124	99	41	48	56	51
	Glyma.01G024400	6	3	4	5	3	0	3	4
	Glyma.01G024500	74	35	71	37	0	0	2	0
	Glyma.01G024600	884	1056	1281	973	1498	1617	1928	1163
	Glyma.01G024700	250	400	279	221	229	343	333	205
	Glyma.01G024800	69	110	28	39	7	27	29	58
	Glyma.01G024900	13	11	3	7	3	36	23	20
	Glyma.01G025000	156	201	907	95	1209	867	1036	151
	Glyma.01G025100	14909	20516	10690	8029	9239	8672	11842	11402
	Glyma.01G025200	1733	2268	616	730	510	1176	1078	915
	Glyma.01G025300	832	1154	899	629	940	1107	1309	775
	Glyma.01G025400	22	17	47	8	45	62	50	5
	Glyma.01G025500	1157	1815	1362	953	536	876	972	689
	Glyma.01G025600	391	432	324	243	239	370	369	374
	Glyma.01G025700	6	8	1	2	3	2	0	2
	Glyma.01G025800	173	190	123	177	120	95	156	209
	Glyma.01G026000	2429	2792	2308	2353	1198	2111	2211	1711
	Glyma.01G026100	2765	3644	4077	2545	4866	4706	6715	3555
	Glyma.01G026200	160	219	100	115	71	87	105	136
	Glyma.01G026400	95	89	82	46	69	99	90	67
	Glyma.01G026500	393	322	355	287	286	493	420	284
	Glyma.01G026600	26	15	42	9	28	67	44	38
	Glyma.01G026700	35555	33319	24831	36816	18154	35637	37621	39346
	Glyma.01G026800	591	818	757	598	602	994	951	702
	Glyma.01G026900	11	20	8	11	12	13	11	0
	Glyma.01G027300	898	1059	748	507	827	1076	1177	842
	Glyma.01G027500	1011	1105	672	955	444	1421	1252	981
	Glyma.01G027600	45	54	142	54	120	164	143	48
	Glyma.01G027700	479	596	691	344	693	783	875	451
	Glyma.01G027800	201	346	231	163	150	246	227	245
	Glyma.01G028100	191	206	83	105	48	72	79	115
	Glyma.01G028200	600	701	879	642	852	1474	1311	962
	Glyma.01G028500	66	52	61	57	42	118	99	108
	Glyma.01G028600	487	676	458	336	441	813	866	528
	Glyma.01G028700	1338	1633	1606	1138	1540	2602	3342	1432
	Glyma.01G028800	851	920	826	640	480	719	704	619
	Glyma.01G028900	3118	4009	2684	2139	2945	3630	4243	3302
	Glyma.01G029000	970	1249	1082	764	996	1236	1457	871
	Glyma.01G029100	1146	1266	909	1083	635	1378	1336	1353
	Glyma.01G029200	6591	8730	10705	6086	10800	8749	13378	6243
	Glyma.01G029300	13	13	18	14	0	0	3	2
	Glyma.01G029400	191	240	290	176	376	372	457	209
	Glyma.01G029500	617	567	425	424	202	857	1172	497
	Glyma.01G029600	1457	1954	1615	1218	1920	2069	2397	1311
	Glyma.01G029700	51	83	43	50	23	40	34	31
	Glyma.01G029800	4648	6151	3966	3318	3666	4060	5373	3920
	Glyma.01G029900	5	12	52	10	93	49	54	16
	Glyma.01G030000	173	215	237	110	150	260	264	151
	Glyma.01G030300	224	264	158	154	190	311	307	289
	Glyma.01G030400	316	292	218	333	184	453	465	466
	Glyma.01G030500	3580	3518	3186	3740	2150	4681	4935	4036
	Glyma.01G030600	1269	1594	1561	1012	1676	1916	2301	1088
	Glyma.01G030800	1811	2279	2529	1782	2501	3095	3469	1940
	Glyma.01G030900	2301	3063	4014	1903	3037	5060	6431	2696
	Glyma.01G031200	103	106	188	74	133	121	193	79
	Glyma.01G031300	63	243	615	76	1163	739	871	88
	Glyma.01G031400	4479	5135	5752	3887	4960	5972	5999	5069
	Glyma.01G031500	380	456	332	248	239	572	406	415
	Glyma.01G031700	1390	1876	2781	1202	3013	3053	3408	1121
	Glyma.01G031800	253	270	174	239	127	238	234	319
	Glyma.01G031900	309	437	684	319	471	873	890	425
	Glyma.01G032000	909	1461	666	661	792	1113	1397	1034
	Glyma.01G032100	1920	2555	1800	1313	1010	1492	1756	1056
	Glyma.01G032200	35	51	87	24	111	83	102	34
	Glyma.01G032300	93	91	84	71	15	15	21	20
	Glyma.01G032400	41	22	18	9	9	28	18	16
	Glyma.01G032500	2624	3411	4495	2223	4540	4883	6608	2609
	Glyma.01G032600	8	15	17	7	1	7	4	4
	Glyma.01G032900	58	131	51	44	18	16	23	30
	Glyma.01G033000	71	83	59	42	16	39	39	24
	Glyma.01G033200	115	181	107	81	94	282	202	154
	Glyma.01G033300	26	34	25	4	302	797	705	758
	Glyma.01G033400	7	10	6	5	138	226	223	264
	Glyma.01G033500	1	9	3	3	7	0	1	6
	Glyma.01G0337001	104	186	156	105	191	214	380	96
	Glyma.01G0337002	99	158	135	76	148	195	415	61
	Glyma.01G033800	1858	1865	808	1358	857	1178	1313	1643
	Glyma.01G033900	306	317	379	255	201	367	310	247
	Glyma.01G034000	7368	9275	4329	5395	3051	2321	3812	6779
	Glyma.01G034100	192	210	188	151	163	172	176	148
	Glyma.01G034200	504	392	418	522	188	411	412	326
	Glyma.01G034300	370	499	346	294	291	436	496	371
	Glyma.01G034400	161	161	106	103	108	275	216	219
	Glyma.01G034600	31	36	34	14	15	23	23	19
	Glyma.01G034700	1585	1789	2456	1697	1996	3072	3419	2655
	Glyma.01G034800	266	231	234	241	144	309	243	225
	Glyma.01G034900	1293	1731	768	809	701	807	966	1236
	Glyma.01G035000	39	60	54	39	93	51	84	52
	Glyma.01G035100	1197	1751	1084	935	1208	1198	1699	1258
	Glyma.01G035200	10	3	9	3	1	0	2	6
	Glyma.01G035300	755	813	514	372	318	1080	1012	623
	Glyma.01G035400	41	52	34	28	7	24	21	30
	Glyma.01G035500	120	127	63	66	24	68	38	54
	Glyma.01G035600	208	211	137	135	54	116	98	98
	Glyma.01G035700	872	1452	1840	997	2067	2030	2879	649
	Glyma.01G035800	48	53	74	37	53	95	82	43
	Glyma.01G035900	93	85	119	46	1	7	10	4
	Glyma.01G036000	214	76	307	44	310	166	869	34
	Glyma.01G036200	599	653	1109	592	1671	2604	2877	1468
	Glyma.01G036300	36	17	19	23	27	31	31	79
	Glyma.01G036500	726	852	785	530	829	832	1135	696
	Glyma.01G036700	877	989	928	727	912	1218	1251	794
	Glyma.01G036800	145	393	143	89	45	37	83	36
	Glyma.01G036900	1144	1721	731	813	188	272	403	382
	Glyma.01G037200	71	63	65	33	34	51	36	44
	Glyma.01G037300	1064	1133	876	821	675	1406	1195	1143
	Glyma.01G037400	256	254	271	194	198	323	271	231
	Glyma.01G037500	30	44	47	24	21	46	37	35
	Glyma.01G037600	5	14	21	6	12	10	7	8
	Glyma.01G037700	1208	1542	945	912	814	1112	1096	1170
	Glyma.01G037800	53	55	27	59	33	87	95	91
	Glyma.01G037900	680	808	489	548	355	411	663	721
	Glyma.01G038000	144	193	99	112	67	146	138	152
	Glyma.01G038100	1047	1260	1726	1148	2124	2553	2667	1189
	Glyma.01G038200	146	166	155	127	128	168	199	137
	Glyma.01G038300	1147	1479	1176	970	1042	1938	1763	1011
	Glyma.01G038400	255	357	200	196	302	261	343	234
	Glyma.01G038500	378	482	363	314	240	355	385	275
	Glyma.01G0386002	6088	5845	4291	3991	3112	5385	5662	4900
	Glyma.01G038700	503	587	408	356	287	435	442	400
	Glyma.01G038800	1310	1663	1087	774	906	1253	1410	1097
	Glyma.01G038900	109	137	105	55	62	118	142	100
	Glyma.01G039000	477	431	207	314	130	264	227	352
	Glyma.01G039100	652	568	591	496	318	615	531	514
	Glyma.01G039200	240	336	236	214	285	260	362	315
	Glyma.01G039400	0	5	21	4	31	5	31	5
	Glyma.01G039500	204	309	313	155	126	406	671	130
	Glyma.01G039600	33	66	106	31	100	82	144	34
	Glyma.01G039800	266	302	227	210	164	369	285	360
	Glyma.01G039900	123	188	232	87	88	203	212	127
	Glyma.01G040000	1817	1915	1253	1174	1014	3035	1630	1856
	Glyma.01G040200	8499	9928	6595	9002	5467	13250	13168	12514
	Glyma.01G040300	779	843	840	645	808	1382	1212	845
	Glyma.01G040400	379	401	230	239	129	184	258	191
	Glyma.01G040500	317	448	625	331	737	850	979	438
	Glyma.01G040600	55	67	77	50	41	60	53	31
	Glyma.01G040700	634	604	144	657	177	125	367	763
	Glyma.01G040900	22	41	49	39	13	116	55	30
	Glyma.01G041300	975	1235	1258	756	1556	1607	1966	848
	Glyma.01G041400	2483	3555	911	1280	459	1712	1480	1108
	Glyma.01G041500	600	680	676	613	544	898	923	713
	Glyma.01G041600	392	436	412	279	445	450	564	409
	Glyma.01G041700	512	634	1550	467	132	7681	7010	745
	Glyma.01G042100	41	41	29	29	26	50	44	83
	Glyma.01G042300	1695	1637	1076	1333	671	1302	1339	1610
	Glyma.01G042400	663	819	704	550	584	884	914	646
	Glyma.01G042500	0	1	2	2	4	9	6	4
	Glyma.01G042600	1	6	5	3	3	0	2	1
	Glyma.01G042800	1210	1370	1221	979	963	1624	1759	1262
	Glyma.01G042900	77	106	85	81	86	98	139	92
	Glyma.01G043000	378	579	737	470	911	1169	1467	530
	Glyma.01G043100	2	1	6	4	5	2	2	2
	Glyma.01G043400	6	2	1	0	0	11	4	14
	Glyma.01G043600	35	18	10	36	26	20	31	58
	Glyma.01G043700	54	59	42	39	42	90	66	37
	Glyma.01G043800	483	562	626	342	918	1047	1087	483
	Glyma.01G044000	5767	5847	5063	5562	4363	7150	7715	6312
	Glyma.01G044100	467	447	379	320	399	593	527	427
	Glyma.01G044200	849	1292	1146	682	1063	841	1612	905
	Glyma.01G044300	116	200	358	84	318	543	605	115
	Glyma.01G044400	2	2	1	1	1	1	1	2
	Glyma.01G044500	1230	1220	871	1272	826	1427	1359	1429
	Glyma.01G044600	1456	1858	1037	1014	429	747	905	1241
	Glyma.01G044800	6	8	9	5	1	12	14	8
	Glyma.01G044900	410	442	410	339	388	534	580	441
	Glyma.01G045100	1032	1285	737	789	421	860	882	797
	Glyma.01G045200	465	511	301	332	111	578	440	382
	Glyma.01G045300	187	179	217	138	230	296	336	171
	Glyma.01G045400	117	238	118	78	124	109	142	111
	Glyma.01G045500	1879	2258	1278	1087	672	1346	1130	1175
	Glyma.01G045700	472	549	521	420	394	505	529	496
	Glyma.01G045800	470	642	771	264	217	1698	1587	368
	Glyma.01G045900	9	2	3	11	0	6	0	9
	Glyma.01G046000	863	1160	632	515	874	686	1028	559
	Glyma.01G046100	1	3	6	2	4	5	7	6
	Glyma.01G046200	535	580	460	481	415	799	697	604
	Glyma.01G046300	3	14	9	0	53	14	29	1
	Glyma.01G046400	26	67	263	44	711	247	493	24
	Glyma.01G046500	732	698	613	535	497	916	774	661
	Glyma.01G046600	33	74	51	28	24	25	28	12
	Glyma.01G046700	740	1052	661	678	466	792	858	668
	Glyma.01G047000	4472	5717	7277	3989	7569	6746	9887	4521
	Glyma.01G047100	1068	1276	1022	956	780	1606	1433	1139
	Glyma.01G047300	132	190	218	143	146	299	270	137
	Glyma.01G047400	345	470	464	267	450	882	939	369
	Glyma.01G047600	37	43	26	10	7	20	19	22
	Glyma.01G047700	1033	1055	1093	616	644	1091	1025	665
	Glyma.01G047800	2	4	28	5	51	51	54	14
	Glyma.01G047900	126	117	229	105	225	347	271	226
	Glyma.01G0480001	435	506	248	364	101	286	209	309
	Glyma.01G048100	83	105	120	96	79	176	192	77
	Glyma.01G048500	421	564	464	356	412	538	471	368
	Glyma.01G048600	26	50	94	25	97	116	135	38
	Glyma.01G048700	533	750	553	562	448	1585	1353	1559
	Glyma.01G048800	258	314	252	171	149	332	282	209
	Glyma.01G049100	1088	1279	1180	661	677	1543	1494	676
	Glyma.01G049200	15	25	26	12	13	34	31	9
	Glyma.01G049400	117	85	43	43	31	61	53	74
	Glyma.01G049500	4	4	2	5	0	1	1	4
	Glyma.01G049600	49	35	40	11	18	24	13	26
	Glyma.01G049700	172	293	220	145	66	77	101	62
	Glyma.01G049800	11	19	30	13	38	46	65	34
	Glyma.01G049900	227	254	251	208	262	349	355	276
	Glyma.01G050100	10106	7673	5369	7479	4844	7276	7567	7160
	Glyma.01G050400	455	497	365	243	367	445	467	315
	Glyma.01G050500	402	553	378	323	358	664	718	517
	Glyma.01G050900	4636	4410	4406	5228	3846	7360	7355	6145
	Glyma.01G051300	4	10	5	1	2	4	4	13
	Glyma.01G051400	2879	3431	4646	2440	5350	5731	6239	3670
	Glyma.01G051700	10	18	33	12	19	20	27	8
	Glyma.01G052200	367	446	458	309	620	662	722	438
	Glyma.01G052300	260	318	254	293	195	196	184	157
	Glyma.01G052400	416	400	404	215	377	518	481	359
	Glyma.01G052500	286	361	432	237	354	442	442	293
	Glyma.01G052600	360	462	226	259	306	624	661	589
	Glyma.01G052700	194	181	110	133	44	100	102	110
	Glyma.01G052800	455	535	369	260	309	481	547	372
	Glyma.01G053100	127	167	46	65	11	6	13	42
	Glyma.01G053200	267	350	325	236	386	414	460	317
	Glyma.01G053300	1071	1640	1582	771	1973	1542	2055	909
	Glyma.01G053400	42	45	39	29	63	48	62	37
	Glyma.01G053600	6	6	8	9	7	4	17	3
	Glyma.01G053700	187	190	210	171	203	261	313	170
	Glyma.01G053800	106	93	48	41	22	111	80	49
	Glyma.01G054000	298	360	271	269	196	323	312	316
	Glyma.01G054100	22	39	131	21	272	131	197	14
	Glyma.01G054200	467	525	675	397	641	817	902	465
	Glyma.01G054300	602	714	621	463	566	646	687	502
	Glyma.01G054400	273	524	591	248	611	601	900	376
	Glyma.01G054500	15	27	26	29	11	20	21	26
	Glyma.01G054800	857	977	735	562	471	964	940	586
	Glyma.01G054900	47	55	95	41	132	122	169	35
	Glyma.01G055000	235	246	199	163	142	313	280	228
	Glyma.01G055200	6	7	3	2	1	1	2	3
	Glyma.01G055300	370	430	365	248	325	433	484	324
	Glyma.01G055400	3594	3817	4130	3400	3654	5735	5769	4022
	Glyma.01G055500	476	570	466	343	556	630	627	412
	Glyma.01G055800	16	16	12	6	5	15	8	15
	Glyma.01G055900	565	596	326	382	330	511	540	382
	Glyma.01G056000	84	65	44	35	28	58	59	64
	Glyma.01G056100	71	104	123	40	53	96	70	60
	Glyma.01G056200	3	7	7	13	16	12	20	12
	Glyma.01G056300	1045	1272	844	915	679	1184	1283	875
	Glyma.01G056400	331	393	489	180	255	460	412	237
	Glyma.01G056800	122	117	34	74	44	46	66	46
	Glyma.01G056900	43	62	17	34	6	15	25	32
	Glyma.01G057000	2	0	1	0	0	0	1	2
	Glyma.01G057100	4057	6412	3122	2037	3217	3743	4575	2679
	Glyma.01G057400	380	501	342	417	409	558	592	368
	Glyma.01G057500	193	291	251	149	220	265	339	180
	Glyma.01G057600	56	61	91	56	121	142	125	76
	Glyma.01G057700	87	110	92	75	91	185	174	181
	Glyma.01G058000	1059	1424	1262	674	1635	1524	1965	755
	Glyma.01G058100	84	83	147	80	135	101	142	131
	Glyma.01G058200	469	619	729	318	808	983	1155	450
	Glyma.01G058300	3465	3173	2903	2844	1757	5061	4737	4065
	Glyma.01G058400	245	321	176	110	138	195	198	105
	Glyma.01G058500	8383	9033	4178	4800	2427	5496	5354	5428
	Glyma.01G058600	162	329	373	366	398	555	325	573
	Glyma.01G058700	110	131	155	97	142	220	250	133
	Glyma.01G058900	7	1	6	9	7	6	1	7
	Glyma.01G059000	56	94	103	59	107	190	179	58
	Glyma.01G059100	438	490	612	404	517	844	755	562
	Glyma.01G059200	297	284	235	209	196	305	268	232
	Glyma.01G059400	3	3	5	2	5	4	4	2
	Glyma.01G059900	202	220	187	149	195	328	354	245
	Glyma.01G060300	372	203	242	209	138	1012	381	526
	Glyma.01G060700	1066	1198	1416	981	1423	1977	1903	1255
	Glyma.01G060900	2313	2887	1974	1791	1496	2146	2538	2365
	Glyma.01G061000	2413	2468	2293	1997	981	2134	2031	2960
	Glyma.01G061100	167	85	3	128	35	0	41	152
	Glyma.01G061200	7	17	4	4	2	0	1	8
	Glyma.01G061500	723	756	605	488	499	907	858	653
	Glyma.01G061700	696	795	736	460	865	725	757	634
	Glyma.01G061800	236	275	299	192	158	458	326	185
	Glyma.01G061900	1	5	10	3	13	6	20	9
	Glyma.01G062000	1043	920	480	632	460	674	747	963
	Glyma.01G062100	157	321	1112	258	1772	1728	2206	261
	Glyma.01G062200	69	71	125	80	145	163	163	82
	Glyma.01G062300	302	475	398	234	495	487	499	326
	Glyma.01G062400	24	20	259	13	509	162	163	10
	Glyma.01G063000	1630	2428	1569	1026	1723	1492	2037	1102
	Glyma.01G063100	2590	3408	2037	1316	1157	2205	1704	1482
	Glyma.01G063200	66	36	36	27	22	32	37	43
	Glyma.01G063600	343	406	422	277	407	540	496	305
	Glyma.01G063700	224	206	152	122	135	385	218	187
	Glyma.01G063800	76	81	76	49	23	66	62	33
	Glyma.01G0642001	37	28	7	17	2	4	2	2
	Glyma.01G0642002	12	16	4	1	0	1	1	6
	Glyma.01G064400	490	548	414	289	407	633	683	334
	Glyma.01G064600	171	160	151	84	89	146	121	112
	Glyma.01G064900	601	635	676	341	366	1021	1822	569
	Glyma.01G065100	1028	1274	828	594	644	818	1025	773
	Glyma.01G065400	2343	2911	946	1377	504	1046	2166	1933
	Glyma.01G065500	14	15	33	15	32	23	28	20
	Glyma.01G065600	17	22	27	9	28	43	30	8
	Glyma.01G065800	19	16	10	6	11	10	14	10
	Glyma.01G066600	531	616	542	414	458	751	744	503
	Glyma.01G067000	2167	2287	2437	1603	1783	3655	3141	2350
	Glyma.01G067100	973	1127	732	390	459	697	760	419
	Glyma.01G067300	78	143	183	160	104	256	229	236
	Glyma.01G067600	298	381	317	247	284	467	502	277
	Glyma.01G067900	450	744	790	492	919	977	1264	489
	Glyma.01G068000	4832	7843	16618	7281	19770	24840	29510	8176
	Glyma.01G068200	163	123	131	68	56	100	106	86
	Glyma.01G068600	935	1009	1124	719	1038	1389	1448	825
	Glyma.01G068700	96	103	154	110	86	265	242	106
	Glyma.01G068800	849	1045	694	582	635	931	890	605
	Glyma.01G068900	97	156	130	94	104	150	164	113
	Glyma.01G069000	155	171	277	146	60	167	221	159
	Glyma.01G069500	984	1196	1926	1402	2210	2617	2504	1705
	Glyma.01G069600	368	329	271	234	230	258	336	257
	Glyma.01G069700	0	2	6	0	16	13	22	4
	Glyma.01G070200	153	187	140	130	174	191	195	136
	Glyma.01G070300	134	158	142	114	155	248	217	106
	Glyma.01G070400	172	200	71	114	92	168	196	149
	Glyma.01G070500	12	8	4	11	3	8	9	6
	Glyma.01G070700	123	174	150	125	167	183	262	136
	Glyma.01G071300	18262	25543	17113	15204	17169	17149	24363	22001
	Glyma.01G071500	16	23	33	22	37	70	84	40
	Glyma.01G071700	243	290	155	189	106	144	170	228
	Glyma.01G072000	150	227	141	120	113	193	211	144
	Glyma.01G072400	4	8	3	3	2	7	2	6
	Glyma.01G072600	24	25	32	27	26	60	41	23
	Glyma.01G072900	94	122	90	51	70	161	171	103
	Glyma.01G073000	1009	1249	857	572	664	916	998	734
	Glyma.01G073100	1	5	5	0	1	0	1	8
	Glyma.01G073400	49	55	128	26	211	157	232	62
	Glyma.01G073500	177	216	202	153	260	293	289	227
	Glyma.01G074000	950	1090	1166	769	1056	1524	1562	981
	Glyma.01G074200	4	2	9	6	3	8	11	1
	Glyma.01G074400	138	230	214	127	142	213	194	163
	Glyma.01G074500	42	61	59	38	38	54	59	19
	Glyma.01G074600	119	167	150	132	151	229	250	108
	Glyma.01G074700	532	705	723	438	929	944	1072	518
	Glyma.01G074800	550	671	1100	834	1073	1625	1638	953
	Glyma.01G075100	30	44	34	24	23	43	58	21
	Glyma.01G075300	33	52	50	44	34	57	95	38
	Glyma.01G075400	335	443	470	300	402	550	653	340
	Glyma.01G075800	68	62	64	48	51	126	113	85
	Glyma.01G075900	78	89	95	76	33	82	89	125
	Glyma.01G076000	56	85	102	90	96	144	178	112
	Glyma.01G076100	1503	1346	1084	1274	734	1248	1269	1509
	Glyma.01G076200	13	18	48	15	30	94	69	25
	Glyma.01G076300	1	7	3	3	4	3	7	0
	Glyma.01G076700	3	6	17	4	0	25	56	7
	Glyma.01G076900	2246	2293	1501	1802	1123	1875	2408	1848
	Glyma.01G077000	0	1	2	0	0	9	24	0
	Glyma.01G077100	71	88	60	64	34	89	83	126
	Glyma.01G077200	1891	2205	1829	1533	1629	2468	2574	1941
	Glyma.01G077300	2667	2950	2658	2752	2235	3472	3725	2943
	Glyma.01G077400	779	955	829	590	713	893	1077	693
	Glyma.01G077500	7	19	6	14	2	17	10	5
	Glyma.01G077600	681	865	881	577	863	1166	1495	666
	Glyma.01G077700	107	132	96	80	54	83	67	89
	Glyma.01G077900	494	656	491	427	515	698	777	445
	Glyma.01G078000	93	64	91	69	40	115	118	118
	Glyma.01G078200	1050	634	434	917	246	600	598	1071
	Glyma.01G078400	339	404	284	287	239	325	345	313
	Glyma.01G078600	2	3	8	2	17	1	11	0
	Glyma.01G078800	2045	2099	2530	1888	2812	3507	3658	2327
	Glyma.01G079100	2804	2572	1576	2331	996	2588	2569	2596
	Glyma.01G079200	362	346	466	358	476	585	610	483
	Glyma.01G079300	892	1112	870	762	510	1158	1103	784
	Glyma.01G079500	1207	1463	1171	1185	850	1633	1783	1316
	Glyma.01G079600	24	33	19	20	17	24	46	10
	Glyma.01G079700	9	10	10	9	7	8	6	9
	Glyma.01G079900	31	29	29	15	24	14	40	9
	Glyma.01G080200	1774	2218	2437	1645	2605	2948	3381	1953
	Glyma.01G080400	334	376	429	251	499	841	1021	323
	Glyma.01G080500	577	1026	480	681	406	795	994	812
	Glyma.01G080600	476	638	392	265	326	586	562	409
	Glyma.01G080700	789	935	754	637	887	1113	1146	688
	Glyma.01G080900	246	385	449	195	461	502	482	226
	Glyma.01G081100	729	958	1226	672	1002	1352	1750	835
	Glyma.01G081300	9852	12681	13878	8489	14585	19332	20941	10856
	Glyma.01G081500	2394	2749	2538	1800	2439	3781	4015	2106
	Glyma.01G081600	5377	4377	3171	4444	2782	6560	4934	4685
	Glyma.01G081700	25	13	24	27	11	35	27	8
	Glyma.01G0819001	125	195	198	86	43	490	670	121
	Glyma.01G0819002	507	998	681	311	167	2448	3336	476
	Glyma.01G082000	38	40	20	30	37	49	67	37
	Glyma.01G082200	2443	2845	3258	2045	3264	4146	4622	2493
	Glyma.01G082400	1830	2773	2721	1476	2177	2854	3377	1840
	Glyma.01G082500	111	141	123	55	110	109	120	59
	Glyma.01G082600	9	32	13	13	11	24	17	23
	Glyma.01G082700	1335	1235	1179	1031	1003	1155	1090	1531
	Glyma.01G082800	283	333	348	247	232	449	411	368
	Glyma.01G082900	24	22	20	12	14	20	24	11
	Glyma.01G083000	2398	2827	1314	1709	568	1967	1814	2430
	Glyma.01G083100	41	68	160	25	310	146	217	46
	Glyma.01G083400	101	149	126	90	134	147	154	117
	Glyma.01G083600	4	2	1	1	1	0	6	4
	Glyma.01G083700	88	89	92	72	55	120	129	98
	Glyma.01G084300	6	13	12	10	17	27	28	10
	Glyma.01G084400	2	7	9	0	9	11	22	8
	Glyma.01G084500	735	972	553	512	420	643	662	646
	Glyma.01G084600	685	801	810	461	976	1523	1606	794
	Glyma.01G084700	1182	1116	1042	1230	783	1543	1359	1558
	Glyma.01G084800	133	234	77	147	15	25	86	139
	Glyma.01G085200	20	58	101	23	149	92	156	22
	Glyma.01G085300	96	78	87	56	90	85	88	70
	Glyma.01G085500	50	63	59	34	58	56	78	68
	Glyma.01G085800	57	134	35	25	42	46	40	44
	Glyma.01G086000	51	78	127	56	101	100	147	42
	Glyma.01G086200	46	42	58	24	30	69	73	27
	Glyma.01G0866001	10	9	11	7	5	13	10	3
	Glyma.01G0866002	167	191	227	129	117	231	241	123
	Glyma.01G086700	44	30	108	34	45	309	303	28
	Glyma.01G086900	146	176	98	77	40	154	255	114
	Glyma.01G087000	538	710	1060	688	1138	1558	1710	749
	Glyma.01G087100	144	173	308	167	283	524	572	115
	Glyma.01G087300	10	7	10	6	6	14	11	7
	Glyma.01G087400	103	100	111	86	91	136	151	102
	Glyma.01G087500	467	586	573	284	226	392	372	191
	Glyma.01G087600	14	21	23	12	36	27	35	12
	Glyma.01G087700	974	1203	970	918	793	1185	1258	1084
	Glyma.01G087800	270	508	314	217	263	160	323	223
	Glyma.01G087900	2201	1959	1706	1879	1416	2307	2474	2076
	Glyma.01G088000	6	11	23	8	9	11	9	19
	Glyma.01G088200	421	394	372	237	331	253	375	182
	Glyma.01G088300	37	61	56	28	69	98	97	44
	Glyma.01G088500	213	285	226	151	210	278	304	170
	Glyma.01G088700	8	14	8	4	8	10	19	11
	Glyma.01G089000	266	316	408	267	457	590	707	328
	Glyma.01G089100	1369	1430	1166	1009	1126	1556	1588	1263
	Glyma.01G089200	5	4	7	2	1	2	4	1
	Glyma.01G089300	15730	16944	11658	14385	7687	16571	15913	15073
	Glyma.01G089500	698	799	877	532	839	1150	1067	785
	Glyma.01G089600	68	61	87	45	101	101	105	62
	Glyma.01G089900	1512	1719	1682	1306	1772	2218	2398	1450
	Glyma.01G090100	143	178	175	116	225	215	202	167
	Glyma.01G090200	3	23	31	4	43	67	65	9
	Glyma.01G090400	2	3	3	4	0	4	2	1
	Glyma.01G090900	79	101	133	75	97	133	53	58
	Glyma.01G091000	11	4	6	4	3	9	7	8
	Glyma.01G091800	76	85	42	65	33	72	60	57
	Glyma.01G091900	717	685	1663	1507	2447	681	1014	2326
	Glyma.01G092100	199	210	243	231	245	368	356	261
	Glyma.01G092300	411	402	220	241	233	329	343	329
	Glyma.01G092400	812	902	1178	727	1088	1549	1402	859
	Glyma.01G092900	148	210	180	128	154	172	195	118
	Glyma.01G093000	224	297	217	214	223	330	340	294
	Glyma.01G0931001	479	465	373	394	259	565	556	448
	Glyma.01G0931002	4	2	7	2	0	4	6	6
	Glyma.01G093200	413	437	430	316	390	599	692	443
	Glyma.01G093400	774	1164	863	550	337	798	784	726
	Glyma.01G093800	36	49	61	36	33	50	45	69
	Glyma.01G093900	77	108	165	76	171	224	281	94
	Glyma.01G094000	2	2	5	1	5	2	0	1
	Glyma.01G094200	2249	2756	2735	1893	2615	3548	3860	2328
	Glyma.01G094600	13	31	62	36	66	93	109	57
	Glyma.01G094800	274	341	281	256	243	340	370	335
	Glyma.01G094900	201	206	208	141	139	320	299	169
	Glyma.01G095100	563	675	641	382	577	850	896	482
	Glyma.01G095200	9	3	0	1	1	5	0	4
	Glyma.01G095300	5	2	8	0	1	10	5	12
	Glyma.01G095500	478	537	1441	347	2360	2182	2390	559
	Glyma.01G095600	5	11	6	3	10	5	10	5
	Glyma.01G095700	14	27	33	25	21	41	51	25
	Glyma.01G095800	4	8	3	2	2	0	0	0
	Glyma.01G095900	7713	7701	7903	8761	7676	4593	6182	11775
	Glyma.01G096000	730	579	679	506	350	923	1045	527
	Glyma.01G096200	2583	2480	2286	2946	1553	3759	3752	3166
	Glyma.01G096300	1791	2202	2053	1294	1861	2401	2864	1568
	Glyma.01G096600	648	594	806	485	1078	1009	1101	547
	Glyma.01G096700	15	31	25	29	19	30	13	20
	Glyma.01G096800	18	30	12	15	7	12	15	5
	Glyma.01G097000	381	426	311	216	436	417	449	316
	Glyma.01G097100	5201	4885	3848	3803	3236	5605	5889	4676
	Glyma.01G097200	778	904	1013	629	869	1416	1261	880
	Glyma.01G097300	3	1	3	1	1	4	2	5
	Glyma.01G097500	211	246	268	148	295	394	450	189
	Glyma.01G097700	382	395	491	342	472	744	673	491
	Glyma.01G097900	427	464	390	229	452	695	1057	691
	Glyma.01G098000	6969	8340	7154	6234	6833	9363	10352	7930
	Glyma.01G098400	394	368	256	166	227	151	190	150
	Glyma.01G098700	2416	3162	3554	1348	5289	4905	6525	2257
	Glyma.01G099000	59	67	232	23	372	289	291	32
	Glyma.01G099100	309	389	284	247	261	315	388	262
	Glyma.01G099200	0	4	5	0	14	17	6	7
	Glyma.01G099500	24	15	17	36	11	13	14	21
	Glyma.01G099600	312	382	250	240	273	381	446	322
	Glyma.01G099700	713	929	1039	670	950	1311	1397	861
	Glyma.01G099800	22	15	10	15	17	35	17	53
	Glyma.01G100000	9	22	165	5	61	143	179	13
	Glyma.01G100100	260	338	342	185	322	360	422	244
	Glyma.01G100200	265	296	273	208	275	399	405	285
	Glyma.01G100600	206	238	290	195	249	387	371	240
	Glyma.01G100900	539	653	953	377	1186	1037	1477	458
	Glyma.01G101000	78	156	104	73	100	119	127	62
	Glyma.01G101100	5	9	10	3	0	2	5	4
	Glyma.01G101200	64	85	120	56	134	96	108	80
	Glyma.01G101600	57	56	44	90	71	136	131	147
	Glyma.01G102200	30	27	57	20	23	47	57	33
	Glyma.01G102300	39	66	29	90	19	46	49	31
	Glyma.01G102400	414	380	402	333	332	539	557	345
	Glyma.01G102600	2611	3165	3358	1961	3410	6107	5091	3024
	Glyma.01G102700	147	184	249	148	284	511	403	228
	Glyma.01G102800	168	157	191	113	136	213	187	175
	Glyma.01G102900	5	18	15	7	21	47	25	4
	Glyma.01G103100	182	208	177	158	167	270	317	189
	Glyma.01G103200	633	754	820	552	567	1355	1282	679
	Glyma.01G103500	2324	3059	3000	1163	2478	4162	6052	1328
	Glyma.01G104100	1175	1205	1640	1361	1370	2324	2434	1724
	Glyma.01G104200	107	115	82	84	27	71	64	105
	Glyma.01G104600	30	62	146	19	325	142	231	27
	Glyma.01G104800	1655	2762	1151	1428	703	818	1415	1871
	Glyma.01G104900	2	6	5	7	0	3	2	7
	Glyma.01G105000	364	285	48	283	15	15	59	334
	Glyma.01G105400	1	10	9	2	0	8	12	8
	Glyma.01G105500	1622	1928	1967	1368	2219	2480	2875	1625
	Glyma.01G105600	17	15	7	14	2	14	11	6
	Glyma.01G105900	38	61	48	38	39	61	57	41
	Glyma.01G106000	476	655	558	238	334	371	413	189
	Glyma.01G106100	1711	2441	1772	1107	1404	2449	2864	1483
	Glyma.01G106200	757	1057	980	659	804	1129	1388	1005
	Glyma.01G106300	22	23	24	6	7	6	9	1
	Glyma.01G106500	106	147	112	52	109	92	126	102
	Glyma.01G106600	492	647	951	441	1090	1372	1393	646
	Glyma.01G106700	167	187	165	217	178	276	223	202
	Glyma.01G106800	9	14	12	13	11	57	33	39
	Glyma.01G106900	164	127	186	131	407	186	209	241
	Glyma.01G107000	81	79	115	41	74	145	137	67
	Glyma.01G107100	368	381	442	331	337	477	493	390
	Glyma.01G107300	443	285	529	753	529	350	466	1069
	Glyma.01G107500	215	223	246	131	263	293	310	180
	Glyma.01G107700	26	41	95	55	90	170	145	77
	Glyma.01G107900	557	921	854	435	712	808	804	440
	Glyma.01G108000	396	538	519	249	239	1024	1137	295
	Glyma.01G108200	23	42	5	15	18	11	37	39
	Glyma.01G108700	685	795	885	483	371	698	455	496
	Glyma.01G109100	1536	1868	2609	1653	2833	3715	4133	1779
	Glyma.01G109200	464	602	673	338	524	792	739	381
	Glyma.01G109300	3308	5392	6380	2790	10254	7506	11020	3684
	Glyma.01G109500	1530	1619	1172	1480	636	1625	1783	1701
	Glyma.01G109600	263	266	234	202	139	319	303	260
	Glyma.01G109700	614	963	2149	876	2724	2929	3831	906
	Glyma.01G109800	63	44	54	46	23	107	98	74
	Glyma.01G110100	1372	1690	1446	1237	674	1406	1455	1907
	Glyma.01G110200	511	662	409	315	517	531	580	349
	Glyma.01G110400	59	47	61	43	131	72	71	64
	Glyma.01G110500	134	140	77	67	54	78	84	89
	Glyma.01G110600	50	107	133	76	206	190	190	103
	Glyma.01G110800	14	12	20	3	21	31	27	13
	Glyma.01G110900	682	705	636	611	562	1124	1101	860
	Glyma.01G111000	57	54	27	32	6	17	20	23
	Glyma.01G111200	1014	1203	1209	757	1156	1640	1630	1063
	Glyma.01G111300	1381	1562	1632	1040	1511	2336	2482	1293
	Glyma.01G111500	81	103	129	87	119	135	134	89
	Glyma.01G111600	8	5	15	14	36	19	38	15
	Glyma.01G111900	162	307	298	110	239	343	330	109
	Glyma.01G112200	15	14	19	12	6	2	6	5
	Glyma.01G112300	43	71	50	13	22	20	30	22
	Glyma.01G112500	15	21	22	15	12	23	25	22
	Glyma.01G112600	697	481	289	354	140	301	298	319
	Glyma.01G112700	18	34	22	12	24	26	32	38
	Glyma.01G112900	837	1173	409	565	268	493	560	666
	Glyma.01G113000	2588	3200	2277	1922	2331	3561	3652	2728
	Glyma.01G113100	234	310	103	153	71	52	132	234
	Glyma.01G113200	2217	2811	843	1576	477	968	1839	1638
	Glyma.01G113400	25	43	35	17	23	35	28	16
	Glyma.01G113900	14	8	63	18	131	28	89	3
	Glyma.01G114000	701	947	402	423	263	1268	819	595
	Glyma.01G114100	7	1	3	6	9	6	6	9
	Glyma.01G114300	1301	1490	2260	1192	2414	3417	3429	2012
	Glyma.01G114400	215	140	227	86	63	96	105	40
	Glyma.01G114800	2678	2841	4665	3096	5254	7267	7513	4078
	Glyma.01G115000	725	663	581	689	379	720	747	652
	Glyma.01G115500	15	17	29	6	3	14	18	19
	Glyma.01G115600	14	14	29	7	26	17	10	2
	Glyma.01G115900	87259	79127	75978	87051	71858	112333	108725	103270
	Glyma.01G116000	3072	2941	2461	2203	2117	2958	3012	2580
	Glyma.01G116100	391	453	410	261	343	522	670	483
	Glyma.01G116300	58	70	41	43	4	1	4	2
	Glyma.01G117000	29	37	24	50	1	12	5	26
	Glyma.01G117800	360	500	430	349	666	720	891	452
	Glyma.01G117900	244	239	148	108	47	181	110	100
	Glyma.01G118200	431	497	391	216	348	525	552	328
	Glyma.01G118300	221	204	201	129	121	206	255	189
	Glyma.01G118400	520	505	416	311	209	465	369	328
	Glyma.01G118500	41	51	25	32	38	64	58	58
	Glyma.01G118600	55	91	37	59	59	121	98	87
	Glyma.01G118700	6	6	5	6	1	2	5	1
	Glyma.01G1188001	1011	970	750	531	624	736	944	651
	Glyma.01G1188002	146	155	150	103	100	204	208	110
	Glyma.01G118900	1525	1730	1257	982	697	1044	1114	1027
	Glyma.01G119100	33	19	15	17	2	0	3	0
	Glyma.01G119300	603	860	565	354	334	569	558	544
	Glyma.01G119400	1177	1539	1784	1018	1932	1895	2832	1143
	Glyma.01G119500	565	605	956	567	698	1140	1241	686
	Glyma.01G119900	761	947	1357	840	1090	1313	1408	847
	Glyma.01G120000	36	22	12	41	0	3	5	1
	Glyma.01G120400	3100	3661	2481	2487	3137	4965	6377	4208
	Glyma.01G120800	5	9	13	5	10	11	4	3
	Glyma.01G121200	7	3	3	3	3	20	5	1
	Glyma.01G121300	412	427	346	295	294	447	457	374
	Glyma.01G121400	1231	1305	1500	1067	1420	1801	2150	1281
	Glyma.01G121700	4207	4228	4036	3855	4137	5934	6029	4554
	Glyma.01G121900	0	3	2	0	1	4	10	4
	Glyma.01G122000	124	151	198	181	67	203	226	210
	Glyma.01G122100	971	1207	939	652	877	1238	1445	793
	Glyma.01G122300	338	395	397	328	18	32	33	11
	Glyma.01G122700	6	7	1	5	0	0	2	14
	Glyma.01G122800	3	8	17	1	11	10	12	2
	Glyma.01G123100	7	1	8	4	3	3	1	5
	Glyma.01G123300	877	1082	895	678	898	1384	1537	1040
	Glyma.01G123500	44	40	29	48	9	17	30	40
	Glyma.01G123600	80	72	17	31	7	15	21	54
	Glyma.01G123700	63	45	54	114	0	0	2	1
	Glyma.01G123900	540	627	542	476	384	686	683	478
	Glyma.01G124000	94	121	94	62	21	42	37	60
	Glyma.01G124100	5	2	3	2	9	9	9	7
	Glyma.01G124200	707	883	1718	696	1655	1871	2184	691
	Glyma.01G124300	657	845	1243	591	1619	1200	2171	693
	Glyma.01G124500	1554	841	863	476	983	750	869	1524
	Glyma.01G124600	183	296	221	142	97	133	191	143
	Glyma.01G124700	257	547	346	135	165	223	676	82
	Glyma.01G124800	9	15	6	5	0	0	4	4
	Glyma.01G124900	1426	1682	1498	1160	1339	1771	2095	1279
	Glyma.01G125000	88	119	129	74	254	107	165	54
	Glyma.01G125100	335	390	445	313	404	508	547	372
	Glyma.01G125200	137	208	86	95	109	148	166	162
	Glyma.01G125600	516	564	546	385	495	603	760	489
	Glyma.01G125800	169	497	1260	175	2427	1594	2065	167
	Glyma.01G125900	1656	2190	1273	1027	1264	1622	1896	1342
	Glyma.01G126000	1135	1447	1353	1031	1283	1470	1851	1231
	Glyma.01G126200	95	137	103	70	78	117	83	85
	Glyma.01G127200	95	37	38	33	40	45	89	84
	Glyma.01G127400	1325	1605	1008	626	649	1168	1333	908
	Glyma.01G127500	540	818	827	476	850	1097	978	563
	Glyma.01G127900	33	67	61	24	45	54	48	17
	Glyma.01G128100	37	49	85	5	7	28	9	1
	Glyma.01G128200	104	122	189	59	117	200	189	86
	Glyma.01G128300	67	53	32	34	2	15	12	14
	Glyma.01G128500	442	517	510	437	504	597	648	404
	Glyma.01G128700	1531	1640	1378	1034	958	1431	1260	1018
	Glyma.01G129100	72	139	518	18	6	1121	485	17
	Glyma.01G129400	1564	1001	1006	1520	944	3024	1606	2974
	Glyma.01G129600	3	12	30	8	23	33	24	12
	Glyma.01G129700	48	129	579	31	707	238	460	29
	Glyma.01G130000	475	382	373	288	116	238	160	141
	Glyma.01G130400	13	26	60	30	50	80	80	11
	Glyma.01G131200	621	549	311	462	157	598	495	741
	Glyma.01G131300	788	954	874	519	1010	995	1108	749
	Glyma.01G131400	21	35	26	13	28	29	35	33
	Glyma.01G131500	1247	1340	1190	861	1234	2418	1322	1531
	Glyma.01G131800	140	163	147	70	90	226	218	87
	Glyma.01G131900	183	133	290	108	60	711	928	182
	Glyma.01G132000	1175	989	291	975	129	337	610	1067
	Glyma.01G132100	20	28	7	18	2	7	17	17
	Glyma.01G132300	156	162	142	103	115	177	178	166
	Glyma.01G132400	937	1025	1086	758	827	1389	1322	935
	Glyma.01G132500	132471	140020	67816	80276	35937	177734	149147	146369
	Glyma.01G132600	202	309	1387	86	2401	1481	2165	125
	Glyma.01G132700	6	5	88	7	185	73	126	12
	Glyma.01G132800	324	303	354	252	266	497	501	326
	Glyma.01G132900	23	31	28	36	16	43	39	63
	Glyma.01G133000	264	213	205	211	196	219	249	250
	Glyma.01G133200	12	12	25	8	13	26	25	18
	Glyma.01G133300	175	319	279	120	300	374	370	132
	Glyma.01G133400	1101	1497	1404	916	1643	1448	1907	1148
	Glyma.01G133500	111	93	68	98	32	68	104	140
	Glyma.01G133900	9	7	15	7	11	17	28	5
	Glyma.01G134200	26	37	33	31	14	23	57	19
	Glyma.01G134400	442	510	478	337	543	725	758	450
	Glyma.01G134500	80	112	108	55	72	155	138	80
	Glyma.01G135200	416	334	309	176	34	49	37	40
	Glyma.01G135400	10	4	8	10	12	26	16	11
	Glyma.01G135500	13	12	3	3	5	8	5	7
	Glyma.01G135900	665	735	619	574	401	863	900	720
	Glyma.01G136000	740	924	673	540	629	871	917	690
	Glyma.01G136100	949	1062	1416	686	1573	1634	2048	1008
	Glyma.01G136200	1	6	4	2	3	1	6	1
	Glyma.01G136300	765	971	806	637	647	1033	1112	788
	Glyma.01G136400	7	6	14	3	28	43	37	11
	Glyma.01G136500	357	432	444	326	474	724	777	384
	Glyma.01G137000	28	34	150	9	321	151	193	12
	Glyma.01G137200	78	112	340	75	562	464	598	66
	Glyma.01G137300	233	359	297	195	337	333	378	241
	Glyma.01G137500	46	33	45	25	25	35	23	29
	Glyma.01G137600	4	7	11	3	19	15	13	6
	Glyma.01G137700	8	1	3	1	5	4	4	2
	Glyma.01G137800	35	59	52	63	59	77	116	89
	Glyma.01G138300	976	1065	1083	677	1008	1157	1360	889
	Glyma.01G138800	842	938	949	656	899	1211	1335	796
	Glyma.01G139000	608	783	675	522	620	863	890	557
	Glyma.01G139100	80	86	106	67	102	131	116	112
	Glyma.01G139500	856	1325	821	662	625	873	1042	700
	Glyma.01G139600	1626	1967	1725	1130	2206	3436	3961	1808
	Glyma.01G139700	422	470	539	353	440	494	569	264
	Glyma.01G139900	92	75	78	142	94	292	118	382
	Glyma.01G140000	575	604	770	506	317	500	603	350
	Glyma.01G140200	273	355	312	259	322	419	512	290
	Glyma.01G140600	933	1189	1067	794	783	1174	1264	963
	Glyma.01G141900	100	92	112	107	47	217	192	115
	Glyma.01G142100	25	20	19	16	0	0	11	9
	Glyma.01G142300	528	717	469	334	538	764	743	443
	Glyma.01G142400	1008	1681	1240	2668	5821	25943	18865	16379
	Glyma.01G142700	695	855	814	611	754	838	1045	749
	Glyma.01G142800	142	137	144	82	140	257	235	84
	Glyma.01G142900	68	100	123	79	147	167	168	112
	Glyma.01G143000	6	5	4	6	7	6	27	12
	Glyma.01G143100	390	590	1045	292	1200	1054	1136	332
	Glyma.01G143700	439	529	696	412	600	851	797	509
	Glyma.01G143800	22	27	26	11	19	38	29	27
	Glyma.01G143900	11	26	6	15	6	17	24	7
	Glyma.01G144200	708	952	812	400	842	1143	1099	630
	Glyma.01G144400	3	0	3	0	2	5	4	0
	Glyma.01G144500	319	612	666	189	512	871	684	196
	Glyma.01G144700	5	12	5	5	1	4	0	3
	Glyma.01G144800	413	444	464	384	363	468	475	284
	Glyma.01G144900	31	35	29	23	13	15	19	18
	Glyma.01G145000	1039	1233	1087	815	980	1269	1567	943
	Glyma.01G145200	119	139	74	148	45	67	99	183
	Glyma.01G145300	472	587	748	459	687	777	969	580
	Glyma.01G145400	17633	22133	26845	20637	24579	40860	44264	24257
	Glyma.01G146100	1212	1437	1310	1007	1009	1525	1721	1199
	Glyma.01G146300	90	92	75	73	78	129	139	81
	Glyma.01G146400	1117	1200	1362	812	1270	1876	1621	1036
	Glyma.01G146500	6	9	29	4	25	54	40	8
	Glyma.01G146600	1321	1667	1269	1199	1035	1894	1746	1514
	Glyma.01G146800	3	1	4	0	1	2	4	3
	Glyma.01G146900	41	35	34	27	42	52	42	27
	Glyma.01G147000	139	191	141	123	106	168	180	100
	Glyma.01G147400	95	127	330	85	309	292	480	75
	Glyma.01G147500	171	217	261	176	218	317	300	147
	Glyma.01G147600	232	350	177	137	65	188	179	228
	Glyma.01G147700	1492	1284	1241	1319	846	1308	1272	1279
	Glyma.01G147800	676	807	631	496	532	818	1025	706
	Glyma.01G147900	50	66	74	53	2	2	8	3
	Glyma.01G148100	744	929	1209	620	1571	1960	1933	1229
	Glyma.01G148200	5	6	12	4	14	19	13	12
	Glyma.01G148300	345	354	280	249	160	411	330	380
	Glyma.01G148400	0	2	2	1	8	4	10	0
	Glyma.01G148500	1380	1361	1133	1107	852	1213	1322	1130
	Glyma.01G148600	119	172	204	136	259	196	225	141
	Glyma.01G148700	980	1263	520	248	472	757	692	373
	Glyma.01G148800	1174	1388	2279	1370	2228	2468	2571	1540
	Glyma.01G148900	80	160	93	58	81	139	128	82
	Glyma.01G149000	4614	5421	3028	3315	2147	3897	4443	3379
	Glyma.01G149100	354	472	263	269	183	343	364	233
	Glyma.01G149300	6550	8866	4039	5081	3059	4948	6084	6329
	Glyma.01G149400	443	503	425	416	252	766	740	433
	Glyma.01G149500	23	22	4	8	1	7	8	17
	Glyma.01G149600	1	1	9	3	5	7	2	3
	Glyma.01G149700	2703	3507	5114	3001	5629	7083	8463	3191
	Glyma.01G149800	214	282	261	164	249	346	293	237
	Glyma.01G149900	713	760	889	505	1009	1008	1094	612
	Glyma.01G150000	47	56	133	17	458	145	221	66
	Glyma.01G150100	3	6	45	3	63	27	51	3
	Glyma.01G150200	1312	1802	1117	940	1091	1338	1417	1164
	Glyma.01G150300	394	505	371	379	294	510	585	428
	Glyma.01G150400	1174	1278	1053	802	1127	1641	1743	1166
	Glyma.01G150500	242	273	183	147	175	318	248	208
	Glyma.01G150600	663	804	583	532	436	716	646	658
	Glyma.01G150700	2625	3403	2297	1892	2142	2669	2827	2474
	Glyma.01G150800	246	263	197	157	116	264	192	174
	Glyma.01G150900	26	32	75	26	73	79	54	22
	Glyma.01G151100	4	0	4	0	4	1	7	1
	Glyma.01G151300	482	460	265	568	139	314	374	576
	Glyma.01G151400	401	347	376	591	162	330	386	326
	Glyma.01G151500	156	155	235	174	149	219	237	165
	Glyma.01G151600	574	859	448	448	197	447	479	420
	Glyma.01G151700	688	846	636	466	591	795	872	713
	Glyma.01G151800	141	174	183	105	174	199	241	177
	Glyma.01G152100	1272	1543	1136	861	871	1332	1212	1101
	Glyma.01G152300	9	13	1	2	7	3	2	0
	Glyma.01G152400	252	180	143	162	81	215	158	197
	Glyma.01G152500	69	105	183	98	251	418	308	142
	Glyma.01G152600	13	21	28	19	19	26	36	23
	Glyma.01G152700	336	301	176	263	186	403	357	350
	Glyma.01G152900	11176	13468	890	8293	1439	68	4043	14726
	Glyma.01G153000	83	113	146	58	97	149	138	92
	Glyma.01G153100	212	229	213	183	205	206	296	228
	Glyma.01G153200	934	1303	1086	798	1274	1730	1881	920
	Glyma.01G153300	71	135	279	49	50	564	740	77
	Glyma.01G153400	32	37	62	56	69	74	63	105
	Glyma.01G153500	368	526	348	404	418	488	512	531
	Glyma.01G153600	276	317	430	247	465	571	605	289
	Glyma.01G153700	4	3	19	12	14	5	23	8
	Glyma.01G153900	3	1	10	0	15	8	19	0
	Glyma.01G154000	41	36	16	20	8	15	20	33
	Glyma.01G154100	815	818	701	529	576	798	783	634
	Glyma.01G154200	597	690	763	451	816	701	890	570
	Glyma.01G154300	592	633	725	376	581	846	908	482
	Glyma.01G154400	302	329	209	141	104	156	173	140
	Glyma.01G154500	274	408	277	201	191	278	293	165
	Glyma.01G154600	462	605	485	277	399	457	425	394
	Glyma.01G154700	649	798	659	443	570	762	861	621
	Glyma.01G154900	6369	6108	3829	5806	3126	5848	5480	6843
	Glyma.01G155000	62	66	124	56	144	146	170	88
	Glyma.01G155200	359	300	300	211	296	345	348	219
	Glyma.01G155300	1491	1910	1840	1052	2104	2005	2487	1305
	Glyma.01G155600	159	262	104	106	49	79	148	130
	Glyma.01G155800	195	273	221	184	163	251	208	215
	Glyma.01G155900	478	562	259	348	102	235	247	379
	Glyma.01G156000	403	447	359	329	216	366	383	328
	Glyma.01G156200	591	851	407	380	79	138	154	164
	Glyma.01G156400	443	523	753	352	928	1085	1049	569
	Glyma.01G156500	16	20	46	14	29	52	40	16
	Glyma.01G156600	972	1284	989	668	1083	1236	1750	950
	Glyma.01G156700	866	1037	997	451	348	1245	953	396
	Glyma.01G156800	116	148	211	81	299	270	324	131
	Glyma.01G157000	1602	2413	1416	1329	1147	1217	1540	1800
	Glyma.01G157100	328	344	165	150	104	206	229	207
	Glyma.01G157300	324	601	322	240	272	350	392	334
	Glyma.01G157400	462	520	470	362	372	293	410	375
	Glyma.01G157500	186	157	183	156	173	213	226	191
	Glyma.01G157600	403	674	852	410	843	1229	1436	471
	Glyma.01G157800	751	810	752	634	488	926	1037	754
	Glyma.01G157900	3137	3146	1983	2657	1373	2645	2673	3077
	Glyma.01G158000	83	117	122	79	100	178	224	169
	Glyma.01G158100	16	33	46	23	50	60	78	34
	Glyma.01G158200	385	427	215	228	137	290	328	322
	Glyma.01G158300	536	549	506	356	556	758	814	521
	Glyma.01G158400	477	523	562	397	298	355	383	265
	Glyma.01G158500	832	913	940	616	1059	1281	1428	1015
	Glyma.01G158600	488	567	358	407	267	608	587	487
	Glyma.01G158700	6	4	47	8	35	22	38	5
	Glyma.01G158800	282	287	295	233	374	507	487	321
	Glyma.01G159000	550	631	495	408	516	630	727	407
	Glyma.01G159100	26	45	77	35	111	87	98	42
	Glyma.01G159200	71	94	91	66	154	135	155	88
	Glyma.01G159400	454	617	580	267	607	720	769	325
	Glyma.01G159500	2499	3117	2240	1759	1950	3073	3429	2173
	Glyma.01G159600	133	210	334	145	382	327	422	133
	Glyma.01G159700	174	419	912	126	1663	1071	1199	130
	Glyma.01G159800	1367	1746	1033	909	1206	1001	1275	1055
	Glyma.01G159900	1104	1429	1141	769	1039	1733	1586	1091
	Glyma.01G1600001	15	3	6	7	5	4	8	7
	Glyma.01G1600002	22	22	14	14	11	19	34	17
	Glyma.01G160100	167	59	69	83	58	53	98	115
	Glyma.01G160300	80	201	1144	80	2574	1104	1750	89
	Glyma.01G161000	76	49	237	22	2	1150	875	71
	Glyma.01G161200	892	874	721	720	446	688	600	990
	Glyma.01G161300	176	185	294	160	226	296	295	282
	Glyma.01G161400	287	403	447	275	409	553	592	434
	Glyma.01G161500	2948	2166	1609	3584	1127	3107	2577	4077
	Glyma.01G161600	554	583	483	378	441	594	712	492
	Glyma.01G161700	548	526	304	312	240	353	332	426
	Glyma.01G161800	295	349	472	284	445	513	490	335
	Glyma.01G161900	1389	1515	1649	1391	1671	2650	2761	1473
	Glyma.01G162000	1003	1450	1067	687	930	1206	1414	951
	Glyma.01G162100	1353	2120	1482	949	1345	1941	2035	1306
	Glyma.01G162200	1630	2110	2112	1501	2325	3415	3583	2138
	Glyma.01G162300	83	97	89	75	79	132	93	117
	Glyma.01G162500	177	129	68	132	16	29	46	181
	Glyma.01G162600	6	8	10	3	5	9	10	4
	Glyma.01G162700	1627	2237	1395	1154	1236	1622	1840	1303
	Glyma.01G162800	2812	3737	2797	2372	2688	3872	4030	2951
	Glyma.01G162900	405	370	320	226	243	439	363	341
	Glyma.01G163000	668	659	453	421	307	455	462	383
	Glyma.01G163100	668	648	292	619	141	280	434	605
	Glyma.01G163200	319	363	329	349	281	497	494	359
	Glyma.01G163300	1048	1242	889	716	717	1193	1218	844
	Glyma.01G163400	125	201	165	142	83	130	171	261
	Glyma.01G163600	15	13	7	20	4	14	14	25
	Glyma.01G163700	234	297	343	219	264	362	460	280
	Glyma.01G163800	238	316	372	236	429	491	525	265
	Glyma.01G163900	4108	4875	4189	3295	3914	5477	5706	3973
	Glyma.01G164000	1786	2426	2632	1590	2080	3351	3384	2235
	Glyma.01G164100	1487	1819	1766	1020	1549	2244	2559	1300
	Glyma.01G164200	1329	1729	1782	1052	1956	2498	3016	1366
	Glyma.01G164300	5098	6193	5951	4408	5467	9578	10377	5541
	Glyma.01G164400	30	50	40	49	22	43	30	36
	Glyma.01G164500	12	9	27	6	58	18	27	3
	Glyma.01G164600	22	11	17	20	13	23	20	25
	Glyma.01G164700	86	88	69	54	20	74	66	114
	Glyma.01G164800	130	193	141	112	57	166	192	237
	Glyma.01G164900	482	591	367	324	288	566	497	402
	Glyma.01G165100	1227	1678	1413	947	1549	1891	2154	1087
	Glyma.01G165200	44	56	45	26	20	51	46	48
	Glyma.01G165300	214	272	186	236	158	221	267	233
	Glyma.01G165400	3436	3628	1661	2324	932	2424	2326	3102
	Glyma.01G165500	5	7	3	3	0	4	5	8
	Glyma.01G165600	29	41	19	17	21	17	18	14
	Glyma.01G165700	2	7	1	1	0	1	1	2
	Glyma.01G165900	251	280	107	145	62	152	171	159
	Glyma.01G166000	192	161	102	113	42	89	83	125
	Glyma.01G166100	307	321	523	238	228	507	425	231
	Glyma.01G166300	38	76	179	33	393	259	312	49
	Glyma.01G166400	1614	1890	2144	1549	1917	3701	3445	1977
	Glyma.01G166500	4	13	11	12	2	14	7	9
	Glyma.01G166600	259	309	301	239	276	407	422	291
	Glyma.01G166700	607	703	716	586	561	838	883	693
	Glyma.01G166900	2	6	4	4	0	2	3	8
	Glyma.01G167200	40	62	101	50	136	107	111	30
	Glyma.01G167300	3757	5389	6890	3906	8583	8718	10957	5035
	Glyma.01G167400	7	0	16	4	4	14	10	5
	Glyma.01G167500	3735	5076	2566	1936	2901	3714	3979	2618
	Glyma.01G167600	457	522	722	379	604	958	805	531
	Glyma.01G1677001	0	7	10	0	13	4	5	8
	Glyma.01G167800	76	73	124	53	213	107	94	106
	Glyma.01G167900	133	178	156	66	93	136	169	93
	Glyma.01G168000	2267	2792	1837	1480	1040	2709	2431	1965
	Glyma.01G168200	2732	3063	1532	1488	1171	2322	1673	1654
	Glyma.01G168300	350	399	319	316	139	224	300	458
	Glyma.01G168400	8200	8913	7793	6964	3277	5324	6539	9196
	Glyma.01G168500	4184	4101	3571	3605	2583	4504	4568	3702
	Glyma.01G168600	784	866	709	551	613	1056	912	775
	Glyma.01G168700	13	23	26	9	19	24	44	16
	Glyma.01G168900	1074	1371	1044	783	777	1461	1378	1043
	Glyma.01G169000	627	754	678	355	604	814	968	471
	Glyma.01G169100	504	620	423	356	339	652	544	397
	Glyma.01G169200	9	42	49	12	54	69	60	15
	Glyma.01G169300	19	20	25	12	7	12	7	23
	Glyma.01G169400	576	639	969	600	1040	961	1207	714
	Glyma.01G169500	285	302	619	183	1374	750	977	343
	Glyma.01G169600	5	4	3	1	6	5	2	3
	Glyma.01G169700	881	973	940	734	797	1180	1140	858
	Glyma.01G169800	603	603	563	516	375	805	784	538
	Glyma.01G169900	1593	1926	2204	1484	2065	2803	3114	1721
	Glyma.01G170000	285	279	190	123	143	277	245	409
	Glyma.01G170100	156	239	212	108	170	196	226	156
	Glyma.01G170200	7903	8701	6917	6482	6145	9629	10240	8840
	Glyma.01G170300	1830	1339	472	1138	202	553	574	1297
	Glyma.01G170400	524	564	457	417	402	542	533	437
	Glyma.01G170500	1	2	8	4	9	6	8	5
	Glyma.01G170600	2024	2336	2112	1730	1888	2699	2886	1682
	Glyma.01G170700	96	96	73	53	42	42	34	36
	Glyma.01G170900	439	549	548	306	482	575	632	421
	Glyma.01G171000	195	273	134	125	80	157	169	158
	Glyma.01G171200	6	3	8	0	3	4	4	5
	Glyma.01G171300	37	32	59	34	55	103	88	42
	Glyma.01G171400	448	435	673	304	732	1366	1057	550
	Glyma.01G171800	393	391	247	421	199	451	409	435
	Glyma.01G171900	1070	1093	1044	882	885	2119	2582	1929
	Glyma.01G172000	353	301	417	256	503	643	639	335
	Glyma.01G172100	1	13	8	1	7	19	10	0
	Glyma.01G172200	1014	1278	1230	714	1206	1580	1449	1207
	Glyma.01G172300	1356	1757	1494	1110	1489	1778	2084	1392
	Glyma.01G172400	572	719	689	547	702	848	918	636
	Glyma.01G172500	0	1	1	0	7	8	3	1
	Glyma.01G172600	311	328	205	136	239	398	469	141
	Glyma.01G172900	72	34	50	33	8	15	12	13
	Glyma.01G173000	1332	1421	1217	1189	828	1493	1600	1523
	Glyma.01G173100	1	1	6	0	2	2	2	0
	Glyma.01G173200	121	156	188	102	212	290	243	134
	Glyma.01G173300	6048	6729	6726	7065	5764	10947	10581	8636
	Glyma.01G173400	365	320	325	263	288	438	369	335
	Glyma.01G173500	10	15	16	19	27	24	39	10
	Glyma.01G173600	170	166	122	113	84	232	205	112
	Glyma.01G173700	1311	1551	1005	904	791	1213	1180	1144
	Glyma.01G173800	23	31	11	15	4	10	18	23
	Glyma.01G174000	239	262	294	94	351	296	437	134
	Glyma.01G174200	62	78	97	38	111	109	132	62
	Glyma.01G174700	427	658	257	353	203	410	406	400
	Glyma.01G174800	54	72	42	49	30	34	40	67
	Glyma.01G174900	494	531	496	339	490	666	668	438
	Glyma.01G175000	53	50	22	39	42	68	75	48
	Glyma.01G175100	2516	2905	2771	1896	3182	3636	4042	2596
	Glyma.01G175200	7502	8719	6599	6055	2681	5326	6342	8619
	Glyma.01G175300	109	210	704	125	1199	585	939	82
	Glyma.01G175400	126	124	129	120	129	174	145	116
	Glyma.01G175500	718	637	680	535	780	1176	1182	773
	Glyma.01G175600	3605	4624	2864	2697	2864	4004	4247	3422
	Glyma.01G175700	54352	54407	45811	40765	25197	37844	40665	38119
	Glyma.01G175800	67	89	81	66	26	117	127	67
	Glyma.01G175900	772	864	782	635	586	999	853	827
	Glyma.01G176000	707	887	722	541	599	998	977	696
	Glyma.01G176100	50	50	42	17	42	71	85	59
	Glyma.01G176200	43	67	82	54	58	91	73	59
	Glyma.01G176300	263	395	364	251	349	406	410	273
	Glyma.01G176400	200	283	324	167	345	292	514	141
	Glyma.01G176600	962	1159	697	633	510	710	695	811
	Glyma.01G176700	206	226	270	159	220	363	377	254
	Glyma.01G176800	1987	2367	2773	1665	2918	3576	4054	1994
	Glyma.01G176900	425	423	436	230	472	608	603	285
	Glyma.01G177000	3	0	5	0	6	1	2	2
	Glyma.01G177100	18	27	13	10	27	26	36	28
	Glyma.01G177200	712	782	513	547	357	776	779	750
	Glyma.01G177300	615	753	555	478	489	754	644	520
	Glyma.01G177400	96	81	91	45	54	156	221	87
	Glyma.01G177500	29	25	90	14	47	120	37	20
	Glyma.01G177600	646	941	540	417	416	556	643	603
	Glyma.01G177700	1745	1900	1413	1364	1189	2770	2365	1632
	Glyma.01G178000	2827	2824	1741	1754	1315	2211	1820	2173
	Glyma.01G178100	404	364	399	272	316	516	567	309
	Glyma.01G178200	2524	2772	2429	2239	2239	3089	3508	2700
	Glyma.01G178400	171	155	157	109	97	236	219	93
	Glyma.01G178500	33	64	95	135	68	451	374	281
	Glyma.01G178600	641	805	664	507	445	834	805	728
	Glyma.01G178700	237	196	84	126	68	144	109	137
	Glyma.01G178800	0	1	11	0	26	55	43	7
	Glyma.01G179200	11	15	40	26	42	49	67	19
	Glyma.01G179300	506	825	783	390	986	1180	1332	602
	Glyma.01G179400	823	1088	460	664	343	1080	1094	1063
	Glyma.01G179800	1174	1348	984	940	635	1245	1173	1052
	Glyma.01G179900	3758	3785	2542	2680	1481	3718	2935	3285
	Glyma.01G180000	133	170	110	84	139	167	183	115
	Glyma.01G180100	506	651	720	344	648	824	841	398
	Glyma.01G180200	433	398	265	268	263	311	360	316
	Glyma.01G1804001	15	9	13	3	16	33	11	12
	Glyma.01G1804002	179	194	1287	124	2572	1614	1682	288
	Glyma.01G180500	20	25	68	9	95	21	59	10
	Glyma.01G180600	11	19	34	19	53	37	43	22
	Glyma.01G180700	90	117	132	93	90	124	117	131
	Glyma.01G180800	60549	54731	48562	62932	46771	83072	77252	74497
	Glyma.01G180900	6	7	5	15	6	7	8	7
	Glyma.01G181000	417	588	854	510	938	908	1207	774
	Glyma.01G181100	8	17	13	22	7	21	47	32
	Glyma.01G181200	939	1229	1386	748	2020	2214	2476	1320
	Glyma.01G181500	415	474	604	299	761	755	898	381
	Glyma.01G181700	9	24	68	4	180	76	123	12
	Glyma.01G181900	66	107	75	95	7	22	26	31
	Glyma.01G182000	842	918	871	557	757	1184	1056	644
	Glyma.01G182100	12	24	31	13	24	25	29	21
	Glyma.01G182300	237	277	389	200	428	464	574	249
	Glyma.01G182400	228	342	175	146	102	168	127	162
	Glyma.01G182500	2512	2699	2321	2082	1610	3048	3540	2608
	Glyma.01G182600	5451	5824	5852	5146	3683	6278	5998	5745
	Glyma.01G182700	873	856	839	858	606	1239	1079	965
	Glyma.01G183000	134	130	160	84	136	199	185	91
	Glyma.01G183100	1365	2102	1517	906	1686	1416	1980	1180
	Glyma.01G183200	13	17	2	23	12	4	1	17
	Glyma.01G183300	390	388	348	209	238	397	333	264
	Glyma.01G183400	277	294	315	205	295	424	416	252
	Glyma.01G1835001	62	76	49	28	46	77	86	45
	Glyma.01G1835002	432	538	393	374	401	550	589	547
	Glyma.01G183600	707	756	885	506	711	1194	1241	747
	Glyma.01G183700	44	40	133	79	98	389	341	138
	Glyma.01G183800	318	330	428	242	395	499	542	347
	Glyma.01G183900	2	0	76	0	6	694	913	0
	Glyma.01G184100	10	4	7	12	13	2	16	8
	Glyma.01G184300	604	772	673	556	606	1205	1229	662
	Glyma.01G184400	361	395	289	275	265	374	380	303
	Glyma.01G184500	145	167	218	127	300	338	373	122
	Glyma.01G184600	3595	3726	1571	4863	1077	2119	2262	5911
	Glyma.01G184700	508	550	468	491	552	747	860	586
	Glyma.01G185200	146	212	371	118	502	408	483	163
	Glyma.01G185300	3328	3883	4262	3811	4963	6289	7042	4121
	Glyma.01G185400	453	431	346	313	330	448	523	492
	Glyma.01G185500	19	56	22	17	11	13	8	11
	Glyma.01G185600	238	199	40	140	33	12	42	184
	Glyma.01G185700	616	681	453	455	379	569	620	519
	Glyma.01G185800	25	38	91	18	25	294	288	46
	Glyma.01G185900	2271	2075	2106	2282	1664	2735	3043	3128
	Glyma.01G186000	2843	3335	4059	2535	3134	4770	5010	3351
	Glyma.01G186100	508	595	548	353	373	467	517	467
	Glyma.01G186200	2	1	1	0	0	9	3	12
	Glyma.01G186300	441	539	485	476	330	710	857	526
	Glyma.01G186400	1773	1939	2252	1263	2086	2974	2946	1667
	Glyma.01G186500	10	42	33	16	38	89	82	90
	Glyma.01G186600	3745	5036	2678	2611	2808	2956	3361	3699
	Glyma.01G186700	18	49	62	12	24	65	60	22
	Glyma.01G186800	1952	3438	1987	1354	2316	1624	2397	1995
	Glyma.01G186900	4	5	4	6	6	5	6	5
	Glyma.01G187200	1391	1548	2109	1423	1097	2424	2489	1760
	Glyma.01G187300	1036	1256	762	710	555	675	764	780
	Glyma.01G187400	414	746	2036	378	3660	2093	3179	446
	Glyma.01G187500	3	10	8	1	5	2	3	3
	Glyma.01G187600	66	88	244	112	337	327	378	109
	Glyma.01G187700	56	47	59	45	48	112	65	22
	Glyma.01G187800	42	44	73	37	48	110	114	65
	Glyma.01G187900	116	157	131	101	109	161	185	131
	Glyma.01G188000	559	714	1276	353	2015	1302	1664	457
	Glyma.01G188100	3562	3291	2927	3504	2361	4017	4165	4335
	Glyma.01G188200	558	743	436	363	369	657	598	402
	Glyma.01G188400	842	864	842	583	1044	1212	1186	713
	Glyma.01G188500	2100	2277	2352	2495	2706	3134	3539	3192
	Glyma.01G188600	800	694	539	815	370	644	684	900
	Glyma.01G188700	822	947	838	637	766	1164	1168	765
	Glyma.01G188800	423	519	296	201	311	599	523	285
	Glyma.01G188900	935	1021	936	653	820	1245	1260	792
	Glyma.01G189000	59	56	38	46	34	61	65	60
	Glyma.01G189100	632	693	929	361	512	1187	768	415
	Glyma.01G189200	493	609	313	286	251	451	434	379
	Glyma.01G189300	93	205	83	92	15	327	294	145
	Glyma.01G1894002	346	416	334	204	314	394	432	241
	Glyma.01G189500	849	1208	882	581	986	1111	1320	894
	Glyma.01G189600	180	204	192	132	175	282	246	197
	Glyma.01G189700	37	55	92	31	111	80	108	43
	Glyma.01G189800	185	149	62	206	43	51	84	347
	Glyma.01G189900	19	15	2	27	10	3	10	25
	Glyma.01G190000	132	183	863	75	1670	1042	1193	111
	Glyma.01G190100	1168	1538	1073	862	620	954	1718	1055
	Glyma.01G190300	41	72	21	36	9	32	26	41
	Glyma.01G190500	381	585	686	464	719	655	1037	495
	Glyma.01G190700	765	768	711	801	394	828	768	754
	Glyma.01G190800	266	291	241	177	139	256	250	209
	Glyma.01G190900	4333	5988	1804	2151	1070	1170	1490	1761
	Glyma.01G191100	773	931	724	570	666	1209	1097	777
	Glyma.01G191200	185	180	99	127	107	109	113	100
	Glyma.01G191300	37	22	11	29	4	7	9	31
	Glyma.01G191400	33	42	38	23	43	47	43	30
	Glyma.01G191500	125	117	118	109	70	147	123	95
	Glyma.01G191600	4122	4031	2033	3400	1514	3760	3910	3727
	Glyma.01G191700	21	18	13	5	8	23	12	14
	Glyma.01G191800	199	240	174	134	193	271	312	176
	Glyma.01G191900	121	181	99	111	65	126	107	129
	Glyma.01G192000	1706	1959	1776	1213	1605	2209	2226	1732
	Glyma.01G192100	648	675	447	452	366	694	625	543
	Glyma.01G192200	1630	1750	2679	1587	2989	3509	4114	1910
	Glyma.01G192300	1741	1841	1350	1385	1171	1997	2110	1726
	Glyma.01G192400	38	49	32	24	17	25	29	30
	Glyma.01G192500	571	936	498	358	256	486	528	373
	Glyma.01G192600	520	527	490	770	249	704	788	665
	Glyma.01G192700	20	12	13	28	7	14	9	26
	Glyma.01G192800	28	10	13	18	5	9	11	16
	Glyma.01G192900	378	404	1018	470	946	1377	1481	689
	Glyma.01G193000	44	26	22	5	4	6	18	6
	Glyma.01G193100	0	1	13	0	23	14	12	1
	Glyma.01G193200	517	641	370	370	192	326	308	361
	Glyma.01G193400	8	18	58	3	136	44	65	2
	Glyma.01G193500	40	65	365	16	922	376	559	37
	Glyma.01G193600	807	864	1401	581	584	1960	1202	738
	Glyma.01G193700	1882	2428	1502	1306	1184	1713	2133	1505
	Glyma.01G193800	1910	2297	2729	1505	3211	2757	3979	1904
	Glyma.01G193900	100	178	197	68	165	188	169	101
	Glyma.01G194000	6	7	3	8	1	11	8	2
	Glyma.01G194100	634	724	622	459	600	744	853	517
	Glyma.01G194200	491	615	568	289	579	704	830	414
	Glyma.01G194300	309	289	271	186	193	323	309	207
	Glyma.01G194500	1141	1386	1085	823	974	1502	1186	931
	Glyma.01G194600	543	590	501	373	454	633	712	506
	Glyma.01G194700	622	661	828	430	946	1255	1248	477
	Glyma.01G194800	286	276	377	236	526	442	542	270
	Glyma.01G194900	615	631	433	463	248	496	576	612
	Glyma.01G195000	1774	2145	922	983	716	1100	1177	1598
	Glyma.01G195100	150	192	148	99	139	197	294	147
	Glyma.01G195200	254	378	239	187	265	322	271	210
	Glyma.01G195400	1065	1195	781	757	620	1051	949	874
	Glyma.01G195500	11	20	11	6	13	7	11	10
	Glyma.01G195600	103	87	47	69	23	50	50	66
	Glyma.01G195800	0	1	9	0	9	17	10	3
	Glyma.01G195900	30	30	66	11	81	41	40	29
	Glyma.01G196000	320	436	316	204	203	371	348	215
	Glyma.01G196300	1138	1391	1112	1223	980	1531	1651	1330
	Glyma.01G196400	18	21	16	9	20	47	26	34
	Glyma.01G196600	573	508	313	473	259	993	863	944
	Glyma.01G196700	31	18	11	24	8	43	34	57
	Glyma.01G196800	712	942	554	444	214	384	481	611
	Glyma.01G197000	0	0	2	0	1	2	1	0
	Glyma.01G197100	1737	2039	2009	1520	1887	2597	2897	1863
	Glyma.01G197300	33	38	9	29	10	22	26	28
	Glyma.01G197400	3	1	12	4	5	8	7	1
	Glyma.01G197500	1093	1362	1251	769	832	2105	2080	1930
	Glyma.01G197600	449	682	504	385	412	401	492	412
	Glyma.01G197800	2033	2640	3089	1656	3817	4066	4566	2306
	Glyma.01G198000	25	75	83	18	112	49	52	33
	Glyma.01G198100	2821	3394	1721	1284	1731	1717	1969	1961
	Glyma.01G198200	32	24	13	19	15	17	19	22
	Glyma.01G198500	11749	10516	8389	11093	6320	13016	12372	12331
	Glyma.01G198600	38	63	87	37	78	81	104	44
	Glyma.01G198700	28	51	50	21	62	39	80	37
	Glyma.01G198900	72	143	94	85	95	107	155	50
	Glyma.01G199000	85	88	80	51	46	90	95	66
	Glyma.01G199100	786	894	955	673	859	1274	1163	839
	Glyma.01G199200	445	499	492	419	433	550	654	601
	Glyma.01G199300	56	75	108	74	107	142	162	85
	Glyma.01G199400	795	803	175	488	96	94	276	656
	Glyma.01G199500	21	17	6	12	3	0	6	5
	Glyma.01G199600	257	282	222	127	340	288	324	191
	Glyma.01G199700	13451	15071	16925	15940	17865	25946	25694	17969
	Glyma.01G199900	358	448	328	253	236	344	279	234
	Glyma.01G200000	937	1116	1301	881	1386	1511	1571	1071
	Glyma.01G200200	843	770	750	791	486	1227	1017	889
	Glyma.01G200300	7	5	1	3	5	2	5	4
	Glyma.01G200400	12	5	2	14	3	4	4	4
	Glyma.01G200500	547	639	489	370	350	500	568	334
	Glyma.01G200700	1053	1337	978	725	887	1042	1398	895
	Glyma.01G200800	2289	2532	2016	1414	1538	2262	2350	1733
	Glyma.01G200900	216	359	269	189	241	327	330	217
	Glyma.01G201000	9697	11156	15615	10946	15626	24497	24769	14345
	Glyma.01G201100	592	742	681	604	528	867	823	724
	Glyma.01G201200	564	653	886	549	1171	1164	1422	757
	Glyma.01G201300	64	110	61	56	50	64	67	52
	Glyma.01G201400	144	180	100	75	143	132	134	140
	Glyma.01G201500	16	20	11	23	16	41	17	41
	Glyma.01G201600	52	81	109	115	120	53	89	169
	Glyma.01G201800	29	22	33	13	35	49	96	24
	Glyma.01G202000	274	368	279	274	155	274	334	259
	Glyma.01G202200	26	43	89	24	96	111	101	28
	Glyma.01G202300	4	9	31	11	40	37	47	12
	Glyma.01G202400	18	27	13	20	0	9	13	8
	Glyma.01G202500	2263	2202	2241	1731	1802	3060	3143	2065
	Glyma.01G202600	2409	2927	2779	1935	2405	4237	4072	2376
	Glyma.01G202700	63	47	20	13	22	30	39	35
	Glyma.01G202800	201	193	197	149	178	278	227	160
	Glyma.01G202900	261	329	308	208	271	483	413	233
	Glyma.01G203000	1009	1236	757	701	673	1163	961	860
	Glyma.01G203100	2221	2179	1462	2041	742	2065	2121	2375
	Glyma.01G203200	1199	1235	911	913	536	929	899	1189
	Glyma.01G203300	298	351	319	212	189	540	526	286
	Glyma.01G203400	155	194	85	115	47	126	119	200
	Glyma.01G203500	33	40	81	29	12	146	128	18
	Glyma.01G203600	1185	1532	2191	1014	2648	2447	2922	1454
	Glyma.01G203700	58	26	25	18	17	11	31	28
	Glyma.01G203800	1581	1853	1344	1105	1281	1783	1896	1415
	Glyma.01G204000	925	1054	1062	682	921	1349	1357	814
	Glyma.01G204200	127	158	130	127	74	161	158	118
	Glyma.01G204300	473	595	616	376	614	633	764	365
	Glyma.01G204400	19	18	28	7	10	12	17	4
	Glyma.01G204500	163	167	169	116	156	216	241	162
	Glyma.01G204800	5	0	2	0	0	10	3	7
	Glyma.01G204900	300	336	332	222	278	479	500	303
	Glyma.01G205100	220	195	167	253	113	219	252	287
	Glyma.01G205200	2221	2490	2278	1787	1499	2738	2770	2112
	Glyma.01G205300	7	14	11	3	15	20	17	11
	Glyma.01G205400	6921	8120	12142	8043	14169	17943	19085	10755
	Glyma.01G205500	63	135	94	50	54	103	110	90
	Glyma.01G205600	191	328	600	179	312	1470	2728	196
	Glyma.01G205700	2184	2192	1769	2090	1370	2548	2636	2509
	Glyma.01G205800	191	197	177	104	73	164	172	140
	Glyma.01G205900	319	401	266	304	155	254	208	256
	Glyma.01G206000	522	620	536	405	498	744	911	400
	Glyma.01G206100	20	39	106	11	254	78	148	11
	Glyma.01G206200	168	241	182	213	182	258	213	234
	Glyma.01G206400	5	20	28	5	19	19	24	20
	Glyma.01G206500	345	371	300	250	289	466	418	350
	Glyma.01G206600	60	122	109	58	67	56	87	23
	Glyma.01G206700	49	42	46	21	64	42	63	36
	Glyma.01G206900	710	812	866	669	529	942	1109	886
	Glyma.01G207000	199	318	269	220	238	295	391	263
	Glyma.01G207100	35	26	34	16	21	30	24	14
	Glyma.01G207200	749	842	713	645	504	959	969	771
	Glyma.01G207300	1155	908	653	818	358	1090	925	932
	Glyma.01G207400	612	794	848	517	915	1037	1146	585
	Glyma.01G207500	1128	1395	1243	856	1218	1743	1773	1069
	Glyma.01G207700	5125	7017	9745	4739	12564	11305	15519	6001
	Glyma.01G207800	337	389	442	245	467	644	561	334
	Glyma.01G207900	3	7	1	11	2	7	4	10
	Glyma.01G208000	1259	1135	726	1290	428	1131	1130	1298
	Glyma.01G208100	1680	2231	2815	1499	3031	3044	3825	1674
	Glyma.01G208200	89	114	47	82	26	51	93	114
	Glyma.01G208300	22	13	54	14	70	53	33	18
	Glyma.01G208400	1265	1390	1631	1194	1457	2074	2329	1498
	Glyma.01G208600	6050	7203	7330	4967	6487	12391	12087	5842
	Glyma.01G208700	349	416	300	343	243	340	388	353
	Glyma.01G208800	9	2	9	2	0	5	8	6
	Glyma.01G208900	16	30	32	13	41	77	83	30
	Glyma.01G209100	128	179	45	77	53	61	99	117
	Glyma.01G209200	2072	2523	1610	1317	1253	1995	2135	1635
	Glyma.01G209300	809	1076	774	623	640	1024	1086	755
	Glyma.01G209400	3103	4137	5063	2871	6123	5002	7091	3400
	Glyma.01G209500	90	276	3154	178	7392	4772	6388	250
	Glyma.01G209600	10	13	38	12	41	39	45	10
	Glyma.01G209700	879	921	749	636	830	1070	1346	1097
	Glyma.01G209800	807	989	998	563	729	827	1274	619
	Glyma.01G209900	25	32	23	37	18	30	27	39
	Glyma.01G210000	7	6	8	2	7	1	11	6
	Glyma.01G210100	18	13	12	5	3	16	45	3
	Glyma.01G210200	354	346	325	328	169	411	379	450
	Glyma.01G210300	71	127	29	51	8	3	28	34
	Glyma.01G210400	210	223	194	139	67	87	82	121
	Glyma.01G210500	48	39	32	31	24	49	25	39
	Glyma.01G210600	1508	1781	1259	1102	755	1844	2339	856
	Glyma.01G210700	409	311	353	209	399	542	440	293
	Glyma.01G210800	436	357	300	335	205	225	264	345
	Glyma.01G211000	125	262	154	58	76	211	88	102
	Glyma.01G211100	5	3	2	5	1	7	2	5
	Glyma.01G211200	3820	5488	5284	3568	4892	6536	8194	5050
	Glyma.01G211300	31	42	56	18	30	52	52	29
	Glyma.01G211400	155	172	257	189	249	219	290	210
	Glyma.01G211500	50	36	22	28	4	8	8	35
	Glyma.01G211700	3419	4451	3628	2339	4062	4526	5041	3126
	Glyma.01G211900	843	1029	437	427	350	440	464	461
	Glyma.01G212000	468	581	595	476	631	745	801	507
	Glyma.01G212100	55	53	61	56	45	73	47	42
	Glyma.01G212200	422	433	246	328	145	329	284	348
	Glyma.01G212300	142	208	183	135	199	229	247	199
	Glyma.01G212400	133	252	195	78	184	294	309	131
	Glyma.01G212500	45	54	82	59	77	85	97	85
	Glyma.01G212600	38	36	55	28	29	48	61	30
	Glyma.01G212700	247	223	216	204	164	302	334	277
	Glyma.01G212800	310	358	536	159	309	845	967	270
	Glyma.01G212900	107	127	122	64	133	125	147	131
	Glyma.01G213000	92	102	42	100	49	124	171	202
	Glyma.01G213200	671	922	769	496	779	1207	1153	631
	Glyma.01G213300	610	706	1167	689	1136	1431	1391	944
	Glyma.01G213400	520	666	587	419	493	554	610	496
	Glyma.01G213500	101	157	71	89	85	183	162	212
	Glyma.01G213600	685	1043	656	403	630	833	1337	639
	Glyma.01G213700	1100	1196	911	1062	779	1379	1474	1507
	Glyma.01G213800	90	141	467	100	954	492	618	87
	Glyma.01G214100	1906	2077	2576	1943	2228	3433	3129	2593
	Glyma.01G214200	3	4	5	2	7	17	18	3
	Glyma.01G214300	5738	5282	5049	6581	3218	7596	6800	6439
	Glyma.01G214500	131	181	231	136	389	261	301	118
	Glyma.01G214600	333	348	306	266	227	459	404	329
	Glyma.01G214700	621	694	585	448	543	885	800	529
	Glyma.01G214800	1570	1348	1032	1193	755	1256	1195	1393
	Glyma.01G214900	1	5	1	6	1	7	2	3
	Glyma.01G215000	7	6	8	8	5	7	8	7
	Glyma.01G215100	784	772	426	285	341	309	363	245
	Glyma.01G215400	1549	2518	1282	870	1635	1172	1580	1295
	Glyma.01G215500	5452	9231	5988	2517	8218	8867	9894	3157
	Glyma.01G215600	82	94	45	35	29	33	33	21
	Glyma.01G215700	108	192	397	130	69	720	1122	97
	Glyma.01G215800	359	506	537	311	555	583	680	406
	Glyma.01G216400	244	323	262	178	298	330	389	253
	Glyma.01G216500	381	510	467	317	447	570	552	443
	Glyma.01G216600	25	28	8	12	1	2	3	7
	Glyma.01G217100	157	260	136	109	89	145	152	141
	Glyma.01G217200	140	228	108	85	63	88	121	135
	Glyma.01G217300	753	904	775	711	637	1265	1114	880
	Glyma.01G217400	1443	2025	3544	2669	3051	5569	5766	4279
	Glyma.01G217500	123	114	151	167	159	312	241	201
	Glyma.01G217700	58	13	13	33	6	0	11	4
	Glyma.01G217900	571	668	284	450	209	482	481	491
	Glyma.01G218000	705	871	642	681	225	422	460	720
	Glyma.01G218100	938	1441	1217	698	1091	1484	1475	851
	Glyma.01G218200	25	34	21	21	8	11	18	17
	Glyma.01G218300	447	486	677	424	742	735	933	422
	Glyma.01G218400	547	693	321	342	175	353	332	368
	Glyma.01G218500	145	113	97	83	174	128	149	84
	Glyma.01G218600	292	203	233	218	346	363	382	185
	Glyma.01G218800	290	399	275	139	245	302	323	185
	Glyma.01G219000	221	189	91	160	70	104	119	308
	Glyma.01G219100	1	3	6	1	9	13	7	1
	Glyma.01G219200	15	17	49	13	58	32	48	9
	Glyma.01G219400	84	144	149	99	250	156	180	216
	Glyma.01G219500	1855	1669	1059	2569	731	1307	1474	3068
	Glyma.01G219600	656	730	995	426	1107	1030	1153	557
	Glyma.01G219700	262	346	317	263	394	398	445	294
	Glyma.01G219800	1889	2455	3126	1762	3040	4414	4395	2303
	Glyma.01G220000	163	158	250	147	239	290	352	189
	Glyma.01G220200	861	891	835	721	655	1131	1055	827
	Glyma.01G220300	219	351	182	187	134	221	232	187
	Glyma.01G2204001	520	591	519	390	462	608	611	493
	Glyma.01G2204002	461	600	434	321	439	694	632	407
	Glyma.01G220500	5	13	12	2	10	8	7	6
	Glyma.01G220600	1256	2213	3070	1137	4308	3501	5082	1595
	Glyma.01G220700	176	228	458	124	430	539	588	185
	Glyma.01G220800	12	11	7	4	13	5	4	4
	Glyma.01G220900	174	201	118	119	88	122	157	139
	Glyma.01G221200	209	118	108	68	21	43	45	9
	Glyma.01G221300	130	131	181	100	199	230	184	191
	Glyma.01G221400	2644	2449	1977	2566	1730	3274	3185	3006
	Glyma.01G221500	1566	1689	778	1410	588	963	1150	1252
	Glyma.01G221600	110	164	482	49	978	1020	978	174
	Glyma.01G221700	48	70	48	45	27	86	88	40
	Glyma.01G221800	101	141	137	158	106	193	212	192
	Glyma.01G221900	7	9	3	0	7	1	10	12
	Glyma.01G222000	155	225	149	120	122	177	204	136
	Glyma.01G222100	5913	7949	8942	5751	9925	9895	13496	7102
	Glyma.01G222400	2783	3434	3700	2461	3619	5215	5947	3343
	Glyma.01G222500	566	633	556	447	499	675	704	501
	Glyma.01G222600	153	82	64	52	21	98	53	83
	Glyma.01G222700	1162	1493	661	798	334	656	640	709
	Glyma.01G222800	15	13	11	26	7	10	11	11
	Glyma.01G222900	3	2	19	2	21	19	32	8
	Glyma.01G223000	135	125	363	94	469	349	361	157
	Glyma.01G223100	291	336	297	208	251	416	395	314
	Glyma.01G223200	947	1292	642	661	578	460	659	771
	Glyma.01G223400	390	408	255	262	222	383	378	352
	Glyma.01G223500	3621	3986	5223	3650	5321	7887	8160	4260
	Glyma.01G223600	146	224	256	86	109	183	214	122
	Glyma.01G223700	92	153	105	68	108	130	126	90
	Glyma.01G223800	53	81	129	52	137	123	170	86
	Glyma.01G223900	284	335	330	209	101	297	424	308
	Glyma.01G224000	247	356	460	163	839	547	566	280
	Glyma.01G224100	300	321	627	253	775	760	774	374
	Glyma.01G224200	779	793	704	552	519	1104	1165	791
	Glyma.01G224300	1694	2202	1883	1387	1846	2428	2725	1643
	Glyma.01G224400	22	25	12	11	5	24	17	15
	Glyma.01G224500	33	46	66	35	26	106	70	60
	Glyma.01G224600	170	216	103	101	89	81	145	145
	Glyma.01G224700	212	231	344	164	447	336	431	212
	Glyma.01G224800	12	17	12	9	2	7	0	1
	Glyma.01G225000	16	20	17	17	13	23	37	21
	Glyma.01G225100	5	22	45	8	20	46	29	8
	Glyma.01G225200	6536	7956	6553	4393	3675	11744	12775	5820
	Glyma.01G225300	1827	2238	2068	1749	1762	2673	2496	2366
	Glyma.01G225400	445	559	459	407	358	513	643	514
	Glyma.01G225600	72	69	46	50	21	30	37	57
	Glyma.01G225700	764	905	820	496	1064	993	1323	706
	Glyma.01G225800	339	363	413	279	344	582	558	401
	Glyma.01G225900	1603	1839	1817	1263	2366	2457	2893	1457
	Glyma.01G226000	3893	4697	3480	2562	788	12869	10480	4816
	Glyma.01G226100	180	222	214	130	238	253	314	150
	Glyma.01G226200	106	180	273	83	367	366	266	129
	Glyma.01G226300	0	1	8	1	7	8	15	5
	Glyma.01G226500	8	18	12	9	6	8	28	18
	Glyma.01G226600	237	244	346	294	407	513	568	464
	Glyma.01G226700	5257	6408	6703	5308	6671	10239	10241	6360
	Glyma.01G226800	549	648	862	453	996	1173	1273	551
	Glyma.01G226900	404	566	582	360	565	668	716	458
	Glyma.01G227000	1348	1751	1303	960	1172	1712	1901	1281
	Glyma.01G227100	315	388	264	211	277	350	380	347
	Glyma.01G227200	687	873	1084	560	1162	1351	1504	789
	Glyma.01G227300	2271	2477	2406	1601	2629	3001	3090	2112
	Glyma.01G227400	2422	3110	4894	2508	6270	7428	8501	2984
	Glyma.01G227500	312	257	93	164	83	125	166	213
	Glyma.01G227600	18	22	18	6	15	19	27	13
	Glyma.01G227700	297	351	347	191	386	380	467	244
	Glyma.01G228000	32	42	71	39	92	132	153	28
	Glyma.01G228100	296	302	310	253	327	426	451	274
	Glyma.01G228200	229	289	285	190	246	379	320	237
	Glyma.01G228300	333	367	460	272	459	535	574	338
	Glyma.01G228400	854	946	934	620	927	1368	1403	857
	Glyma.01G228500	1045	1125	1034	845	783	1487	1284	1132
	Glyma.01G228700	46	60	44	59	3	11	3	3
	Glyma.01G228800	154	185	186	135	176	257	251	161
	Glyma.01G228900	588	675	785	457	954	997	1036	556
	Glyma.01G229000	192	201	314	128	180	709	646	138
	Glyma.01G229100	260	234	190	157	90	237	188	206
	Glyma.01G229200	3872	3827	2794	3108	1424	3993	3943	3875
	Glyma.01G229300	47	70	82	56	83	103	127	64
	Glyma.01G229400	1938	2163	2496	1612	2553	2733	2979	2187
	Glyma.01G229500	595	575	627	350	630	944	797	514
	Glyma.01G229600	78	302	943	106	2148	1048	1566	127
	Glyma.01G229700	1354	1751	1786	997	1862	2084	2506	1366
	Glyma.01G229800	9036	9430	7332	9070	5553	10099	10763	9862
	Glyma.01G229900	82	147	141	76	129	166	201	121
	Glyma.01G230000	9	36	61	14	36	106	74	13
	Glyma.01G230100	30	44	23	29	9	31	50	42
	Glyma.01G230200	1503	1932	1749	984	1345	1894	1871	1114
	Glyma.01G230300	488	550	442	414	475	645	614	511
	Glyma.01G230400	155	193	144	117	139	144	117	137
	Glyma.01G230500	15	32	31	14	33	33	33	18
	Glyma.01G230600	188	246	400	220	322	443	437	215
	Glyma.01G230700	1398	1607	1680	1076	2034	2361	2699	1273
	Glyma.01G230900	1000	1333	577	982	381	554	1132	1065
	Glyma.01G231300	143	194	325	217	229	491	410	298
	Glyma.01G231400	1826	1917	2782	2025	2410	3162	2990	2583
	Glyma.01G231500	98	107	123	52	77	130	161	93
	Glyma.01G231600	538	742	629	468	709	867	945	584
	Glyma.01G231700	1083	1244	957	939	638	1059	1140	1084
	Glyma.01G231800	156	153	204	139	117	177	159	102
	Glyma.01G231900	9945	9106	9296	10035	6714	13537	13592	11186
	Glyma.01G232000	1	1	7	3	1	0	4	2
	Glyma.01G232100	1440	1697	1181	1324	939	1402	1482	1422
	Glyma.01G232300	388	409	571	401	484	832	800	440
	Glyma.01G232400	2690	3884	1170	1618	1565	1846	2506	2280
	Glyma.01G232500	533	758	547	311	574	646	878	345
	Glyma.01G232600	2917	2648	2156	1901	1486	2495	2351	2179
	Glyma.01G233000	669	794	775	639	594	907	901	767
	Glyma.01G233100	42	55	82	43	71	92	67	64
	Glyma.01G233200	319	376	265	265	188	361	473	299
	Glyma.01G233300	2933	3358	4031	3169	3678	6490	6799	3697
	Glyma.01G233500	697	854	604	565	550	761	763	737
	Glyma.01G233600	1884	2791	1850	1392	2104	2312	2432	1581
	Glyma.01G233700	330	391	312	324	263	343	347	328
	Glyma.01G233800	16	18	21	6	9	22	11	12
	Glyma.01G233900	100	119	146	87	149	202	217	102
	Glyma.01G234000	126	116	59	103	43	76	66	109
	Glyma.01G234100	183	178	218	137	149	212	241	117
	Glyma.01G234200	1638	2010	2233	1803	2189	3005	3242	2264
	Glyma.01G234300	2170	2391	1991	1732	1517	2605	2470	1971
	Glyma.01G234400	95	183	257	64	123	608	271	109
	Glyma.01G234500	1677	2551	1481	991	1012	1502	1493	1223
	Glyma.01G234600	3538	3857	2786	3100	2034	4275	4192	3656
	Glyma.01G234700	1501	1822	1645	1275	1615	2400	2723	1532
	Glyma.01G234800	33	41	51	29	61	130	66	56
	Glyma.01G234900	1	12	27	3	32	55	31	0
	Glyma.01G235200	798	941	974	654	965	1225	1401	822
	Glyma.01G235300	220	259	319	137	428	441	418	200
	Glyma.01G235400	0	1	13	0	6	9	14	4
	Glyma.01G235500	1	3	8	2	10	9	11	1
	Glyma.01G235600	1374	1955	1296	1021	981	1401	1534	1018
	Glyma.01G235700	171	261	208	160	203	279	316	238
	Glyma.01G235800	64	114	141	64	182	176	240	65
	Glyma.01G235900	199	170	128	139	143	221	210	203
	Glyma.01G236100	1075	1213	1052	770	853	1686	1458	1245
	Glyma.01G236200	11	6	34	0	0	19	8	1
	Glyma.01G236300	357	594	3606	260	5470	4066	4935	355
	Glyma.01G236400	976	1131	637	553	408	1013	781	794
	Glyma.01G236500	45	40	37	21	10	84	49	26
	Glyma.01G236600	2361	3337	4697	2007	5917	5224	7921	2715
	Glyma.01G236700	14	14	16	8	3	27	18	6
	Glyma.01G236800	1420	1535	1420	1218	1338	2367	2167	1746
	Glyma.01G236900	36	38	63	45	45	89	88	70
	Glyma.01G237000	36	29	19	22	12	33	18	29
	Glyma.01G237100	21	37	58	41	54	78	91	25
	Glyma.01G237200	798	1109	1055	721	1059	1451	1345	840
	Glyma.01G237300	142	154	109	94	59	69	72	114
	Glyma.01G237400	112	191	148	96	128	209	179	167
	Glyma.01G237500	10	17	16	4	5	7	21	10
	Glyma.01G237700	14	16	12	7	2	10	13	9
	Glyma.01G237800	2144	2507	2708	2107	2743	3263	3670	2423
	Glyma.01G237900	291	338	315	290	211	328	317	300
	Glyma.01G238000	2812	3011	4310	3166	5075	6835	6810	3813
	Glyma.01G238100	15	6	6	4	3	2	9	3
	Glyma.01G238200	1001	1254	1107	693	1099	1495	1619	1015
	Glyma.01G238300	854	1219	1089	692	1134	1560	1583	929
	Glyma.01G238400	694	767	700	548	583	927	884	617
	Glyma.01G238500	27	14	34	8	12	26	19	23
	Glyma.01G238600	285	361	685	330	628	1029	1039	541
	Glyma.01G238700	661	818	643	489	485	814	969	591
	Glyma.01G238800	570	372	164	347	81	352	340	486
	Glyma.01G238900	239	367	205	220	178	267	342	324
	Glyma.01G239000	577	728	507	476	383	666	688	572
	Glyma.01G239200	687	721	641	444	632	919	931	626
	Glyma.01G239300	1	0	6	1	3	1	7	0
	Glyma.01G239500	139	199	94	134	86	96	88	128
	Glyma.01G239600	1171	1496	728	555	663	712	641	550
	Glyma.01G239700	508	600	474	312	355	703	638	444
	Glyma.01G239800	334	637	330	161	214	254	365	199
	Glyma.01G239900	670	1003	652	426	635	652	692	521
	Glyma.01G240000	2663	3423	4615	2454	5241	5078	6776	3172
	Glyma.01G240100	106	121	175	60	117	136	85	84
	Glyma.01G240500	267	202	128	222	47	179	328	201
	Glyma.01G240700	238	217	341	168	365	345	443	211
	Glyma.01G240800	7	3	3	0	2	0	0	3
	Glyma.01G241000	3031	2386	1624	1382	1035	1185	1196	1219
	Glyma.01G241100	36	31	71	29	88	82	82	39
	Glyma.01G241200	617	2179	663	395	675	520	1016	483
	Glyma.01G241300	1366	1678	1483	1068	1383	2214	2177	1402
	Glyma.01G241400	109	138	96	83	102	149	146	124
	Glyma.01G241500	176	231	239	205	225	434	388	345
	Glyma.01G241600	280	342	399	197	400	422	378	237
	Glyma.01G241700	104	147	151	121	88	114	98	112
	Glyma.01G241800	5	6	15	2	20	10	16	10
	Glyma.01G242000	2583	2704	2243	2058	2033	3328	3075	2720
	Glyma.01G242200	2765	3474	2560	1848	2063	2411	3621	2011
	Glyma.01G242300	643	697	696	514	599	757	778	639
	Glyma.01G242400	8	11	10	5	2	6	18	5
	Glyma.01G242500	275	375	246	232	158	315	298	258
	Glyma.01G242600	56	53	9	50	20	16	12	50
	Glyma.01G242700	196	107	26	80	16	37	18	153
	Glyma.01G242800	4984	5348	3797	3305	3795	5752	5557	4349
	Glyma.01G242900	1103	1480	2066	1199	2531	2371	3188	1492
	Glyma.01G243000	433	489	289	290	219	351	414	252
	Glyma.01G243100	395	404	405	342	327	458	556	404
	Glyma.01G243200	8	10	22	14	16	15	16	11
	Glyma.01G243300	3436	4039	6454	3656	8638	8806	10179	4853
	Glyma.01G243400	1543	2382	840	906	673	1117	1540	1782
	Glyma.01G243600	602	743	700	518	714	867	1037	695
	Glyma.01G243800	72	113	116	101	176	176	197	97
	Glyma.01G243900	435	490	586	367	580	762	830	502
	Glyma.01G244200	227	226	155	176	100	158	199	169
	Glyma.01G244300	263	292	406	246	400	496	565	306
	Glyma.01G244400	284	443	435	199	678	504	621	247
	Glyma.01G244500	531	556	378	321	424	447	500	267
	Glyma.01G244600	2662	2383	523	1358	340	268	712	1880
	Glyma.01G244700	106	156	332	81	702	409	555	94
	Glyma.01G244800	0	0	11	2	42	14	24	2
	Glyma.01G244900	6463	7670	10157	6086	11501	15862	17612	6770
	Glyma.01G245100	1017	1268	1234	623	1423	1372	1560	824
	Glyma.01G245200	1094	1342	1066	894	1228	1674	1673	1124
	Glyma.01G245300	14	40	37	21	59	40	73	21
	Glyma.01G245400	704	919	742	419	706	896	1050	605
	Glyma.01G245500	1938	2879	1817	1059	1942	1953	2852	1538
	Glyma.01G245600	885	895	761	563	763	1026	1066	703
	Glyma.01G245700	675	842	646	515	614	1130	1137	628
	Glyma.02G000100	509	677	719	543	705	1061	1180	526
	Glyma.02G000200	3976	5041	4618	3431	4298	5759	5951	3825
	Glyma.02G000300	319	266	261	353	117	288	249	393
	Glyma.02G000400	580	473	315	223	171	200	186	219
	Glyma.02G000500	471	591	209	280	98	148	244	315
	Glyma.02G000600	797	1045	1347	550	1510	1503	2058	551
	Glyma.02G000700	750	1325	1553	651	1179	2325	2509	1198
	Glyma.02G000900	7164	8495	8285	8372	7507	11062	13322	9830
	Glyma.02G001000	1775	1846	1068	1448	960	1699	1712	1432
	Glyma.02G001100	1271	1771	1319	876	1052	1953	1674	990
	Glyma.02G001200	298	372	375	264	429	437	555	287
	Glyma.02G001300	1463	1826	1737	1754	1708	2314	2462	1990
	Glyma.02G001400	45	55	60	55	39	108	85	69
	Glyma.02G001500	2894	4475	4569	1891	822	17276	23788	3191
	Glyma.02G001600	757	818	996	545	1006	1286	1321	663
	Glyma.02G001700	2176	2651	2949	1787	1339	4315	4179	2206
	Glyma.02G001800	11	7	8	18	13	74	68	34
	Glyma.02G001900	4811	5525	3877	4659	2150	4210	4124	3505
	Glyma.02G002000	10474	10802	11229	11261	8247	16306	15489	13240
	Glyma.02G002100	1	3	3	0	52	28	31	3
	Glyma.02G002200	117	193	99	64	95	235	176	186
	Glyma.02G002300	2790	3705	5340	3088	5968	5894	8125	3604
	Glyma.02G002500	513	814	1213	440	1607	1569	1843	522
	Glyma.02G002600	1	9	17	5	26	29	20	4
	Glyma.02G002700	4	13	11	5	19	23	28	10
	Glyma.02G002800	3741	5403	6838	3549	7531	7578	10337	4116
	Glyma.02G002900	1125	1589	582	571	382	559	745	683
	Glyma.02G003000	74	21	32	29	2	10	7	4
	Glyma.02G003100	199	263	293	159	345	258	362	193
	Glyma.02G003200	480	580	457	342	385	597	634	411
	Glyma.02G003300	4788	6026	5633	3685	5143	9126	10952	5332
	Glyma.02G003400	200	356	426	103	677	225	471	103
	Glyma.02G003500	54	68	108	30	105	133	121	45
	Glyma.02G003600	22	41	112	32	141	132	147	28
	Glyma.02G003700	25	12	0	8	0	1	21	13
	Glyma.02G003800	49	73	401	37	779	275	577	47
	Glyma.02G004000	773	992	735	652	738	1061	1151	778
	Glyma.02G004100	1770	2455	3765	1783	5324	4679	6377	2202
	Glyma.02G004200	842	952	701	716	747	970	1073	692
	Glyma.02G004400	756	828	876	599	896	966	1118	617
	Glyma.02G004500	11	5	3	3	3	1	13	3
	Glyma.02G004600	93	62	27	37	27	36	53	35
	Glyma.02G004800	52	42	43	26	26	58	33	40
	Glyma.02G005000	765	879	937	578	1077	1301	1385	693
	Glyma.02G005100	211	225	222	112	222	287	318	139
	Glyma.02G005200	1784	2509	4222	2048	5033	6874	7742	2450
	Glyma.02G005300	14	23	22	10	10	34	22	8
	Glyma.02G005400	140	200	103	119	85	121	173	162
	Glyma.02G005500	23475	29807	22525	21480	20160	33297	40610	26928
	Glyma.02G005600	15	22	13	9	11	4	9	1
	Glyma.02G005700	511	599	442	325	489	484	592	383
	Glyma.02G006000	373	322	480	271	635	562	661	327
	Glyma.02G006100	1	4	8	1	0	5	0	0
	Glyma.02G006400	168	215	220	120	275	268	337	178
	Glyma.02G006500	221	277	327	207	319	297	443	265
	Glyma.02G006600	698	1003	1038	516	1272	1455	1572	725
	Glyma.02G006800	8	9	3	2	6	16	20	18
	Glyma.02G006900	19	46	92	38	115	114	135	56
	Glyma.02G007000	16	28	28	16	20	53	61	30
	Glyma.02G007100	24	22	167	13	244	186	218	37
	Glyma.02G007200	47	38	63	18	86	58	82	30
	Glyma.02G007300	13	10	7	7	1	19	9	5
	Glyma.02G007400	34	40	35	8	2	3	4	2
	Glyma.02G007600	69	112	79	57	74	108	90	68
	Glyma.02G007700	3246	3696	4557	3532	4085	8601	7674	4375
	Glyma.02G007800	817	912	1004	742	667	2142	1748	1056
	Glyma.02G008000	596	505	375	373	188	386	369	491
	Glyma.02G008100	157	234	293	119	185	389	295	217
	Glyma.02G008200	5	2	6	2	0	4	0	6
	Glyma.02G008500	524	732	366	366	241	443	459	374
	Glyma.02G008600	5388	6937	5132	4250	4481	8091	7465	5300
	Glyma.02G008700	12	21	6	8	7	8	13	13
	Glyma.02G008800	631	659	594	515	413	812	684	677
	Glyma.02G009000	616	691	683	611	544	1082	941	747
	Glyma.02G009100	412	546	248	262	166	306	313	322
	Glyma.02G009200	1962	2143	1481	1273	1288	2151	2181	1580
	Glyma.02G009300	0	1	6	6	7	4	12	4
	Glyma.02G009400	119	89	138	78	70	64	117	106
	Glyma.02G009500	150	139	261	68	120	167	200	98
	Glyma.02G009600	4471	6338	3946	2568	4008	4684	6192	3425
	Glyma.02G009700	169	214	261	154	340	348	393	180
	Glyma.02G009800	21	25	7	8	2	4	8	3
	Glyma.02G010200	535	607	1047	575	1059	1586	1474	749
	Glyma.02G010300	2846	4025	2151	2063	3015	1886	2837	4601
	Glyma.02G010400	112	159	71	84	126	49	111	248
	Glyma.02G010500	1311	1400	2014	1027	1665	3684	4185	1424
	Glyma.02G010600	449	695	2414	155	113	10263	13612	186
	Glyma.02G010700	195	154	149	112	208	205	216	159
	Glyma.02G010800	2	0	18	0	46	28	26	4
	Glyma.02G010900	99	58	57	46	54	106	80	96
	Glyma.02G011000	1	5	2	7	3	2	7	2
	Glyma.02G011100	1142	1365	1290	827	1267	1517	1789	885
	Glyma.02G011200	55	66	116	35	116	83	137	38
	Glyma.02G011300	239	316	395	297	434	567	644	323
	Glyma.02G011400	321	364	331	271	441	531	593	412
	Glyma.02G011500	30	25	4	16	1	2	4	0
	Glyma.02G011600	57	94	111	52	105	151	160	108
	Glyma.02G011700	45	74	66	51	50	90	86	58
	Glyma.02G011800	2659	3709	5613	3442	7373	8923	10030	4218
	Glyma.02G011900	22	17	22	22	3	21	16	15
	Glyma.02G012100	882	1025	912	781	792	1239	1196	1041
	Glyma.02G012300	153	216	183	133	221	278	279	198
	Glyma.02G012400	1312	1455	1585	1215	1429	2035	2223	1550
	Glyma.02G012500	3016	3051	2185	2710	1414	2417	2574	3119
	Glyma.02G012700	1755	2270	1683	1197	1138	1199	1662	1388
	Glyma.02G012800	898	1307	919	612	958	1116	1357	708
	Glyma.02G012900	1956	2407	2184	1562	1901	2888	2942	1740
	Glyma.02G013000	26	42	64	35	81	63	63	38
	Glyma.02G013100	10	6	5	11	6	4	12	16
	Glyma.02G013200	166	103	70	195	25	86	67	166
	Glyma.02G013300	298	334	259	235	168	276	381	276
	Glyma.02G013400	33	99	55	30	42	34	46	56
	Glyma.02G013500	71	162	655	65	1282	605	818	74
	Glyma.02G013600	679	963	970	652	752	1736	1311	681
	Glyma.02G013700	303	382	233	176	150	261	307	221
	Glyma.02G013800	8	10	15	6	18	27	26	9
	Glyma.02G013900	653	660	285	346	402	232	327	471
	Glyma.02G0140001	3185	4289	3953	2743	4158	3877	5655	3191
	Glyma.02G0140002	363	709	474	252	502	574	796	272
	Glyma.02G014100	333	428	385	362	300	470	521	387
	Glyma.02G014200	584	663	583	425	488	706	780	543
	Glyma.02G014300	2	5	5	11	2	9	3	24
	Glyma.02G014500	0	4	6	4	9	5	6	3
	Glyma.02G0147001	16	25	11	8	11	16	15	7
	Glyma.02G0147002	42	41	46	51	24	49	54	40
	Glyma.02G014800	604	890	1437	881	1489	1750	1819	960
	Glyma.02G014900	2980	2830	3133	2994	1994	4555	5133	3486
	Glyma.02G015000	1047	801	461	1271	262	863	820	1437
	Glyma.02G015100	474	485	1029	391	1585	1101	1288	476
	Glyma.02G015200	763	824	821	541	536	623	570	604
	Glyma.02G015300	4849	5915	3416	4029	3347	5142	5274	5459
	Glyma.02G015400	4	7	4	4	2	1	5	11
	Glyma.02G015500	729	1241	5239	376	613	4716	6556	313
	Glyma.02G015600	455	920	544	432	470	514	548	572
	Glyma.02G015700	1601	2064	1963	1316	2109	2748	3282	1789
	Glyma.02G015800	210	140	51	77	12	75	142	241
	Glyma.02G015900	772	870	1261	592	1955	1758	2699	963
	Glyma.02G016000	2053	2891	3374	1797	3755	3811	5319	2245
	Glyma.02G016100	138	152	255	82	117	227	207	156
	Glyma.02G016200	8	5	9	0	0	2	2	7
	Glyma.02G016400	177	364	353	92	338	445	256	154
	Glyma.02G016500	636	1156	2328	450	1699	2812	2714	508
	Glyma.02G016800	1	0	17	4	28	13	16	4
	Glyma.02G016900	1355	1588	1161	880	877	1336	1511	1034
	Glyma.02G017000	49	71	62	51	60	65	105	78
	Glyma.02G017100	772	870	466	478	118	113	291	441
	Glyma.02G017200	134	189	263	160	215	325	377	237
	Glyma.02G017400	247	335	373	209	440	449	535	230
	Glyma.02G017500	3915	4474	4601	3719	447	540	573	542
	Glyma.02G017800	2603	3433	5150	2314	6638	5826	8040	3256
	Glyma.02G0180001	1363	1643	1218	758	1347	2242	1699	880
	Glyma.02G0180002	2340	2434	2261	1467	2265	2655	2261	1816
	Glyma.02G0180003	586	651	509	334	548	903	666	377
	Glyma.02G018100	19	19	22	20	18	14	7	15
	Glyma.02G018200	319	391	403	220	388	403	471	271
	Glyma.02G018300	566	653	393	441	325	571	599	470
	Glyma.02G018400	12	11	11	6	1	12	14	10
	Glyma.02G018500	17	17	5	9	2	2	8	6
	Glyma.02G018600	18	45	35	13	50	74	63	28
	Glyma.02G018900	51	95	216	78	171	225	231	104
	Glyma.02G019000	450	515	452	352	303	562	484	481
	Glyma.02G019100	1419	1753	1144	978	680	1033	1151	1175
	Glyma.02G019200	4335	4712	3972	4166	3832	5942	6440	4936
	Glyma.02G019300	236	406	792	115	366	579	725	244
	Glyma.02G019400	580	966	800	607	1010	665	1400	699
	Glyma.02G019500	1769	1651	1301	1302	963	1873	1895	1984
	Glyma.02G019600	19042	22167	17821	16789	15655	28994	29556	20787
	Glyma.02G019700	539	713	594	413	647	830	912	552
	Glyma.02G019800	8	19	19	3	25	36	26	9
	Glyma.02G019900	630	787	1572	487	700	4352	2797	580
	Glyma.02G020000	698	988	4711	320	120	19705	10105	635
	Glyma.02G020100	17	29	23	13	41	60	55	24
	Glyma.02G020400	157	238	268	143	139	386	305	176
	Glyma.02G020500	0	10	3	1	1	5	6	2
	Glyma.02G020800	808	1020	882	678	835	1138	1251	742
	Glyma.02G020900	1	1	1	0	2	1	1	2
	Glyma.02G021400	121	136	122	103	61	110	127	115
	Glyma.02G021500	115	98	41	92	6	1	28	126
	Glyma.02G021600	308	468	446	335	503	898	937	526
	Glyma.02G021700	543	654	532	485	509	722	809	567
	Glyma.02G021900	122	189	142	108	75	117	126	117
	Glyma.02G022000	3287	2982	2271	2555	1960	3084	2915	3126
	Glyma.02G022100	4	19	25	4	25	5	10	2
	Glyma.02G022200	146	126	66	194	45	248	180	265
	Glyma.02G022300	298	442	942	201	94	5081	3886	443
	Glyma.02G022400	678	719	646	481	662	819	795	651
	Glyma.02G022500	117	193	273	154	395	458	442	178
	Glyma.02G022700	309	330	348	154	204	701	318	176
	Glyma.02G022800	2197	2847	2679	1784	3492	3438	4135	2277
	Glyma.02G022900	15	31	22	16	26	27	49	28
	Glyma.02G023400	577	644	283	753	169	255	465	949
	Glyma.02G023500	130	116	147	98	79	155	121	103
	Glyma.02G023800	1022	1268	992	603	473	729	802	923
	Glyma.02G023900	50	81	77	33	13	27	21	13
	Glyma.02G024100	90	143	211	105	179	243	319	134
	Glyma.02G024200	205	156	117	96	35	64	53	98
	Glyma.02G024400	465	461	475	282	727	665	565	476
	Glyma.02G024500	513	385	425	300	220	346	347	136
	Glyma.02G024900	47	83	87	32	45	134	170	63
	Glyma.02G025000	293	334	232	270	242	364	346	471
	Glyma.02G025100	9	8	3	6	6	7	9	10
	Glyma.02G025200	443	614	314	413	306	395	367	524
	Glyma.02G025300	2	2	8	0	16	8	13	3
	Glyma.02G025400	501	705	700	323	158	833	537	257
	Glyma.02G025500	276	347	227	163	245	226	274	218
	Glyma.02G025600	744	1004	814	726	804	1179	1253	915
	Glyma.02G025700	106	113	195	51	66	483	245	76
	Glyma.02G025800	22	19	19	18	23	15	23	11
	Glyma.02G025900	1496	1926	1387	906	1134	1614	1801	1227
	Glyma.02G026000	314	408	334	244	315	339	355	255
	Glyma.02G026100	40	33	26	19	4	12	13	14
	Glyma.02G026300	5409	4804	3470	3538	2610	4216	4445	4335
	Glyma.02G026400	2016	2176	1974	2026	1531	1948	2140	1685
	Glyma.02G026500	79	115	85	48	68	122	93	95
	Glyma.02G026600	745	965	542	686	609	867	887	838
	Glyma.02G026700	1309	1818	1478	1041	1400	2128	1985	1257
	Glyma.02G026800	1232	1367	986	966	1070	1774	2027	1271
	Glyma.02G026900	839	1153	1028	756	791	1058	1428	978
	Glyma.02G027000	147	165	103	97	54	169	118	93
	Glyma.02G027100	878	1222	708	717	839	1136	1040	1076
	Glyma.02G027200	1	2	3	0	2	4	2	3
	Glyma.02G027400	133	153	63	70	60	79	94	123
	Glyma.02G027500	60	84	113	61	74	92	90	71
	Glyma.02G027600	672	771	642	485	474	1005	841	390
	Glyma.02G027800	14	23	36	2	15	25	25	10
	Glyma.02G028000	1330	153	12035	172	6416	1121	9606	23
	Glyma.02G028100	16	0	32	2	1744	931	1605	248
	Glyma.02G028200	8	0	1	0	7368	5717	38418	67
	Glyma.02G028400	443	35	921	67	5	10	10	5
	Glyma.02G028700	4203	1243	6548	857	182	105	180	34
	Glyma.02G028800	32	36	64	13	78	19	46	2
	Glyma.02G029200	43	46	35	42	22	10	13	8
	Glyma.02G029300	612	738	640	431	607	859	922	524
	Glyma.02G029600	774	952	754	470	829	832	999	610
	Glyma.02G029800	585	809	1670	680	2005	2430	2905	863
	Glyma.02G029900	18	8	36	12	35	48	78	22
	Glyma.02G030000	12	14	5	4	0	2	1	1
	Glyma.02G030100	991	1301	2037	1174	2147	2906	2944	1221
	Glyma.02G030200	1313	1428	1068	1002	777	1121	1265	1660
	Glyma.02G030300	13	12	24	5	9	14	12	14
	Glyma.02G030400	1	5	0	1	1	1	5	3
	Glyma.02G030500	45	97	66	66	43	89	89	66
	Glyma.02G030700	179	240	68	154	87	98	69	204
	Glyma.02G030800	1499	1743	856	814	535	1187	826	1242
	Glyma.02G030900	1352	1577	1247	1200	1037	1631	1996	1626
	Glyma.02G031000	164	248	249	158	136	250	215	216
	Glyma.02G031100	244	281	127	184	159	121	174	268
	Glyma.02G031200	1641	2051	1911	1504	1725	2788	2834	1884
	Glyma.02G031300	708	836	819	566	671	1188	1136	727
	Glyma.02G031500	10	14	2	17	2	1	1	20
	Glyma.02G031600	587	620	855	603	774	1104	1327	709
	Glyma.02G031700	599	872	948	572	1024	1287	1370	734
	Glyma.02G031800	247	241	200	164	161	254	280	252
	Glyma.02G031900	569	614	414	408	337	490	682	407
	Glyma.02G032000	1	7	3	1	0	3	1	1
	Glyma.02G032100	1204	1270	943	1123	735	1357	1408	1311
	Glyma.02G032200	209	171	106	146	47	97	101	119
	Glyma.02G032300	8794	7980	3529	6436	3552	2153	4139	7135
	Glyma.02G032500	12	17	11	13	7	2	6	14
	Glyma.02G032700	13	8	9	0	4	9	17	3
	Glyma.02G032800	1729	2328	2710	1714	2121	2515	2649	1607
	Glyma.02G033000	0	1	0	8	10	5	9	1
	Glyma.02G033100	91	97	48	51	30	43	40	54
	Glyma.02G033200	62	142	76	46	132	92	185	94
	Glyma.02G033300	1418	2028	1437	1076	1300	1836	2036	1215
	Glyma.02G033400	670	1038	655	563	612	766	888	502
	Glyma.02G033500	558	695	917	567	558	1182	1040	640
	Glyma.02G033600	444	487	244	319	192	334	364	469
	Glyma.02G033700	65	86	104	60	261	242	313	215
	Glyma.02G033900	1066	1437	2133	1100	2804	2877	3631	1303
	Glyma.02G034000	297	358	277	159	174	361	266	212
	Glyma.02G034100	55	51	43	26	18	25	26	25
[truncated: 38,226 more rows]

## Sheet: S1c - FRSPD GO Terms
Table S1c. FRSPD gene ontology annotations from Soybase
Terms
Aging
Anther Dehiscence
Anther Development
Anther Morphogenesis
Blue Light Photoreceptor Activity
Blue Light Signaling Pathway
Bract Development
Bract Formation
Carpel Development
Carpel Formation
Carpel Morphogenesis
Cellular Response To Blue Light
Cellular Response To Light Stimulus
Circadian Regulation Of Gene Expression
Circadian Rhythm
Detection Of Light Stimulus
Detection Of Visible Light
Developmental Growth
Developmental Growth Involved In Morphogenesis
Developmental Process Involved In Reproduction
Embryo Development
Embryo Development Ending In Seed Dormancy
Embryo Sac Development
Embryo Sac Egg Cell Differentiation
Entrainment Of Circadian Clock
Entrainment Of Circadian Clock By Photoperiod
Far-Red Light Photoreceptor Activity
Far-Red Light Signaling Pathway
Floral Meristem Determinacy
Floral Meristem Growth
Floral Organ Abscission
Floral Organ Development
Floral Organ Formation
Floral Organ Morphogenesis
Floral Organ Senescence
Floral Whorl Development
Floral Whorl Morphogenesis
Flower Development
Flower Morphogenesis
Fruit Abscission
Fruit Dehiscence
Fruit Development
Fruit Ripening
Gamete Generation
Growth
Gynoecium Development
Inflorescence Development
Inflorescence Meristem Growth
Inflorescence Morphogenesis
Leaf Abscission
Leaf Development
Leaf Formation
Leaf Morphogenesis
Leaf Senescence
Light-Harvesting Complex
Long-Day Photoperiodism
Negative Regulation Of Circadian Rhythm
Negative Regulation Of Developmental Vegetative Growth
Negative Regulation Of Floral Organ Abscission
Negative Regulation Of Flower Development
Negative Regulation Of Growth
Negative Regulation Of Leaf Senescence
Negative Regulation Of Long-Day Photoperiodism
Negative Regulation Of Organ Growth
Negative Regulation Of Seed Maturation
Negative Regulation Of Short-Day Photoperiodism
Organ Development
Organ Formation
Organ Growth
Organ Morphogenesis
Organ Senescence
Ovule Development
Perianth Development
Petal Development
Petal Formation
Petal Morphogenesis
Photomorphogenesis
Photoperiodism
Photosynthesis
Photosynthesis, Light Reaction
Photosynthetic Acclimation
Photosynthetic Electron Transport Chain
Photosynthetic Electron Transport In Photosystem I
Photosynthetic Electron Transport In Photosystem Ii
Photosystem Ii Assembly
Plant Organ Development
Plant Organ Senescence
Plant Ovule Development
Pollen Development
Pollen Tube Development
Pollen Tube Growth
Positive Regulation Of Anther Dehiscence
Positive Regulation Of Circadian Rhythm
Positive Regulation Of Development
Positive Regulation Of Developmental Vegetative Growth
Positive Regulation Of Embryonic Development
Positive Regulation Of Flower Development
Positive Regulation Of Growth
Positive Regulation Of Leaf Senescence
Positive Regulation Of Long-Day Photoperiodism
Positive Regulation Of Organ Growth
Positive Regulation Of Photosynthesis
Positive Regulation Of Seed Maturation
Positive Regulation Of Short-Day Photoperiodism
Post-Embryonic Development
Post-Embryonic Morphogenesis
Post-Embryonic Plant Organ Morphogenesis
Psii Associated Light-Harvesting Complex Ii
Psii Associated Light-Harvesting Complex Ii Catabolic Process
Recognition Of Pollen
Red Light Photoreceptor Activity
Red Light Signaling Pathway
Red Or Far-Red Light Photoreceptor Activity
Red Or Far-Red Light Signaling Pathway
Regulation Of Circadian Rhythm
Regulation Of Development
Regulation Of Developmental Growth
Regulation Of Embryonic Development
Regulation Of Floral Meristem Growth
Regulation Of Flower Development
Regulation Of Growth
Regulation Of Inflorescence Meristem Growth
Regulation Of Leaf Development
Regulation Of Leaf Formation
Regulation Of Leaf Morphogenesis
Regulation Of Leaf Senescence
Regulation Of Long-Day Photoperiodism
Regulation Of Photoperiodism
Regulation Of Photosynthesis
Regulation Of Plant Organ Morphogenesis
Regulation Of Pollen Tube Growth
Regulation Of Seed Development
Regulation Of Seed Growth
Regulation Of Seed Maturation
Regulation Of Short-Day Photoperiodism
Regulation Of Vegetative Phase Change
Reproduction
Reproductive System Development
Response To Absence Of Light
Response To Blue Light
Response To Continuous Far Red Light Stimulus By The High-Irradiance Response System
Response To Far Red Light
Response To Light Stimulus
Response To Red Light
Response To Red Or Far Red Light
Seed Development
Seed Growth
Seed Maturation
Seed Morphogenesis
Sepal Development
Sepal Formation
Sexual Reproduction
Short-Day Photoperiodism
Simple Leaf Morphogenesis
Stamen Development
Stamen Filament Development
Stigma Development
Stipule Development
Style Development
Tissue Development
Vegetative To Reproductive Phase Transition Of Meristem
Vernalization Response

## Sheet: S1d - Polymorphisms E8-r3
Table S1d. Single nucleotide polymorphisms found in the E8-r3 region
Chromosome	Position (bp)	Reference allele	Alternate allele	Allele AAC Mandor	Allele 9004	Allele OAC Vision	Allele Maple Arrow	Feature	Consequence	cDNA_position	CDS_position	Protein_position	Amino_acids	Codons	Existing_variation	Impact	SIFT_SCORE	SIFT_MEDIAN	NUM_SEQS	dbSNP	SIFT_PREDICTION
GM04	41808836	T	C	0|0	1|0	1|1	0|0	Glyma.04G166500	Transcript	downstream_gene_variant	-	-	-	-	-	IMPACT=MODIFIER;BIOTYPE=protein_coding;REF_ALLELE=T;UPLOADED_ALLELE=T/C;DISTANCE=47;STRAND=1
GM04	41808947	G	A	0|0	1|0	1|1	0|0	Glyma.04G166500	Transcript	downstream_gene_variant	-	-	-	-	-	IMPACT=MODIFIER;BIOTYPE=protein_coding;REF_ALLELE=G;UPLOADED_ALLELE=G/A;DISTANCE=158;STRAND=1
GM04	41809040	G	A	0|0	1|0	1|1	0|0	Glyma.04G166500	Transcript	downstream_gene_variant	-	-	-	-	-	IMPACT=MODIFIER;BIOTYPE=protein_coding;REF_ALLELE=G;UPLOADED_ALLELE=G/A;DISTANCE=251;STRAND=1
GM04	41809203	G	A	0|0	0|0	1|0	0|0	Glyma.04G166500	Transcript	downstream_gene_variant	-	-	-	-	-	IMPACT=MODIFIER;BIOTYPE=protein_coding;REF_ALLELE=G;UPLOADED_ALLELE=G/A;DISTANCE=414;STRAND=1
GM04	41809251	A	G	0|0	0|0	1|0	0|0	Glyma.04G166500	Transcript	downstream_gene_variant	-	-	-	-	-	IMPACT=MODIFIER;BIOTYPE=protein_coding;REF_ALLELE=A;UPLOADED_ALLELE=A/G;DISTANCE=462;STRAND=1
GM04	41815606	C	A	0|0	0|0	1|0	0|0	-	-	intergenic_variant	-	-	-	-	-	IMPACT=MODIFIER;REF_ALLELE=C;UPLOADED_ALLELE=C/A
GM04	41815637	A	C	0|0	0|0	1|0	0|0	-	-	intergenic_variant	-	-	-	-	-	IMPACT=MODIFIER;REF_ALLELE=A;UPLOADED_ALLELE=A/C
GM04	41815670	G	A	0|0	1|0	1|0	0|0	-	-	intergenic_variant	-	-	-	-	-	IMPACT=MODIFIER;REF_ALLELE=G;UPLOADED_ALLELE=G/A
GM04	41815683	C	T	0|0	1|0	1|0	0|0	-	-	intergenic_variant	-	-	-	-	-	IMPACT=MODIFIER;REF_ALLELE=C;UPLOADED_ALLELE=C/T
GM04	41815751	T	C	0|0	0|0	1|0	0|0	-	-	intergenic_variant	-	-	-	-	-	IMPACT=MODIFIER;REF_ALLELE=T;UPLOADED_ALLELE=T/C
GM04	41815772	C	T	0|0	1|0	0|0	0|0	-	-	intergenic_variant	-	-	-	-	-	IMPACT=MODIFIER;REF_ALLELE=C;UPLOADED_ALLELE=C/T
GM04	41818086	C	T	0|0	0|0	1|0	0|0	-	-	intergenic_variant	-	-	-	-	-	IMPACT=MODIFIER;REF_ALLELE=C;UPLOADED_ALLELE=C/T
GM04	41818192	C	T	0|0	0|0	1|1	0|0	-	-	intergenic_variant	-	-	-	-	-	IMPACT=MODIFIER;REF_ALLELE=C;UPLOADED_ALLELE=C/T
GM04	41819428	A	G	0|0	0|0	1|0	0|1	-	-	intergenic_variant	-	-	-	-	-	IMPACT=MODIFIER;REF_ALLELE=A;UPLOADED_ALLELE=A/G
GM04	41819499	G	A	0|0	0|0	1|0	0|0	-	-	intergenic_variant	-	-	-	-	-	IMPACT=MODIFIER;REF_ALLELE=G;UPLOADED_ALLELE=G/A
GM04	41819542	G	T	0|0	0|0	1|0	0|0	-	-	intergenic_variant	-	-	-	-	-	IMPACT=MODIFIER;REF_ALLELE=G;UPLOADED_ALLELE=G/T
GM04	41819881	G	A	0|0	1|0	1|1	0|0	-	-	intergenic_variant	-	-	-	-	-	IMPACT=MODIFIER;REF_ALLELE=G;UPLOADED_ALLELE=G/A
GM04	41820012	T	A	0|0	1|0	0|0	0|0	-	-	intergenic_variant	-	-	-	-	-	IMPACT=MODIFIER;REF_ALLELE=T;UPLOADED_ALLELE=T/A
GM04	41820099	G	A	0|0	1|0	1|1	0|0	-	-	intergenic_variant	-	-	-	-	-	IMPACT=MODIFIER;REF_ALLELE=G;UPLOADED_ALLELE=G/A
GM04	41820117	T	C	0|0	1|0	1|1	0|0	-	-	intergenic_variant	-	-	-	-	-	IMPACT=MODIFIER;REF_ALLELE=T;UPLOADED_ALLELE=T/C
GM04	41820206	A	G	0|0	0|0	1|1	0|0	-	-	intergenic_variant	-	-	-	-	-	IMPACT=MODIFIER;REF_ALLELE=A;UPLOADED_ALLELE=A/G
GM04	41820434	C	A	0|0	0|0	1|0	0|0	-	-	intergenic_variant	-	-	-	-	-	IMPACT=MODIFIER;REF_ALLELE=C;UPLOADED_ALLELE=C/A
GM04	41821142	T	A	0|0	0|0	1|0	0|0	-	-	intergenic_variant	-	-	-	-	-	IMPACT=MODIFIER;REF_ALLELE=T;UPLOADED_ALLELE=T/A
GM04	41821513	C	T	0|0	0|0	1|1	0|0	-	-	intergenic_variant	-	-	-	-	-	IMPACT=MODIFIER;REF_ALLELE=C;UPLOADED_ALLELE=C/T
GM04	41822437	T	C	0|0	0|0	1|0	0|0	-	-	intergenic_variant	-	-	-	-	-	IMPACT=MODIFIER;REF_ALLELE=T;UPLOADED_ALLELE=T/C
GM04	41822577	C	T	0|0	0|0	1|0	0|0	-	-	intergenic_variant	-	-	-	-	-	IMPACT=MODIFIER;REF_ALLELE=C;UPLOADED_ALLELE=C/T
GM04	41822866	G	A	0|0	0|0	0|1	0|0	-	-	intergenic_variant	-	-	-	-	-	IMPACT=MODIFIER;REF_ALLELE=G;UPLOADED_ALLELE=G/A
GM04	41822952	C	T	0|0	1|0	0|0	0|0	-	-	intergenic_variant	-	-	-	-	-	IMPACT=MODIFIER;REF_ALLELE=C;UPLOADED_ALLELE=C/T
GM04	41823308	A	C	0|0	0|0	1|0	0|0	-	-	intergenic_variant	-	-	-	-	-	IMPACT=MODIFIER;REF_ALLELE=A;UPLOADED_ALLELE=A/C
GM04	41823568	C	T	0|0	0|0	0|1	0|0	-	-	intergenic_variant	-	-	-	-	-	IMPACT=MODIFIER;REF_ALLELE=C;UPLOADED_ALLELE=C/T
GM04	41823869	C	A	0|0	1|0	1|1	0|0	-	-	intergenic_variant	-	-	-	-	-	IMPACT=MODIFIER;REF_ALLELE=C;UPLOADED_ALLELE=C/A
GM04	41824014	G	A	0|0	1|0	0|1	0|0	-	-	intergenic_variant	-	-	-	-	-	IMPACT=MODIFIER;REF_ALLELE=G;UPLOADED_ALLELE=G/A
GM04	41824035	G	T	0|0	1|0	0|1	0|0	-	-	intergenic_variant	-	-	-	-	-	IMPACT=MODIFIER;REF_ALLELE=G;UPLOADED_ALLELE=G/T
GM04	41825671	C	G	0|0	0|0	1|0	0|0	-	-	intergenic_variant	-	-	-	-	-	IMPACT=MODIFIER;REF_ALLELE=C;UPLOADED_ALLELE=C/G
GM04	41825701	G	A	0|0	0|0	1|0	0|0	-	-	intergenic_variant	-	-	-	-	-	IMPACT=MODIFIER;REF_ALLELE=G;UPLOADED_ALLELE=G/A
GM04	41825819	A	G	0|0	0|0	1|0	0|0	-	-	intergenic_variant	-	-	-	-	-	IMPACT=MODIFIER;REF_ALLELE=A;UPLOADED_ALLELE=A/G
GM04	41825825	C	T	0|0	0|0	1|0	0|0	-	-	intergenic_variant	-	-	-	-	-	IMPACT=MODIFIER;REF_ALLELE=C;UPLOADED_ALLELE=C/T
GM04	41825860	A	G	0|0	0|0	1|0	0|0	-	-	intergenic_variant	-	-	-	-	-	IMPACT=MODIFIER;REF_ALLELE=A;UPLOADED_ALLELE=A/G
GM04	41825896	G	T	0|0	0|0	1|0	0|0	-	-	intergenic_variant	-	-	-	-	-	IMPACT=MODIFIER;REF_ALLELE=G;UPLOADED_ALLELE=G/T
GM04	41826010	C	T	0|0	0|0	1|0	0|0	-	-	intergenic_variant	-	-	-	-	-	IMPACT=MODIFIER;REF_ALLELE=C;UPLOADED_ALLELE=C/T
GM04	41826188	G	A	0|0	0|0	1|0	0|0	-	-	intergenic_variant	-	-	-	-	-	IMPACT=MODIFIER;REF_ALLELE=G;UPLOADED_ALLELE=G/A
GM04	41826223	C	T	0|0	0|0	1|0	0|0	-	-	intergenic_variant	-	-	-	-	-	IMPACT=MODIFIER;REF_ALLELE=C;UPLOADED_ALLELE=C/T
GM04	41826266	T	C	0|0	0|0	1|1	0|0	-	-	intergenic_variant	-	-	-	-	-	IMPACT=MODIFIER;REF_ALLELE=T;UPLOADED_ALLELE=T/C
GM04	41826339	G	A	0|0	1|0	1|1	0|0	-	-	intergenic_variant	-	-	-	-	-	IMPACT=MODIFIER;REF_ALLELE=G;UPLOADED_ALLELE=G/A
GM04	41826371	G	A	0|0	1|0	0|0	0|0	-	-	intergenic_variant	-	-	-	-	-	IMPACT=MODIFIER;REF_ALLELE=G;UPLOADED_ALLELE=G/A
GM04	41826413	G	A	0|0	1|0	1|0	0|0	-	-	intergenic_variant	-	-	-	-	-	IMPACT=MODIFIER;REF_ALLELE=G;UPLOADED_ALLELE=G/A
GM04	41826727	T	C	0|0	1|0	1|0	0|0	-	-	intergenic_variant	-	-	-	-	-	IMPACT=MODIFIER;REF_ALLELE=T;UPLOADED_ALLELE=T/C
GM04	41826772	C	T	0|0	1|0	1|1	0|0	-	-	intergenic_variant	-	-	-	-	-	IMPACT=MODIFIER;REF_ALLELE=C;UPLOADED_ALLELE=C/T
GM04	41826980	T	C	0|0	1|0	1|1	0|0	-	-	intergenic_variant	-	-	-	-	-	IMPACT=MODIFIER;REF_ALLELE=T;UPLOADED_ALLELE=T/C
GM04	41827330	A	G	0|0	1|0	1|1	0|0	-	-	intergenic_variant	-	-	-	-	-	IMPACT=MODIFIER;REF_ALLELE=A;UPLOADED_ALLELE=A/G
GM04	41828600	G	A	1|1	0|0	0|0	0|0	Glyma.04G166600	Transcript	upstream_gene_variant	-	-	-	-	-	IMPACT=MODIFIER;BIOTYPE=protein_coding;REF_ALLELE=G;UPLOADED_ALLELE=G/A;DISTANCE=4907;STRAND=1
GM04	41828632	G	A	0|0	0|0	1|0	0|0	Glyma.04G166600	Transcript	upstream_gene_variant	-	-	-	-	-	IMPACT=MODIFIER;BIOTYPE=protein_coding;REF_ALLELE=G;UPLOADED_ALLELE=G/A;DISTANCE=4875;STRAND=1
GM04	41828707	A	T	0|0	1|1	1|1	0|0	Glyma.04G166600	Transcript	upstream_gene_variant	-	-	-	-	-	IMPACT=MODIFIER;BIOTYPE=protein_coding;REF_ALLELE=A;UPLOADED_ALLELE=A/T;DISTANCE=4800;STRAND=1
GM04	41828732	C	T	0|0	1|0	1|1	0|0	Glyma.04G166600	Transcript	upstream_gene_variant	-	-	-	-	-	IMPACT=MODIFIER;BIOTYPE=protein_coding;REF_ALLELE=C;UPLOADED_ALLELE=C/T;DISTANCE=4775;STRAND=1
GM04	41828808	T	A	0|0	1|1	1|1	0|0	Glyma.04G166600	Transcript	upstream_gene_variant	-	-	-	-	-	IMPACT=MODIFIER;BIOTYPE=protein_coding;REF_ALLELE=T;UPLOADED_ALLELE=T/A;DISTANCE=4699;STRAND=1
GM04	41828871	A	C	0|0	1|1	1|1	0|0	Glyma.04G166600	Transcript	upstream_gene_variant	-	-	-	-	-	IMPACT=MODIFIER;BIOTYPE=protein_coding;REF_ALLELE=A;UPLOADED_ALLELE=A/C;DISTANCE=4636;STRAND=1
GM04	41828893	G	C	0|0	1|1	1|1	0|0	Glyma.04G166600	Transcript	upstream_gene_variant	-	-	-	-	-	IMPACT=MODIFIER;BIOTYPE=protein_coding;REF_ALLELE=G;UPLOADED_ALLELE=G/C;DISTANCE=4614;STRAND=1
GM04	41829244	G	C	0|0	1|0	1|0	0|0	Glyma.04G166600	Transcript	upstream_gene_variant	-	-	-	-	-	IMPACT=MODIFIER;BIOTYPE=protein_coding;REF_ALLELE=G;UPLOADED_ALLELE=G/C;DISTANCE=4263;STRAND=1
GM04	41829317	C	T	0|0	1|1	1|1	0|0	Glyma.04G166600	Transcript	upstream_gene_variant	-	-	-	-	-	IMPACT=MODIFIER;BIOTYPE=protein_coding;REF_ALLELE=C;UPLOADED_ALLELE=C/T;DISTANCE=4190;STRAND=1
GM04	41829499	C	T	0|0	1|0	1|0	0|0	Glyma.04G166600	Transcript	upstream_gene_variant	-	-	-	-	-	IMPACT=MODIFIER;BIOTYPE=protein_coding;REF_ALLELE=C;UPLOADED_ALLELE=C/T;DISTANCE=4008;STRAND=1
GM04	41829534	A	T	0|0	1|0	1|1	0|0	Glyma.04G166600	Transcript	upstream_gene_variant	-	-	-	-	-	IMPACT=MODIFIER;BIOTYPE=protein_coding;REF_ALLELE=A;UPLOADED_ALLELE=A/T;DISTANCE=3973;STRAND=1
GM04	41829895	T	G	0|0	1|1	1|1	0|0	Glyma.04G166600	Transcript	upstream_gene_variant	-	-	-	-	-	IMPACT=MODIFIER;BIOTYPE=protein_coding;REF_ALLELE=T;UPLOADED_ALLELE=T/G;DISTANCE=3612;STRAND=1
GM04	41830283	G	A	0|0	1|1	1|0	0|0	Glyma.04G166600	Transcript	upstream_gene_variant	-	-	-	-	-	IMPACT=MODIFIER;BIOTYPE=protein_coding;REF_ALLELE=G;UPLOADED_ALLELE=G/A;DISTANCE=3224;STRAND=1
GM04	41830417	C	A	0|0	1|1	1|0	0|0	Glyma.04G166600	Transcript	upstream_gene_variant	-	-	-	-	-	IMPACT=MODIFIER;BIOTYPE=protein_coding;REF_ALLELE=C;UPLOADED_ALLELE=C/A;DISTANCE=3090;STRAND=1
GM04	41830850	A	G	0|0	1|1	1|1	0|0	Glyma.04G166600	Transcript	upstream_gene_variant	-	-	-	-	-	IMPACT=MODIFIER;BIOTYPE=protein_coding;REF_ALLELE=A;UPLOADED_ALLELE=A/G;DISTANCE=2657;STRAND=1
GM04	41830876	G	A	0|0	1|1	1|1	0|0	Glyma.04G166600	Transcript	upstream_gene_variant	-	-	-	-	-	IMPACT=MODIFIER;BIOTYPE=protein_coding;REF_ALLELE=G;UPLOADED_ALLELE=G/A;DISTANCE=2631;STRAND=1
GM04	41831156	G	A	0|0	1|1	1|1	0|0	Glyma.04G166600	Transcript	upstream_gene_variant	-	-	-	-	-	IMPACT=MODIFIER;BIOTYPE=protein_coding;REF_ALLELE=G;UPLOADED_ALLELE=G/A;DISTANCE=2351;STRAND=1
GM04	41831179	A	G	0|0	1|1	1|0	0|0	Glyma.04G166600	Transcript	upstream_gene_variant	-	-	-	-	-	IMPACT=MODIFIER;BIOTYPE=protein_coding;REF_ALLELE=A;UPLOADED_ALLELE=A/G;DISTANCE=2328;STRAND=1
GM04	41831191	G	T	0|0	1|1	1|1	0|0	Glyma.04G166600	Transcript	upstream_gene_variant	-	-	-	-	-	IMPACT=MODIFIER;BIOTYPE=protein_coding;REF_ALLELE=G;UPLOADED_ALLELE=G/T;DISTANCE=2316;STRAND=1
GM04	41831223	C	T	0|0	1|1	1|0	0|0	Glyma.04G166600	Transcript	upstream_gene_variant	-	-	-	-	-	IMPACT=MODIFIER;BIOTYPE=protein_coding;REF_ALLELE=C;UPLOADED_ALLELE=C/T;DISTANCE=2284;STRAND=1
GM04	41831249	T	G	0|0	1|1	1|0	0|0	Glyma.04G166600	Transcript	upstream_gene_variant	-	-	-	-	-	IMPACT=MODIFIER;BIOTYPE=protein_coding;REF_ALLELE=T;UPLOADED_ALLELE=T/G;DISTANCE=2258;STRAND=1
GM04	41831341	A	G	0|0	1|1	1|1	0|0	Glyma.04G166600	Transcript	upstream_gene_variant	-	-	-	-	-	IMPACT=MODIFIER;BIOTYPE=protein_coding;REF_ALLELE=A;UPLOADED_ALLELE=A/G;DISTANCE=2166;STRAND=1
GM04	41831565	C	T	0|0	1|1	1|1	0|0	Glyma.04G166600	Transcript	upstream_gene_variant	-	-	-	-	-	IMPACT=MODIFIER;BIOTYPE=protein_coding;REF_ALLELE=C;UPLOADED_ALLELE=C/T;DISTANCE=1942;STRAND=1
GM04	41831596	G	A	0|0	1|1	1|1	0|0	Glyma.04G166600	Transcript	upstream_gene_variant	-	-	-	-	-	IMPACT=MODIFIER;BIOTYPE=protein_coding;REF_ALLELE=G;UPLOADED_ALLELE=G/A;DISTANCE=1911;STRAND=1
GM04	41831734	C	T	0|0	0|0	1|1	0|0	Glyma.04G166600	Transcript	upstream_gene_variant	-	-	-	-	-	IMPACT=MODIFIER;BIOTYPE=protein_coding;REF_ALLELE=C;UPLOADED_ALLELE=C/T;DISTANCE=1773;STRAND=1
GM04	41831985	C	T	0|0	1|0	1|0	0|0	Glyma.04G166600	Transcript	upstream_gene_variant	-	-	-	-	-	IMPACT=MODIFIER;BIOTYPE=protein_coding;REF_ALLELE=C;UPLOADED_ALLELE=C/T;DISTANCE=1522;STRAND=1
GM04	41832024	A	G	0|0	1|0	1|0	0|0	Glyma.04G166600	Transcript	upstream_gene_variant	-	-	-	-	-	IMPACT=MODIFIER;BIOTYPE=protein_coding;REF_ALLELE=A;UPLOADED_ALLELE=A/G;DISTANCE=1483;STRAND=1
GM04	41832106	G	T	0|0	1|1	0|0	0|0	Glyma.04G166600	Transcript	upstream_gene_variant	-	-	-	-	-	IMPACT=MODIFIER;BIOTYPE=protein_coding;REF_ALLELE=G;UPLOADED_ALLELE=G/T;DISTANCE=1401;STRAND=1
GM04	41832155	C	T	0|0	1|1	1|0	0|0	Glyma.04G166600	Transcript	upstream_gene_variant	-	-	-	-	-	IMPACT=MODIFIER;BIOTYPE=protein_coding;REF_ALLELE=C;UPLOADED_ALLELE=C/T;DISTANCE=1352;STRAND=1
GM04	41832167	T	G	0|0	0|0	1|1	1|0	Glyma.04G166600	Transcript	upstream_gene_variant	-	-	-	-	-	IMPACT=MODIFIER;BIOTYPE=protein_coding;REF_ALLELE=T;UPLOADED_ALLELE=T/G;DISTANCE=1340;STRAND=1
GM04	41832268	T	C	0|0	1|1	1|1	0|0	Glyma.04G166600	Transcript	upstream_gene_variant	-	-	-	-	-	IMPACT=MODIFIER;BIOTYPE=protein_coding;REF_ALLELE=T;UPLOADED_ALLELE=T/C;DISTANCE=1239;STRAND=1
GM04	41832426	A	C	0|0	0|1	1|0	0|0	Glyma.04G166600	Transcript	upstream_gene_variant	-	-	-	-	-	IMPACT=MODIFIER;BIOTYPE=protein_coding;REF_ALLELE=A;UPLOADED_ALLELE=A/C;DISTANCE=1081;STRAND=1
GM04	41832453	G	T	0|0	0|1	1|0	0|0	Glyma.04G166600	Transcript	upstream_gene_variant	-	-	-	-	-	IMPACT=MODIFIER;BIOTYPE=protein_coding;REF_ALLELE=G;UPLOADED_ALLELE=G/T;DISTANCE=1054;STRAND=1
GM04	41832710	T	A	0|0	0|0	0|0	1|1	Glyma.04G166600	Transcript	upstream_gene_variant	-	-	-	-	-	IMPACT=MODIFIER;BIOTYPE=protein_coding;REF_ALLELE=T;UPLOADED_ALLELE=T/A;DISTANCE=797;STRAND=1
GM04	41832836	T	C	0|0	1|1	1|1	0|0	Glyma.04G166600	Transcript	upstream_gene_variant	-	-	-	-	-	IMPACT=MODIFIER;BIOTYPE=protein_coding;REF_ALLELE=T;UPLOADED_ALLELE=T/C;DISTANCE=671;STRAND=1
GM04	41833498	A	T	0|0	1|0	1|1	0|0	Glyma.04G166600	Transcript	upstream_gene_variant	-	-	-	-	-	IMPACT=MODIFIER;BIOTYPE=protein_coding;REF_ALLELE=A;UPLOADED_ALLELE=A/T;DISTANCE=9;STRAND=1
GM04	41834571	A	T	0|0	1|1	1|1	0|0	Glyma.04G166600	Transcript	intron_variant	-	-	-	-	-	IMPACT=MODIFIER;BIOTYPE=protein_coding;INTRON=1/1;REF_ALLELE=A;UPLOADED_ALLELE=A/T;STRAND=1
GM04	41834585	C	A	0|0	1|1	1|1	0|0	Glyma.04G166600	Transcript	intron_variant	-	-	-	-	-	IMPACT=MODIFIER;BIOTYPE=protein_coding;INTRON=1/1;REF_ALLELE=C;UPLOADED_ALLELE=C/A;STRAND=1
GM04	41836650	C	G	0|0	1|0	1|1	0|0	Glyma.04G166600	Transcript	downstream_gene_variant	-	-	-	-	-	IMPACT=MODIFIER;BIOTYPE=protein_coding;REF_ALLELE=C;UPLOADED_ALLELE=C/G;DISTANCE=406;STRAND=1
GM04	41837499	A	G	0|0	1|1	1|1	0|0	Glyma.04G166600	Transcript	downstream_gene_variant	-	-	-	-	-	IMPACT=MODIFIER;BIOTYPE=protein_coding;REF_ALLELE=A;UPLOADED_ALLELE=A/G;DISTANCE=1255;STRAND=1
GM04	41837660	G	A	0|0	1|1	1|1	0|0	Glyma.04G166600	Transcript	downstream_gene_variant	-	-	-	-	-	IMPACT=MODIFIER;BIOTYPE=protein_coding;REF_ALLELE=G;UPLOADED_ALLELE=G/A;DISTANCE=1416;STRAND=1
GM04	41837896	T	C	0|0	1|1	1|1	0|0	Glyma.04G166600	Transcript	downstream_gene_variant	-	-	-	-	-	IMPACT=MODIFIER;BIOTYPE=protein_coding;REF_ALLELE=T;UPLOADED_ALLELE=T/C;DISTANCE=1652;STRAND=1
GM04	41838614	C	T	0|0	1|0	1|1	0|0	Glyma.04G166600	Transcript	downstream_gene_variant	-	-	-	-	-	IMPACT=MODIFIER;BIOTYPE=protein_coding;REF_ALLELE=C;UPLOADED_ALLELE=C/T;DISTANCE=2370;STRAND=1
GM04	41838841	C	T	0|0	1|1	1|0	0|0	Glyma.04G166600	Transcript	downstream_gene_variant	-	-	-	-	-	IMPACT=MODIFIER;BIOTYPE=protein_coding;REF_ALLELE=C;UPLOADED_ALLELE=C/T;DISTANCE=2597;STRAND=1
GM04	41838933	A	G	0|0	1|1	1|1	0|0	Glyma.04G166600	Transcript	downstream_gene_variant	-	-	-	-	-	IMPACT=MODIFIER;BIOTYPE=protein_coding;REF_ALLELE=A;UPLOADED_ALLELE=A/G;DISTANCE=2689;STRAND=1
GM04	41839655	C	G	0|0	1|1	1|1	0|0	Glyma.04G166600	Transcript	downstream_gene_variant	-	-	-	-	-	IMPACT=MODIFIER;BIOTYPE=protein_coding;REF_ALLELE=C;UPLOADED_ALLELE=C/G;DISTANCE=3411;STRAND=1
GM04	41843711	T	C	0|0	1|1	1|0	0|0	Glyma.04G166700	Transcript	upstream_gene_variant	-	-	-	-	-	IMPACT=MODIFIER;BIOTYPE=protein_coding;REF_ALLELE=T;UPLOADED_ALLELE=T/C;DISTANCE=230;STRAND=-1
GM04	41843828	G	T	0|0	1|1	1|0	0|0	Glyma.04G166700	Transcript	upstream_gene_variant	-	-	-	-	-	IMPACT=MODIFIER;BIOTYPE=protein_coding;REF_ALLELE=G;UPLOADED_ALLELE=G/T;DISTANCE=347;STRAND=-1
GM04	41844747	T	C	0|0	1|1	1|1	0|0	Glyma.04G166700	Transcript	upstream_gene_variant	-	-	-	-	-	IMPACT=MODIFIER;BIOTYPE=protein_coding;REF_ALLELE=T;UPLOADED_ALLELE=T/C;DISTANCE=1266;STRAND=-1
GM04	41844985	C	T	1|1	0|0	0|0	0|0	Glyma.04G166700	Transcript	upstream_gene_variant	-	-	-	-	-	IMPACT=MODIFIER;BIOTYPE=protein_coding;REF_ALLELE=C;UPLOADED_ALLELE=C/T;DISTANCE=1504;STRAND=-1
GM04	41845017	A	G	0|0	1|1	1|1	0|0	Glyma.04G166700	Transcript	upstream_gene_variant	-	-	-	-	-	IMPACT=MODIFIER;BIOTYPE=protein_coding;REF_ALLELE=A;UPLOADED_ALLELE=A/G;DISTANCE=1536;STRAND=-1
GM04	41845356	A	T	0|0	1|1	1|1	0|0	Glyma.04G166700	Transcript	upstream_gene_variant	-	-	-	-	-	IMPACT=MODIFIER;BIOTYPE=protein_coding;REF_ALLELE=A;UPLOADED_ALLELE=A/T;DISTANCE=1875;STRAND=-1
GM04	41845529	T	C	1|1	0|0	0|0	0|0	Glyma.04G166700	Transcript	upstream_gene_variant	-	-	-	-	-	IMPACT=MODIFIER;BIOTYPE=protein_coding;REF_ALLELE=T;UPLOADED_ALLELE=T/C;DISTANCE=2048;STRAND=-1
GM04	41845939	G	A	0|0	1|1	1|1	0|0	Glyma.04G166700	Transcript	upstream_gene_variant	-	-	-	-	-	IMPACT=MODIFIER;BIOTYPE=protein_coding;REF_ALLELE=G;UPLOADED_ALLELE=G/A;DISTANCE=2458;STRAND=-1
GM04	41847312	A	G	0|0	0|1	1|1	0|0	Glyma.04G166700	Transcript	upstream_gene_variant	-	-	-	-	-	IMPACT=MODIFIER;BIOTYPE=protein_coding;REF_ALLELE=A;UPLOADED_ALLELE=A/G;DISTANCE=3831;STRAND=-1
GM04	41848257	T	C	0|0	0|1	1|1	0|0	Glyma.04G166700	Transcript	upstream_gene_variant	-	-	-	-	-	IMPACT=MODIFIER;BIOTYPE=protein_coding;REF_ALLELE=T;UPLOADED_ALLELE=T/C;DISTANCE=4776;STRAND=-1
GM04	41849306	T	C	0|0	0|1	1|1	0|0	-	-	intergenic_variant	-	-	-	-	-	IMPACT=MODIFIER;REF_ALLELE=T;UPLOADED_ALLELE=T/C
GM04	41849580	T	G	0|0	0|1	1|1	0|0	-	-	intergenic_variant	-	-	-	-	-	IMPACT=MODIFIER;REF_ALLELE=T;UPLOADED_ALLELE=T/G
GM04	41850433	G	T	0|0	0|1	1|1	0|0	-	-	intergenic_variant	-	-	-	-	-	IMPACT=MODIFIER;REF_ALLELE=G;UPLOADED_ALLELE=G/T
GM04	41851114	C	T	0|0	0|1	1|1	0|0	-	-	intergenic_variant	-	-	-	-	-	IMPACT=MODIFIER;REF_ALLELE=C;UPLOADED_ALLELE=C/T
GM04	41851523	G	A	0|0	0|1	1|1	0|0	-	-	intergenic_variant	-	-	-	-	-	IMPACT=MODIFIER;REF_ALLELE=G;UPLOADED_ALLELE=G/A
GM04	41851554	G	A	0|0	0|1	1|1	0|0	-	-	intergenic_variant	-	-	-	-	-	IMPACT=MODIFIER;REF_ALLELE=G;UPLOADED_ALLELE=G/A
GM04	41851623	A	G	0|0	0|1	1|1	0|0	-	-	intergenic_variant	-	-	-	-	-	IMPACT=MODIFIER;REF_ALLELE=A;UPLOADED_ALLELE=A/G
GM04	41852054	A	G	0|0	0|1	1|1	0|0	-	-	intergenic_variant	-	-	-	-	-	IMPACT=MODIFIER;REF_ALLELE=A;UPLOADED_ALLELE=A/G
GM04	41852229	T	A	0|0	0|1	0|1	0|0	-	-	intergenic_variant	-	-	-	-	-	IMPACT=MODIFIER;REF_ALLELE=T;UPLOADED_ALLELE=T/A
GM04	41852276	G	C	0|0	0|1	0|1	0|0	-	-	intergenic_variant	-	-	-	-	-	IMPACT=MODIFIER;REF_ALLELE=G;UPLOADED_ALLELE=G/C
GM04	41853133	A	G	0|0	0|0	1|1	0|0	Glyma.04G166800	Transcript	upstream_gene_variant	-	-	-	-	-	IMPACT=MODIFIER;BIOTYPE=protein_coding;REF_ALLELE=A;UPLOADED_ALLELE=A/G;DISTANCE=4700;STRAND=1
GM04	41853769	C	G	0|0	0|0	1|1	0|0	Glyma.04G166800	Transcript	upstream_gene_variant	-	-	-	-	-	IMPACT=MODIFIER;BIOTYPE=protein_coding;REF_ALLELE=C;UPLOADED_ALLELE=C/G;DISTANCE=4064;STRAND=1
GM04	41854526	G	A	0|0	1|1	0|0	0|0	Glyma.04G166800	Transcript	upstream_gene_variant	-	-	-	-	-	IMPACT=MODIFIER;BIOTYPE=protein_coding;REF_ALLELE=G;UPLOADED_ALLELE=G/A;DISTANCE=3307;STRAND=1
GM04	41854748	C	T	0|0	0|0	0|1	0|0	Glyma.04G166800	Transcript	upstream_gene_variant	-	-	-	-	-	IMPACT=MODIFIER;BIOTYPE=protein_coding;REF_ALLELE=C;UPLOADED_ALLELE=C/T;DISTANCE=3085;STRAND=1
GM04	41854940	A	G	0|0	0|0	0|1	0|0	Glyma.04G166800	Transcript	upstream_gene_variant	-	-	-	-	-	IMPACT=MODIFIER;BIOTYPE=protein_coding;REF_ALLELE=A;UPLOADED_ALLELE=A/G;DISTANCE=2893;STRAND=1
GM04	41855669	A	G	0|0	0|1	1|1	0|0	Glyma.04G166800	Transcript	upstream_gene_variant	-	-	-	-	-	IMPACT=MODIFIER;BIOTYPE=protein_coding;REF_ALLELE=A;UPLOADED_ALLELE=A/G;DISTANCE=2164;STRAND=1
GM04	41856008	A	G	0|0	0|0	1|1	0|0	Glyma.04G166800	Transcript	upstream_gene_variant	-	-	-	-	-	IMPACT=MODIFIER;BIOTYPE=protein_coding;REF_ALLELE=A;UPLOADED_ALLELE=A/G;DISTANCE=1825;STRAND=1
GM04	41856445	A	T	0|0	0|1	1|1	0|0	Glyma.04G166800	Transcript	upstream_gene_variant	-	-	-	-	-	IMPACT=MODIFIER;BIOTYPE=protein_coding;REF_ALLELE=A;UPLOADED_ALLELE=A/T;DISTANCE=1388;STRAND=1
GM04	41856640	A	T	0|0	0|1	1|1	0|0	Glyma.04G166800	Transcript	upstream_gene_variant	-	-	-	-	-	IMPACT=MODIFIER;BIOTYPE=protein_coding;REF_ALLELE=A;UPLOADED_ALLELE=A/T;DISTANCE=1193;STRAND=1
GM04	41856745	G	A	0|0	0|0	1|1	0|0	Glyma.04G166800	Transcript	upstream_gene_variant	-	-	-	-	-	IMPACT=MODIFIER;BIOTYPE=protein_coding;REF_ALLELE=G;UPLOADED_ALLELE=G/A;DISTANCE=1088;STRAND=1
GM04	41856953	G	T	0|0	0|0	1|1	0|0	Glyma.04G166800	Transcript	upstream_gene_variant	-	-	-	-	-	IMPACT=MODIFIER;BIOTYPE=protein_coding;REF_ALLELE=G;UPLOADED_ALLELE=G/T;DISTANCE=880;STRAND=1
GM04	41857208	A	G	0|0	0|0	1|1	0|0	Glyma.04G166800	Transcript	upstream_gene_variant	-	-	-	-	-	IMPACT=MODIFIER;BIOTYPE=protein_coding;REF_ALLELE=A;UPLOADED_ALLELE=A/G;DISTANCE=625;STRAND=1
GM04	41858832	C	T	0|0	0|1	1|1	0|0	Glyma.04G166800	Transcript	intron_variant	-	-	-	-	-	IMPACT=MODIFIER;BIOTYPE=protein_coding;INTRON=1/1;REF_ALLELE=C;UPLOADED_ALLELE=C/T;STRAND=1
GM04	41859520	C	A	0|0	1|1	1|1	0|0	Glyma.04G166800	Transcript	downstream_gene_variant	-	-	-	-	-	IMPACT=MODIFIER;BIOTYPE=protein_coding;REF_ALLELE=C;UPLOADED_ALLELE=C/A;DISTANCE=233;STRAND=1
GM04	41859530	G	T	0|0	1|1	1|1	0|0	Glyma.04G166800	Transcript	downstream_gene_variant	-	-	-	-	-	IMPACT=MODIFIER;BIOTYPE=protein_coding;REF_ALLELE=G;UPLOADED_ALLELE=G/T;DISTANCE=243;STRAND=1
GM04	41860072	C	G	1|1	0|0	0|0	0|0	Glyma.04G166800	Transcript	downstream_gene_variant	-	-	-	-	-	IMPACT=MODIFIER;BIOTYPE=protein_coding;REF_ALLELE=C;UPLOADED_ALLELE=C/G;DISTANCE=785;STRAND=1
GM04	41860208	G	A	0|0	1|1	1|1	0|0	Glyma.04G166800	Transcript	downstream_gene_variant	-	-	-	-	-	IMPACT=MODIFIER;BIOTYPE=protein_coding;REF_ALLELE=G;UPLOADED_ALLELE=G/A;DISTANCE=921;STRAND=1
GM04	41861417	T	C	0|0	1|1	1|1	0|0	Glyma.04G166800	Transcript	downstream_gene_variant	-	-	-	-	-	IMPACT=MODIFIER;BIOTYPE=protein_coding;REF_ALLELE=T;UPLOADED_ALLELE=T/C;DISTANCE=2130;STRAND=1
GM04	41861614	G	T	0|0	1|1	1|1	0|0	Glyma.04G166800	Transcript	downstream_gene_variant	-	-	-	-	-	IMPACT=MODIFIER;BIOTYPE=protein_coding;REF_ALLELE=G;UPLOADED_ALLELE=G/T;DISTANCE=2327;STRAND=1
GM04	41861877	A	G	0|0	0|0	0|0	1|1	Glyma.04G166800	Transcript	downstream_gene_variant	-	-	-	-	-	IMPACT=MODIFIER;BIOTYPE=protein_coding;REF_ALLELE=A;UPLOADED_ALLELE=A/G;DISTANCE=2590;STRAND=1
GM04	41862344	C	T	0|0	0|1	1|1	0|0	Glyma.04G166800	Transcript	downstream_gene_variant	-	-	-	-	-	IMPACT=MODIFIER;BIOTYPE=protein_coding;REF_ALLELE=C;UPLOADED_ALLELE=C/T;DISTANCE=3057;STRAND=1
GM04	41862354	A	G	0|0	0|1	1|1	0|0	Glyma.04G166800	Transcript	downstream_gene_variant	-	-	-	-	-	IMPACT=MODIFIER;BIOTYPE=protein_coding;REF_ALLELE=A;UPLOADED_ALLELE=A/G;DISTANCE=3067;STRAND=1
GM04	41863026	T	G	0|0	1|1	1|1	0|0	Glyma.04G166800	Transcript	downstream_gene_variant	-	-	-	-	-	IMPACT=MODIFIER;BIOTYPE=protein_coding;REF_ALLELE=T;UPLOADED_ALLELE=T/G;DISTANCE=3739;STRAND=1
GM04	41863719	A	G	0|0	1|1	0|1	0|0	Glyma.04G166800	Transcript	downstream_gene_variant	-	-	-	-	-	IMPACT=MODIFIER;BIOTYPE=protein_coding;REF_ALLELE=A;UPLOADED_ALLELE=A/G;DISTANCE=4432;STRAND=1
GM04	41864053	C	T	0|0	1|0	1|1	0|0	Glyma.04G166800	Transcript	downstream_gene_variant	-	-	-	-	-	IMPACT=MODIFIER;BIOTYPE=protein_coding;REF_ALLELE=C;UPLOADED_ALLELE=C/T;DISTANCE=4766;STRAND=1
GM04	41865769	G	T	0|0	1|1	1|1	0|0	-	-	intergenic_variant	-	-	-	-	-	IMPACT=MODIFIER;REF_ALLELE=G;UPLOADED_ALLELE=G/T
GM04	41866351	A	G	0|0	1|1	1|1	0|0	-	-	intergenic_variant	-	-	-	-	-	IMPACT=MODIFIER;REF_ALLELE=A;UPLOADED_ALLELE=A/G
GM04	41866515	G	T	0|0	1|1	1|1	0|0	-	-	intergenic_variant	-	-	-	-	-	IMPACT=MODIFIER;REF_ALLELE=G;UPLOADED_ALLELE=G/T
GM04	41866738	T	A	0|0	1|1	1|1	0|0	-	-	intergenic_variant	-	-	-	-	-	IMPACT=MODIFIER;REF_ALLELE=T;UPLOADED_ALLELE=T/A
GM04	41866950	T	C	0|0	0|0	1|1	0|0	-	-	intergenic_variant	-	-	-	-	-	IMPACT=MODIFIER;REF_ALLELE=T;UPLOADED_ALLELE=T/C
GM04	41867462	T	C	0|0	1|1	1|1	0|0	-	-	intergenic_variant	-	-	-	-	-	IMPACT=MODIFIER;REF_ALLELE=T;UPLOADED_ALLELE=T/C
GM04	41867473	G	T	1|1	0|0	0|0	0|0	-	-	intergenic_variant	-	-	-	-	-	IMPACT=MODIFIER;REF_ALLELE=G;UPLOADED_ALLELE=G/T
GM04	41867869	G	A	0|0	0|1	1|1	0|0	-	-	intergenic_variant	-	-	-	-	-	IMPACT=MODIFIER;REF_ALLELE=G;UPLOADED_ALLELE=G/A
GM04	41869036	T	C	0|0	0|1	1|1	0|0	-	-	intergenic_variant	-	-	-	-	-	IMPACT=MODIFIER;REF_ALLELE=T;UPLOADED_ALLELE=T/C
GM04	41869092	C	T	0|0	0|1	1|1	0|0	-	-	intergenic_variant	-	-	-	-	-	IMPACT=MODIFIER;REF_ALLELE=C;UPLOADED_ALLELE=C/T
GM04	41869192	C	A	0|0	1|1	0|1	0|0	-	-	intergenic_variant	-	-	-	-	-	IMPACT=MODIFIER;REF_ALLELE=C;UPLOADED_ALLELE=C/A
GM04	41869275	A	C	0|0	1|1	1|1	0|0	-	-	intergenic_variant	-	-	-	-	-	IMPACT=MODIFIER;REF_ALLELE=A;UPLOADED_ALLELE=A/C
GM04	41869969	A	C	0|0	1|1	1|1	0|0	-	-	intergenic_variant	-	-	-	-	-	IMPACT=MODIFIER;REF_ALLELE=A;UPLOADED_ALLELE=A/C
GM04	41870090	T	C	0|0	0|1	1|1	0|0	-	-	intergenic_variant	-	-	-	-	-	IMPACT=MODIFIER;REF_ALLELE=T;UPLOADED_ALLELE=T/C
GM04	41870224	T	G	1|0	0|1	1|1	0|0	-	-	intergenic_variant	-	-	-	-	-	IMPACT=MODIFIER;REF_ALLELE=T;UPLOADED_ALLELE=T/G
GM04	41872156	C	A	0|0	1|1	1|1	0|0	-	-	intergenic_variant	-	-	-	-	-	IMPACT=MODIFIER;REF_ALLELE=C;UPLOADED_ALLELE=C/A
GM04	41872314	C	T	1|1	1|1	1|1	0|0	-	-	intergenic_variant	-	-	-	-	-	IMPACT=MODIFIER;REF_ALLELE=C;UPLOADED_ALLELE=C/T
GM04	41874035	G	A	0|0	1|1	1|1	0|0	-	-	intergenic_variant	-	-	-	-	-	IMPACT=MODIFIER;REF_ALLELE=G;UPLOADED_ALLELE=G/A
GM04	41874403	T	A	0|0	1|1	0|1	0|0	-	-	intergenic_variant	-	-	-	-	-	IMPACT=MODIFIER;REF_ALLELE=T;UPLOADED_ALLELE=T/A
GM04	41874561	G	A	0|0	1|1	1|1	0|0	-	-	intergenic_variant	-	-	-	-	-	IMPACT=MODIFIER;REF_ALLELE=G;UPLOADED_ALLELE=G/A
GM04	41875858	A	C	1|1	0|0	0|0	0|0	-	-	intergenic_variant	-	-	-	-	-	IMPACT=MODIFIER;REF_ALLELE=A;UPLOADED_ALLELE=A/C
GM04	41876818	G	T	0|0	1|1	1|1	0|0	Glyma.04G166900	Transcript	downstream_gene_variant	-	-	-	-	-	IMPACT=MODIFIER;BIOTYPE=protein_coding;REF_ALLELE=G;UPLOADED_ALLELE=G/T;DISTANCE=4911;STRAND=-1
GM04	41877157	G	C	0|0	1|1	1|1	0|0	Glyma.04G166900	Transcript	downstream_gene_variant	-	-	-	-	-	IMPACT=MODIFIER;BIOTYPE=protein_coding;REF_ALLELE=G;UPLOADED_ALLELE=G/C;DISTANCE=4572;STRAND=-1
GM04	41877411	A	G	0|0	1|1	1|1	0|0	Glyma.04G166900	Transcript	downstream_gene_variant	-	-	-	-	-	IMPACT=MODIFIER;BIOTYPE=protein_coding;REF_ALLELE=A;UPLOADED_ALLELE=A/G;DISTANCE=4318;STRAND=-1
GM04	41880735	C	A	0|0	1|1	1|1	0|0	Glyma.04G166900	Transcript	downstream_gene_variant	-	-	-	-	-	IMPACT=MODIFIER;BIOTYPE=protein_coding;REF_ALLELE=C;UPLOADED_ALLELE=C/A;DISTANCE=994;STRAND=-1
GM04	41882682	C	T	1|1	1|1	1|1	0|0	Glyma.04G166900	Transcript	synonymous_variant	672	411	137	S	tcG/tcA	IMPACT=LOW;BIOTYPE=protein_coding;EXON=3/3;REF_ALLELE=C;UPLOADED_ALLELE=C/T;STRAND=-1	1	2.68	23	novel	TOLERATED
GM04	41885899	C	T	0|0	0|0	0|1	0|0	Glyma.04G166900	Transcript	upstream_gene_variant	-	-	-	-	-	IMPACT=MODIFIER;BIOTYPE=protein_coding;REF_ALLELE=C;UPLOADED_ALLELE=C/T;DISTANCE=1675;STRAND=-1
GM04	41888261	G	A	1|1	0|0	0|0	0|0	Glyma.04G166900	Transcript	upstream_gene_variant	-	-	-	-	-	IMPACT=MODIFIER;BIOTYPE=protein_coding;REF_ALLELE=G;UPLOADED_ALLELE=G/A;DISTANCE=4037;STRAND=-1
GM04	41889394	C	T	1|1	0|0	0|0	0|0	Glyma.04G167000	Transcript	downstream_gene_variant	-	-	-	-	-	IMPACT=MODIFIER;BIOTYPE=protein_coding;REF_ALLELE=C;UPLOADED_ALLELE=C/T;DISTANCE=2051;STRAND=1
GM04	41891037	A	T	1|1	1|1	1|1	0|0	Glyma.04G167000	Transcript	downstream_gene_variant	-	-	-	-	-	IMPACT=MODIFIER;BIOTYPE=protein_coding;REF_ALLELE=A;UPLOADED_ALLELE=A/T;DISTANCE=3694;STRAND=1
GM04	41897071	C	G	1|1	0|0	0|0	0|0	Glyma.04G167100	Transcript	downstream_gene_variant	-	-	-	-	-	IMPACT=MODIFIER;BIOTYPE=protein_coding;REF_ALLELE=C;UPLOADED_ALLELE=C/G;DISTANCE=1035;STRAND=1
GM04	41897682	C	T	1|1	0|0	0|0	0|0	Glyma.04G167100	Transcript	downstream_gene_variant	-	-	-	-	-	IMPACT=MODIFIER;BIOTYPE=protein_coding;REF_ALLELE=C;UPLOADED_ALLELE=C/T;DISTANCE=1646;STRAND=1
GM04	41897743	C	A	1|1	0|0	0|0	0|0	Glyma.04G167100	Transcript	downstream_gene_variant	-	-	-	-	-	IMPACT=MODIFIER;BIOTYPE=protein_coding;REF_ALLELE=C;UPLOADED_ALLELE=C/A;DISTANCE=1707;STRAND=1
GM04	41898797	G	A	1|1	0|0	0|0	0|0	Glyma.04G167100	Transcript	downstream_gene_variant	-	-	-	-	-	IMPACT=MODIFIER;BIOTYPE=protein_coding;REF_ALLELE=G;UPLOADED_ALLELE=G/A;DISTANCE=2761;STRAND=1
GM04	41901760	C	A	1|1	0|0	0|0	0|0	-	-	intergenic_variant	-	-	-	-	-	IMPACT=MODIFIER;REF_ALLELE=C;UPLOADED_ALLELE=C/A
GM04	41907557	A	G	0|0	1|1	1|1	0|0	-	-	intergenic_variant	-	-	-	-	-	IMPACT=MODIFIER;REF_ALLELE=A;UPLOADED_ALLELE=A/G
GM04	41908383	C	A	0|0	0|1	1|1	0|0	-	-	intergenic_variant	-	-	-	-	-	IMPACT=MODIFIER;REF_ALLELE=C;UPLOADED_ALLELE=C/A
GM04	41908507	G	A	0|0	1|1	0|1	0|0	-	-	intergenic_variant	-	-	-	-	-	IMPACT=MODIFIER;REF_ALLELE=G;UPLOADED_ALLELE=G/A
GM04	41910436	G	A	0|0	0|0	0|1	0|0	-	-	intergenic_variant	-	-	-	-	-	IMPACT=MODIFIER;REF_ALLELE=G;UPLOADED_ALLELE=G/A
GM04	41910861	G	A	0|0	0|0	1|0	0|0	-	-	intergenic_variant	-	-	-	-	-	IMPACT=MODIFIER;REF_ALLELE=G;UPLOADED_ALLELE=G/A
GM04	41913573	T	C	0|0	1|1	1|1	0|0	-	-	intergenic_variant	-	-	-	-	-	IMPACT=MODIFIER;REF_ALLELE=T;UPLOADED_ALLELE=T/C
GM04	41914874	T	C	0|0	1|1	1|1	0|0	-	-	intergenic_variant	-	-	-	-	-	IMPACT=MODIFIER;REF_ALLELE=T;UPLOADED_ALLELE=T/C
GM04	41915415	T	G	0|0	0|1	1|1	0|0	-	-	intergenic_variant	-	-	-	-	-	IMPACT=MODIFIER;REF_ALLELE=T;UPLOADED_ALLELE=T/G
GM04	41917954	C	T	1|1	0|0	0|0	0|0	-	-	intergenic_variant	-	-	-	-	-	IMPACT=MODIFIER;REF_ALLELE=C;UPLOADED_ALLELE=C/T
GM04	41919102	G	A	0|0	1|1	1|1	0|0	-	-	intergenic_variant	-	-	-	-	-	IMPACT=MODIFIER;REF_ALLELE=G;UPLOADED_ALLELE=G/A
GM04	41919954	G	A	0|0	0|0	1|1	0|0	-	-	intergenic_variant	-	-	-	-	-	IMPACT=MODIFIER;REF_ALLELE=G;UPLOADED_ALLELE=G/A
GM04	41920168	T	C	0|0	1|1	1|0	0|0	-	-	intergenic_variant	-	-	-	-	-	IMPACT=MODIFIER;REF_ALLELE=T;UPLOADED_ALLELE=T/C
GM04	41926811	T	C	0|0	1|1	1|1	0|0	-	-	intergenic_variant	-	-	-	-	-	IMPACT=MODIFIER;REF_ALLELE=T;UPLOADED_ALLELE=T/C
GM04	41933230	A	G	0|0	1|1	1|1	0|0	-	-	intergenic_variant	-	-	-	-	-	IMPACT=MODIFIER;REF_ALLELE=A;UPLOADED_ALLELE=A/G
GM04	41943085	C	G	0|0	1|0	1|1	0|0	Glyma.04G167200	Transcript	upstream_gene_variant	-	-	-	-	-	IMPACT=MODIFIER;BIOTYPE=protein_coding;REF_ALLELE=C;UPLOADED_ALLELE=C/G;DISTANCE=2390;STRAND=-1
GM04	41945228	G	A	0|0	1|0	1|1	0|0	Glyma.04G167200	Transcript	upstream_gene_variant	-	-	-	-	-	IMPACT=MODIFIER;BIOTYPE=protein_coding;REF_ALLELE=G;UPLOADED_ALLELE=G/A;DISTANCE=4533;STRAND=-1
GM04	41945238	T	C	0|0	1|1	1|1	0|0	Glyma.04G167200	Transcript	upstream_gene_variant	-	-	-	-	-	IMPACT=MODIFIER;BIOTYPE=protein_coding;REF_ALLELE=T;UPLOADED_ALLELE=T/C;DISTANCE=4543;STRAND=-1
GM04	41946767	C	T	0|0	1|1	0|1	0|0	-	-	intergenic_variant	-	-	-	-	-	IMPACT=MODIFIER;REF_ALLELE=C;UPLOADED_ALLELE=C/T
GM04	41948236	T	A	0|0	1|0	1|1	0|0	-	-	intergenic_variant	-	-	-	-	-	IMPACT=MODIFIER;REF_ALLELE=T;UPLOADED_ALLELE=T/A
GM04	41951439	T	C	0|0	1|1	1|1	0|0	-	-	intergenic_variant	-	-	-	-	-	IMPACT=MODIFIER;REF_ALLELE=T;UPLOADED_ALLELE=T/C
GM04	41952268	G	T	0|0	1|0	1|1	0|1	-	-	intergenic_variant	-	-	-	-	-	IMPACT=MODIFIER;REF_ALLELE=G;UPLOADED_ALLELE=G/T
GM04	41953141	T	C	0|0	1|1	1|1	0|0	-	-	intergenic_variant	-	-	-	-	-	IMPACT=MODIFIER;REF_ALLELE=T;UPLOADED_ALLELE=T/C
GM04	41957010	T	C	0|0	1|1	1|1	0|0	-	-	intergenic_variant	-	-	-	-	-	IMPACT=MODIFIER;REF_ALLELE=T;UPLOADED_ALLELE=T/C
GM04	41957815	G	A	0|0	1|1	1|1	0|0	-	-	intergenic_variant	-	-	-	-	-	IMPACT=MODIFIER;REF_ALLELE=G;UPLOADED_ALLELE=G/A
GM04	41958016	G	A	0|0	1|1	1|1	0|0	-	-	intergenic_variant	-	-	-	-	-	IMPACT=MODIFIER;REF_ALLELE=G;UPLOADED_ALLELE=G/A
GM04	41959936	G	A	0|0	1|1	1|1	0|0	-	-	intergenic_variant	-	-	-	-	-	IMPACT=MODIFIER;REF_ALLELE=G;UPLOADED_ALLELE=G/A
GM04	41961064	T	C	0|0	1|1	1|1	0|0	-	-	intergenic_variant	-	-	-	-	-	IMPACT=MODIFIER;REF_ALLELE=T;UPLOADED_ALLELE=T/C
GM04	41961140	C	T	0|0	1|0	1|1	0|0	-	-	intergenic_variant	-	-	-	-	-	IMPACT=MODIFIER;REF_ALLELE=C;UPLOADED_ALLELE=C/T
GM04	41961428	T	C	0|0	1|1	1|1	0|0	-	-	intergenic_variant	-	-	-	-	-	IMPACT=MODIFIER;REF_ALLELE=T;UPLOADED_ALLELE=T/C
GM04	41961594	T	C	0|0	0|1	1|1	0|0	-	-	intergenic_variant	-	-	-	-	-	IMPACT=MODIFIER;REF_ALLELE=T;UPLOADED_ALLELE=T/C
GM04	41962508	C	A	0|0	0|0	1|0	0|0	-	-	intergenic_variant	-	-	-	-	-	IMPACT=MODIFIER;REF_ALLELE=C;UPLOADED_ALLELE=C/A
GM04	41964256	G	A	0|0	1|1	1|1	0|0	-	-	intergenic_variant	-	-	-	-	-	IMPACT=MODIFIER;REF_ALLELE=G;UPLOADED_ALLELE=G/A
GM04	41964631	C	T	0|0	0|1	1|1	0|0	-	-	intergenic_variant	-	-	-	-	-	IMPACT=MODIFIER;REF_ALLELE=C;UPLOADED_ALLELE=C/T
GM04	41964868	G	A	0|0	0|1	1|1	0|0	-	-	intergenic_variant	-	-	-	-	-	IMPACT=MODIFIER;REF_ALLELE=G;UPLOADED_ALLELE=G/A
GM04	41965330	T	C	0|0	0|0	1|1	0|0	-	-	intergenic_variant	-	-	-	-	-	IMPACT=MODIFIER;REF_ALLELE=T;UPLOADED_ALLELE=T/C
GM04	41966248	G	A	0|0	0|0	1|0	0|0	-	-	intergenic_variant	-	-	-	-	-	IMPACT=MODIFIER;REF_ALLELE=G;UPLOADED_ALLELE=G/A
GM04	41972366	A	G	0|0	1|1	1|1	0|0	-	-	intergenic_variant	-	-	-	-	-	IMPACT=MODIFIER;REF_ALLELE=A;UPLOADED_ALLELE=A/G
GM04	41973677	A	G	0|0	1|1	1|1	0|0	-	-	intergenic_variant	-	-	-	-	-	IMPACT=MODIFIER;REF_ALLELE=A;UPLOADED_ALLELE=A/G
GM04	41978647	A	G	0|0	1|1	1|1	0|0	-	-	intergenic_variant	-	-	-	-	-	IMPACT=MODIFIER;REF_ALLELE=A;UPLOADED_ALLELE=A/G
GM04	41978712	G	A	0|0	1|1	1|1	0|0	-	-	intergenic_variant	-	-	-	-	-	IMPACT=MODIFIER;REF_ALLELE=G;UPLOADED_ALLELE=G/A
GM04	41980335	C	A	0|0	1|1	1|1	0|0	-	-	intergenic_variant	-	-	-	-	-	IMPACT=MODIFIER;REF_ALLELE=C;UPLOADED_ALLELE=C/A
GM04	41982296	A	G	0|0	0|0	1|1	0|0	-	-	intergenic_variant	-	-	-	-	-	IMPACT=MODIFIER;REF_ALLELE=A;UPLOADED_ALLELE=A/G
GM04	41983994	G	A	0|0	1|1	1|1	0|0	-	-	intergenic_variant	-	-	-	-	-	IMPACT=MODIFIER;REF_ALLELE=G;UPLOADED_ALLELE=G/A
GM04	41986081	C	T	0|0	0|1	1|1	0|0	-	-	intergenic_variant	-	-	-	-	-	IMPACT=MODIFIER;REF_ALLELE=C;UPLOADED_ALLELE=C/T
GM04	41986167	T	G	0|0	1|1	0|0	0|0	-	-	intergenic_variant	-	-	-	-	-	IMPACT=MODIFIER;REF_ALLELE=T;UPLOADED_ALLELE=T/G
GM04	41987003	G	T	0|0	1|1	1|0	0|0	-	-	intergenic_variant	-	-	-	-	-	IMPACT=MODIFIER;REF_ALLELE=G;UPLOADED_ALLELE=G/T
GM04	41987089	G	T	0|0	0|0	1|1	1|1	-	-	intergenic_variant	-	-	-	-	-	IMPACT=MODIFIER;REF_ALLELE=G;UPLOADED_ALLELE=G/T
GM04	41987125	T	G	0|0	0|0	1|1	0|0	-	-	intergenic_variant	-	-	-	-	-	IMPACT=MODIFIER;REF_ALLELE=T;UPLOADED_ALLELE=T/G
GM04	41987336	G	T	0|0	0|0	1|0	0|0	-	-	intergenic_variant	-	-	-	-	-	IMPACT=MODIFIER;REF_ALLELE=G;UPLOADED_ALLELE=G/T
GM04	41987410	G	T	0|0	0|0	1|0	0|1	-	-	intergenic_variant	-	-	-	-	-	IMPACT=MODIFIER;REF_ALLELE=G;UPLOADED_ALLELE=G/T
GM04	41987416	G	T	0|0	0|0	1|0	0|1	-	-	intergenic_variant	-	-	-	-	-	IMPACT=MODIFIER;REF_ALLELE=G;UPLOADED_ALLELE=G/T
GM04	41989068	T	C	0|0	1|1	1|1	0|0	Glyma.04G167300	Transcript	downstream_gene_variant	-	-	-	-	-	IMPACT=MODIFIER;BIOTYPE=protein_coding;REF_ALLELE=T;UPLOADED_ALLELE=T/C;DISTANCE=4732;STRAND=-1
GM04	41989154	T	C	0|0	1|1	1|1	0|0	Glyma.04G167300	Transcript	downstream_gene_variant	-	-	-	-	-	IMPACT=MODIFIER;BIOTYPE=protein_coding;REF_ALLELE=T;UPLOADED_ALLELE=T/C;DISTANCE=4646;STRAND=-1
GM04	41991720	A	G	0|0	1|1	1|1	0|0	Glyma.04G167300	Transcript	downstream_gene_variant	-	-	-	-	-	IMPACT=MODIFIER;BIOTYPE=protein_coding;REF_ALLELE=A;UPLOADED_ALLELE=A/G;DISTANCE=2080;STRAND=-1
GM04	41993018	C	T	0|0	0|1	1|1	0|0	Glyma.04G167300	Transcript	downstream_gene_variant	-	-	-	-	-	IMPACT=MODIFIER;BIOTYPE=protein_coding;REF_ALLELE=C;UPLOADED_ALLELE=C/T;DISTANCE=782;STRAND=-1
GM04	41997559	T	C	0|0	0|0	0|1	0|0	Glyma.04G167300	Transcript	upstream_gene_variant	-	-	-	-	-	IMPACT=MODIFIER;BIOTYPE=protein_coding;REF_ALLELE=T;UPLOADED_ALLELE=T/C;DISTANCE=1140;STRAND=-1
GM04	41998419	A	G	0|0	1|1	1|1	0|0	Glyma.04G167300	Transcript	upstream_gene_variant	-	-	-	-	-	IMPACT=MODIFIER;BIOTYPE=protein_coding;REF_ALLELE=A;UPLOADED_ALLELE=A/G;DISTANCE=2000;STRAND=-1
GM04	41999079	T	C	1|0	0|0	0|0	0|0	Glyma.04G167300	Transcript	upstream_gene_variant	-	-	-	-	-	IMPACT=MODIFIER;BIOTYPE=protein_coding;REF_ALLELE=T;UPLOADED_ALLELE=T/C;DISTANCE=2660;STRAND=-1
GM04	41999113	A	G	1|0	0|0	0|0	0|0	Glyma.04G167300	Transcript	upstream_gene_variant	-	-	-	-	-	IMPACT=MODIFIER;BIOTYPE=protein_coding;REF_ALLELE=A;UPLOADED_ALLELE=A/G;DISTANCE=2694;STRAND=-1
GM04	41999122	A	G	1|0	0|0	0|0	0|0	Glyma.04G167300	Transcript	upstream_gene_variant	-	-	-	-	-	IMPACT=MODIFIER;BIOTYPE=protein_coding;REF_ALLELE=A;UPLOADED_ALLELE=A/G;DISTANCE=2703;STRAND=-1
GM04	41999130	A	C	1|0	0|0	0|0	0|0	Glyma.04G167300	Transcript	upstream_gene_variant	-	-	-	-	-	IMPACT=MODIFIER;BIOTYPE=protein_coding;REF_ALLELE=A;UPLOADED_ALLELE=A/C;DISTANCE=2711;STRAND=-1
GM04	42000781	G	C	0|0	0|0	1|0	0|0	Glyma.04G167300	Transcript	upstream_gene_variant	-	-	-	-	-	IMPACT=MODIFIER;BIOTYPE=protein_coding;REF_ALLELE=G;UPLOADED_ALLELE=G/C;DISTANCE=4362;STRAND=-1
GM04	42001282	A	G	0|0	1|1	1|1	0|0	Glyma.04G167300	Transcript	upstream_gene_variant	-	-	-	-	-	IMPACT=MODIFIER;BIOTYPE=protein_coding;REF_ALLELE=A;UPLOADED_ALLELE=A/G;DISTANCE=4863;STRAND=-1
GM04	42002528	C	T	0|0	0|0	1|1	0|0	-	-	intergenic_variant	-	-	-	-	-	IMPACT=MODIFIER;REF_ALLELE=C;UPLOADED_ALLELE=C/T
GM04	42002717	C	A	0|0	0|0	0|1	0|0	-	-	intergenic_variant	-	-	-	-	-	IMPACT=MODIFIER;REF_ALLELE=C;UPLOADED_ALLELE=C/A
GM04	42002802	C	A	0|0	0|0	0|1	0|0	-	-	intergenic_variant	-	-	-	-	-	IMPACT=MODIFIER;REF_ALLELE=C;UPLOADED_ALLELE=C/A
GM04	42002920	A	T	1|1	1|1	1|0	0|0	-	-	intergenic_variant	-	-	-	-	-	IMPACT=MODIFIER;REF_ALLELE=A;UPLOADED_ALLELE=A/T
GM04	42003088	T	C	0|0	1|1	1|1	0|0	-	-	intergenic_variant	-	-	-	-	-	IMPACT=MODIFIER;REF_ALLELE=T;UPLOADED_ALLELE=T/C
GM04	42003294	T	C	0|0	1|1	1|1	0|0	-	-	intergenic_variant	-	-	-	-	-	IMPACT=MODIFIER;REF_ALLELE=T;UPLOADED_ALLELE=T/C
GM04	42003439	C	A	0|0	1|1	1|1	0|0	-	-	intergenic_variant	-	-	-	-	-	IMPACT=MODIFIER;REF_ALLELE=C;UPLOADED_ALLELE=C/A
GM04	42003493	T	C	0|0	1|1	1|1	0|0	-	-	intergenic_variant	-	-	-	-	-	IMPACT=MODIFIER;REF_ALLELE=T;UPLOADED_ALLELE=T/C
GM04	42004057	G	A	0|0	1|0	0|0	0|0	-	-	intergenic_variant	-	-	-	-	-	IMPACT=MODIFIER;REF_ALLELE=G;UPLOADED_ALLELE=G/A
GM04	42004114	A	C	0|0	0|0	0|1	0|0	-	-	intergenic_variant	-	-	-	-	-	IMPACT=MODIFIER;REF_ALLELE=A;UPLOADED_ALLELE=A/C
GM04	42004201	C	T	0|0	0|0	0|1	0|0	-	-	intergenic_variant	-	-	-	-	-	IMPACT=MODIFIER;REF_ALLELE=C;UPLOADED_ALLELE=C/T
GM04	42005400	C	T	0|0	1|1	1|1	0|0	Glyma.04G167400	Transcript	upstream_gene_variant	-	-	-	-	-	IMPACT=MODIFIER;BIOTYPE=protein_coding;REF_ALLELE=C;UPLOADED_ALLELE=C/T;DISTANCE=4154;STRAND=1
GM04	42006416	G	T	0|0	1|1	1|1	0|0	Glyma.04G167400	Transcript	upstream_gene_variant	-	-	-	-	-	IMPACT=MODIFIER;BIOTYPE=protein_coding;REF_ALLELE=G;UPLOADED_ALLELE=G/T;DISTANCE=3138;STRAND=1
GM04	42007209	G	A	0|0	1|1	1|1	0|0	Glyma.04G167400	Transcript	upstream_gene_variant	-	-	-	-	-	IMPACT=MODIFIER;BIOTYPE=protein_coding;REF_ALLELE=G;UPLOADED_ALLELE=G/A;DISTANCE=2345;STRAND=1
GM04	42008473	C	T	0|0	0|1	1|0	0|0	Glyma.04G167400	Transcript	upstream_gene_variant	-	-	-	-	-	IMPACT=MODIFIER;BIOTYPE=protein_coding;REF_ALLELE=C;UPLOADED_ALLELE=C/T;DISTANCE=1081;STRAND=1
GM04	42009002	A	G	1|0	0|0	0|0	0|0	Glyma.04G167400	Transcript	upstream_gene_variant	-	-	-	-	-	IMPACT=MODIFIER;BIOTYPE=protein_coding;REF_ALLELE=A;UPLOADED_ALLELE=A/G;DISTANCE=552;STRAND=1
GM04	42009788	G	T	0|0	0|0	0|1	0|0	Glyma.04G167400	Transcript	missense_variant	235	95	32	R/I	aGa/aTa	IMPACT=MODERATE;BIOTYPE=protein_coding;EXON=1/6;REF_ALLELE=G;UPLOADED_ALLELE=G/T;STRAND=1	0.1	3.29	114	novel	TOLERATED
GM04	42012215	G	A	0|0	1|1	1|1	0|0	Glyma.04G167400	Transcript	downstream_gene_variant	-	-	-	-	-	IMPACT=MODIFIER;BIOTYPE=protein_coding;REF_ALLELE=G;UPLOADED_ALLELE=G/A;DISTANCE=298;STRAND=1
GM04	42017818	A	G	0|0	0|0	1|0	0|0	-	-	intergenic_variant	-	-	-	-	-	IMPACT=MODIFIER;REF_ALLELE=A;UPLOADED_ALLELE=A/G
GM04	42020723	C	T	0|0	0|1	0|1	0|0	-	-	intergenic_variant	-	-	-	-	-	IMPACT=MODIFIER;REF_ALLELE=C;UPLOADED_ALLELE=C/T
GM04	42021003	A	G	0|0	1|1	1|1	0|0	-	-	intergenic_variant	-	-	-	-	-	IMPACT=MODIFIER;REF_ALLELE=A;UPLOADED_ALLELE=A/G
GM04	42025183	T	C	0|0	0|0	0|1	0|0	-	-	intergenic_variant	-	-	-	-	-	IMPACT=MODIFIER;REF_ALLELE=T;UPLOADED_ALLELE=T/C
GM04	42025541	C	T	0|0	0|0	1|0	0|0	-	-	intergenic_variant	-	-	-	-	-	IMPACT=MODIFIER;REF_ALLELE=C;UPLOADED_ALLELE=C/T
GM04	42025569	C	T	0|0	0|0	0|1	0|0	-	-	intergenic_variant	-	-	-	-	-	IMPACT=MODIFIER;REF_ALLELE=C;UPLOADED_ALLELE=C/T
GM04	42025750	T	C	0|0	0|0	1|0	0|0	-	-	intergenic_variant	-	-	-	-	-	IMPACT=MODIFIER;REF_ALLELE=T;UPLOADED_ALLELE=T/C
GM04	42026181	T	A	0|0	1|1	1|1	0|0	-	-	intergenic_variant	-	-	-	-	-	IMPACT=MODIFIER;REF_ALLELE=T;UPLOADED_ALLELE=T/A
GM04	42026813	A	T	0|0	0|0	1|1	0|0	-	-	intergenic_variant	-	-	-	-	-	IMPACT=MODIFIER;REF_ALLELE=A;UPLOADED_ALLELE=A/T
GM04	42026986	T	G	0|0	1|1	1|0	0|0	-	-	intergenic_variant	-	-	-	-	-	IMPACT=MODIFIER;REF_ALLELE=T;UPLOADED_ALLELE=T/G
GM04	42027292	C	A	1|0	0|0	0|0	0|0	-	-	intergenic_variant	-	-	-	-	-	IMPACT=MODIFIER;REF_ALLELE=C;UPLOADED_ALLELE=C/A
GM04	42027585	G	A	0|0	1|1	1|0	0|0	-	-	intergenic_variant	-	-	-	-	-	IMPACT=MODIFIER;REF_ALLELE=G;UPLOADED_ALLELE=G/A
GM04	42028493	C	T	0|0	0|1	1|0	0|0	-	-	intergenic_variant	-	-	-	-	-	IMPACT=MODIFIER;REF_ALLELE=C;UPLOADED_ALLELE=C/T
GM04	42028502	T	C	0|0	0|0	1|1	0|0	-	-	intergenic_variant	-	-	-	-	-	IMPACT=MODIFIER;REF_ALLELE=T;UPLOADED_ALLELE=T/C
GM04	42030743	G	A	0|0	1|1	1|1	0|0	-	-	intergenic_variant	-	-	-	-	-	IMPACT=MODIFIER;REF_ALLELE=G;UPLOADED_ALLELE=G/A
GM04	42034402	A	T	0|0	1|1	1|1	0|0	-	-	intergenic_variant	-	-	-	-	-	IMPACT=MODIFIER;REF_ALLELE=A;UPLOADED_ALLELE=A/T
GM04	42036711	G	A	0|0	0|0	0|1	0|0	-	-	intergenic_variant	-	-	-	-	-	IMPACT=MODIFIER;REF_ALLELE=G;UPLOADED_ALLELE=G/A
GM04	42038693	A	G	0|0	1|1	1|1	0|0	-	-	intergenic_variant	-	-	-	-	-	IMPACT=MODIFIER;REF_ALLELE=A;UPLOADED_ALLELE=A/G
GM04	42040302	C	T	0|0	1|0	0|0	0|0	-	-	intergenic_variant	-	-	-	-	-	IMPACT=MODIFIER;REF_ALLELE=C;UPLOADED_ALLELE=C/T
GM04	42042675	C	A	0|0	0|1	1|1	0|0	-	-	intergenic_variant	-	-	-	-	-	IMPACT=MODIFIER;REF_ALLELE=C;UPLOADED_ALLELE=C/A
GM04	42044930	A	G	0|1	0|0	0|0	0|0	-	-	intergenic_variant	-	-	-	-	-	IMPACT=MODIFIER;REF_ALLELE=A;UPLOADED_ALLELE=A/G
GM04	42044973	C	A	0|1	0|0	0|0	0|0	-	-	intergenic_variant	-	-	-	-	-	IMPACT=MODIFIER;REF_ALLELE=C;UPLOADED_ALLELE=C/A
GM04	42047866	G	A	0|0	0|0	0|0	1|1	-	-	intergenic_variant	-	-	-	-	-	IMPACT=MODIFIER;REF_ALLELE=G;UPLOADED_ALLELE=G/A
GM04	42051129	G	A	0|0	0|1	1|1	0|0	Glyma.04G167500	Transcript	upstream_gene_variant	-	-	-	-	-	IMPACT=MODIFIER;BIOTYPE=protein_coding;REF_ALLELE=G;UPLOADED_ALLELE=G/A;DISTANCE=3731;STRAND=1
GM04	42051280	A	G	0|0	1|1	1|1	0|1	Glyma.04G167500	Transcript	upstream_gene_variant	-	-	-	-	-	IMPACT=MODIFIER;BIOTYPE=protein_coding;REF_ALLELE=A;UPLOADED_ALLELE=A/G;DISTANCE=3580;STRAND=1
GM04	42052143	G	T	0|0	1|1	1|1	0|0	Glyma.04G167500	Transcript	upstream_gene_variant	-	-	-	-	-	IMPACT=MODIFIER;BIOTYPE=protein_coding;REF_ALLELE=G;UPLOADED_ALLELE=G/T;DISTANCE=2717;STRAND=1
GM04	42052737	G	A	0|0	1|1	1|1	0|0	Glyma.04G167500	Transcript	upstream_gene_variant	-	-	-	-	-	IMPACT=MODIFIER;BIOTYPE=protein_coding;REF_ALLELE=G;UPLOADED_ALLELE=G/A;DISTANCE=2123;STRAND=1
GM04	42053192	T	C	0|0	1|1	1|1	0|0	Glyma.04G167500	Transcript	upstream_gene_variant	-	-	-	-	-	IMPACT=MODIFIER;BIOTYPE=protein_coding;REF_ALLELE=T;UPLOADED_ALLELE=T/C;DISTANCE=1668;STRAND=1
GM04	42053396	C	T	0|0	1|1	1|1	0|0	Glyma.04G167500	Transcript	upstream_gene_variant	-	-	-	-	-	IMPACT=MODIFIER;BIOTYPE=protein_coding;REF_ALLELE=C;UPLOADED_ALLELE=C/T;DISTANCE=1464;STRAND=1
GM04	42055129	A	G	0|0	1|0	0|0	0|0	Glyma.04G167500	Transcript	5_prime_UTR_variant	270	-	-	-	-	IMPACT=MODIFIER;BIOTYPE=protein_coding;EXON=1/4;REF_ALLELE=A;UPLOADED_ALLELE=A/G;STRAND=1	NA	NA	NA	novel	NA
GM04	42056183	C	T	0|0	1|1	1|0	0|0	Glyma.04G167500	Transcript	missense_variant	1006	604	202	H/Y	Cat/Tat	IMPACT=MODERATE;BIOTYPE=protein_coding;EXON=4/4;REF_ALLELE=C;UPLOADED_ALLELE=C/T;STRAND=1	0.27	2.65	154	novel	TOLERATED
GM04	42057325	A	T	0|0	1|1	1|1	0|0	Glyma.04G167500	Transcript	downstream_gene_variant	-	-	-	-	-	IMPACT=MODIFIER;BIOTYPE=protein_coding;REF_ALLELE=A;UPLOADED_ALLELE=A/T;DISTANCE=606;STRAND=1
GM04	42058512	A	G	0|0	0|0	0|1	0|0	Glyma.04G167500	Transcript	downstream_gene_variant	-	-	-	-	-	IMPACT=MODIFIER;BIOTYPE=protein_coding;REF_ALLELE=A;UPLOADED_ALLELE=A/G;DISTANCE=1793;STRAND=1
GM04	42061733	C	T	0|0	1|1	1|1	0|0	Glyma.04G167600	Transcript	downstream_gene_variant	-	-	-	-	-	IMPACT=MODIFIER;BIOTYPE=protein_coding;REF_ALLELE=C;UPLOADED_ALLELE=C/T;DISTANCE=4934;STRAND=-1
GM04	42064476	C	T	0|0	0|1	1|1	0|0	Glyma.04G167600	Transcript	downstream_gene_variant	-	-	-	-	-	IMPACT=MODIFIER;BIOTYPE=protein_coding;REF_ALLELE=C;UPLOADED_ALLELE=C/T;DISTANCE=2191;STRAND=-1
GM04	42069764	G	A	0|0	1|1	1|1	0|0	Glyma.04G167600	Transcript	upstream_gene_variant	-	-	-	-	-	IMPACT=MODIFIER;BIOTYPE=protein_coding;REF_ALLELE=G;UPLOADED_ALLELE=G/A;DISTANCE=2744;STRAND=-1
GM04	42071634	C	T	0|0	0|1	1|1	0|0	Glyma.04G167600	Transcript	upstream_gene_variant	-	-	-	-	-	IMPACT=MODIFIER;BIOTYPE=protein_coding;REF_ALLELE=C;UPLOADED_ALLELE=C/T;DISTANCE=4614;STRAND=-1
GM04	42078722	A	G	0|0	0|1	1|0	0|0	Glyma.04G167700	Transcript	upstream_gene_variant	-	-	-	-	-	IMPACT=MODIFIER;BIOTYPE=protein_coding;REF_ALLELE=A;UPLOADED_ALLELE=A/G;DISTANCE=1063;STRAND=1
GM04	42087002	A	G	0|0	0|0	0|0	0|1	Glyma.04G167700	Transcript	downstream_gene_variant	-	-	-	-	-	IMPACT=MODIFIER;BIOTYPE=protein_coding;REF_ALLELE=A;UPLOADED_ALLELE=A/G;DISTANCE=4797;STRAND=1
GM04	42087708	A	C	0|0	1|1	1|1	0|0	-	-	intergenic_variant	-	-	-	-	-	IMPACT=MODIFIER;REF_ALLELE=A;UPLOADED_ALLELE=A/C
GM04	42090734	T	C	0|0	1|1	1|1	0|0	-	-	intergenic_variant	-	-	-	-	-	IMPACT=MODIFIER;REF_ALLELE=T;UPLOADED_ALLELE=T/C
GM04	42093368	C	T	0|0	1|1	1|1	0|0	-	-	intergenic_variant	-	-	-	-	-	IMPACT=MODIFIER;REF_ALLELE=C;UPLOADED_ALLELE=C/T
GM04	42095242	G	C	0|0	1|1	1|1	0|0	-	-	intergenic_variant	-	-	-	-	-	IMPACT=MODIFIER;REF_ALLELE=G;UPLOADED_ALLELE=G/C
GM04	42095287	G	T	0|0	1|1	1|1	0|0	-	-	intergenic_variant	-	-	-	-	-	IMPACT=MODIFIER;REF_ALLELE=G;UPLOADED_ALLELE=G/T
GM04	42097550	T	A	0|0	1|1	1|1	0|0	-	-	intergenic_variant	-	-	-	-	-	IMPACT=MODIFIER;REF_ALLELE=T;UPLOADED_ALLELE=T/A
GM04	42099169	T	A	0|0	1|1	0|1	0|0	-	-	intergenic_variant	-	-	-	-	-	IMPACT=MODIFIER;REF_ALLELE=T;UPLOADED_ALLELE=T/A
GM04	42100382	T	A	0|0	1|0	1|1	0|0	-	-	intergenic_variant	-	-	-	-	-	IMPACT=MODIFIER;REF_ALLELE=T;UPLOADED_ALLELE=T/A
GM04	42101310	C	A	0|0	1|0	1|1	0|0	-	-	intergenic_variant	-	-	-	-	-	IMPACT=MODIFIER;REF_ALLELE=C;UPLOADED_ALLELE=C/A
GM04	42102239	A	T	0|0	1|0	1|1	0|0	-	-	intergenic_variant	-	-	-	-	-	IMPACT=MODIFIER;REF_ALLELE=A;UPLOADED_ALLELE=A/T
GM04	42103155	T	C	0|0	1|0	1|1	0|0	-	-	intergenic_variant	-	-	-	-	-	IMPACT=MODIFIER;REF_ALLELE=T;UPLOADED_ALLELE=T/C
GM04	42104842	A	G	0|0	1|1	1|1	0|0	-	-	intergenic_variant	-	-	-	-	-	IMPACT=MODIFIER;REF_ALLELE=A;UPLOADED_ALLELE=A/G
GM04	42104864	C	A	0|0	1|1	1|1	0|0	-	-	intergenic_variant	-	-	-	-	-	IMPACT=MODIFIER;REF_ALLELE=C;UPLOADED_ALLELE=C/A
GM04	42105386	T	G	0|0	1|1	0|1	0|0	-	-	intergenic_variant	-	-	-	-	-	IMPACT=MODIFIER;REF_ALLELE=T;UPLOADED_ALLELE=T/G
GM04	42113594	A	C	0|0	1|0	1|1	0|0	ENSRNA049760745	Transcript	downstream_gene_variant	-	-	-	-	-	IMPACT=MODIFIER;SYMBOL=tRNA-Ala;BIOTYPE=tRNA;REF_ALLELE=A;UPLOADED_ALLELE=A/C;DISTANCE=931;STRAND=1;SYMBOL_SOURCE=TRNASCAN_SE
GM04	42116670	C	T	1|0	0|0	0|0	0|0	ENSRNA049760745	Transcript	downstream_gene_variant	-	-	-	-	-	IMPACT=MODIFIER;SYMBOL=tRNA-Ala;BIOTYPE=tRNA;REF_ALLELE=C;UPLOADED_ALLELE=C/T;DISTANCE=4007;STRAND=1;SYMBOL_SOURCE=TRNASCAN_SE
GM04	42117103	T	A	0|0	0|0	1|0	0|0	ENSRNA049760745	Transcript	downstream_gene_variant	-	-	-	-	-	IMPACT=MODIFIER;SYMBOL=tRNA-Ala;BIOTYPE=tRNA;REF_ALLELE=T;UPLOADED_ALLELE=T/A;DISTANCE=4440;STRAND=1;SYMBOL_SOURCE=TRNASCAN_SE
GM04	42119299	C	T	0|0	0|0	0|0	1|1	Glyma.04G167800	Transcript	3_prime_UTR_variant	1123	-	-	-	-	IMPACT=MODIFIER;BIOTYPE=protein_coding;EXON=3/3;REF_ALLELE=C;UPLOADED_ALLELE=C/T;STRAND=1	NA	NA	NA	novel	NA
GM04	42119993	C	A	0|0	0|1	1|1	0|0	Glyma.04G167800	Transcript	downstream_gene_variant	-	-	-	-	-	IMPACT=MODIFIER;BIOTYPE=protein_coding;REF_ALLELE=C;UPLOADED_ALLELE=C/A;DISTANCE=482;STRAND=1
GM04	42121201	T	C	0|0	0|1	0|1	0|0	Glyma.04G167800	Transcript	downstream_gene_variant	-	-	-	-	-	IMPACT=MODIFIER;BIOTYPE=protein_coding;REF_ALLELE=T;UPLOADED_ALLELE=T/C;DISTANCE=1690;STRAND=1
GM04	42122381	G	T	0|0	0|1	1|1	0|0	Glyma.04G167800	Transcript	downstream_gene_variant	-	-	-	-	-	IMPACT=MODIFIER;BIOTYPE=protein_coding;REF_ALLELE=G;UPLOADED_ALLELE=G/T;DISTANCE=2870;STRAND=1
GM04	42122457	T	A	0|0	0|1	1|1	0|0	Glyma.04G167800	Transcript	downstream_gene_variant	-	-	-	-	-	IMPACT=MODIFIER;BIOTYPE=protein_coding;REF_ALLELE=T;UPLOADED_ALLELE=T/A;DISTANCE=2946;STRAND=1
GM04	42122561	A	G	0|0	1|1	1|1	0|0	Glyma.04G167800	Transcript	downstream_gene_variant	-	-	-	-	-	IMPACT=MODIFIER;BIOTYPE=protein_coding;REF_ALLELE=A;UPLOADED_ALLELE=A/G;DISTANCE=3050;STRAND=1
GM04	42126107	T	A	0|0	1|1	1|1	0|0	Glyma.04G167900	Transcript	intron_variant	-	-	-	-	-	IMPACT=MODIFIER;BIOTYPE=protein_coding;INTRON=2/2;REF_ALLELE=T;UPLOADED_ALLELE=T/A;STRAND=1	NA	NA	NA	novel	NA
GM04	42126223	G	A	0|1	1|1	1|1	0|0	Glyma.04G167900	Transcript	intron_variant	-	-	-	-	-	IMPACT=MODIFIER;BIOTYPE=protein_coding;INTRON=2/2;REF_ALLELE=G;UPLOADED_ALLELE=G/A;STRAND=1
GM04	42126236	T	G	0|0	1|1	1|1	0|0	Glyma.04G167900	Transcript	intron_variant	-	-	-	-	-	IMPACT=MODIFIER;BIOTYPE=protein_coding;INTRON=2/2;REF_ALLELE=T;UPLOADED_ALLELE=T/G;STRAND=1
GM04	42126254	C	T	0|0	1|1	1|1	0|0	Glyma.04G167900	Transcript	intron_variant	-	-	-	-	-	IMPACT=MODIFIER;BIOTYPE=protein_coding;INTRON=2/2;REF_ALLELE=C;UPLOADED_ALLELE=C/T;STRAND=1
GM04	42126260	A	G	0|0	1|1	1|1	0|0	Glyma.04G167900	Transcript	intron_variant	-	-	-	-	-	IMPACT=MODIFIER;BIOTYPE=protein_coding;INTRON=2/2;REF_ALLELE=A;UPLOADED_ALLELE=A/G;STRAND=1
GM04	42126270	C	A	0|0	1|1	1|1	0|0	Glyma.04G167900	Transcript	intron_variant	-	-	-	-	-	IMPACT=MODIFIER;BIOTYPE=protein_coding;INTRON=2/2;REF_ALLELE=C;UPLOADED_ALLELE=C/A;STRAND=1
GM04	42126299	T	C	0|0	1|1	1|1	0|0	Glyma.04G167900	Transcript	intron_variant	-	-	-	-	-	IMPACT=MODIFIER;BIOTYPE=protein_coding;INTRON=2/2;REF_ALLELE=T;UPLOADED_ALLELE=T/C;STRAND=1
GM04	42126847	A	G	0|0	1|1	1|1	0|0	Glyma.04G167900	Transcript	3_prime_UTR_variant	1175	-	-	-	-	IMPACT=MODIFIER;BIOTYPE=protein_coding;EXON=3/3;REF_ALLELE=A;UPLOADED_ALLELE=A/G;STRAND=1	NA	NA	NA	novel	NA
GM04	42126965	G	A	0|0	1|1	1|1	0|0	Glyma.04G167900	Transcript	3_prime_UTR_variant	1293	-	-	-	-	IMPACT=MODIFIER;BIOTYPE=protein_coding;EXON=3/3;REF_ALLELE=G;UPLOADED_ALLELE=G/A;STRAND=1	NA	NA	NA	novel	NA
GM04	42127008	G	T	0|0	1|1	1|1	0|0	Glyma.04G167900	Transcript	3_prime_UTR_variant	1336	-	-	-	-	IMPACT=MODIFIER;BIOTYPE=protein_coding;EXON=3/3;REF_ALLELE=G;UPLOADED_ALLELE=G/T;STRAND=1	NA	NA	NA	novel	NA
GM04	42127192	T	C	0|0	1|1	1|1	0|0	Glyma.04G167900	Transcript	downstream_gene_variant	-	-	-	-	-	IMPACT=MODIFIER;BIOTYPE=protein_coding;REF_ALLELE=T;UPLOADED_ALLELE=T/C;DISTANCE=153;STRAND=1
GM04	42127745	G	A	0|0	0|0	0|1	0|0	Glyma.04G167900	Transcript	downstream_gene_variant	-	-	-	-	-	IMPACT=MODIFIER;BIOTYPE=protein_coding;REF_ALLELE=G;UPLOADED_ALLELE=G/A;DISTANCE=706;STRAND=1
GM04	42127864	C	A	0|0	0|0	0|0	1|0	Glyma.04G167900	Transcript	downstream_gene_variant	-	-	-	-	-	IMPACT=MODIFIER;BIOTYPE=protein_coding;REF_ALLELE=C;UPLOADED_ALLELE=C/A;DISTANCE=825;STRAND=1
GM04	42127987	G	A	0|0	0|0	0|1	1|0	Glyma.04G167900	Transcript	downstream_gene_variant	-	-	-	-	-	IMPACT=MODIFIER;BIOTYPE=protein_coding;REF_ALLELE=G;UPLOADED_ALLELE=G/A;DISTANCE=948;STRAND=1
GM04	42128202	C	T	0|0	0|0	0|1	1|0	Glyma.04G167900	Transcript	downstream_gene_variant	-	-	-	-	-	IMPACT=MODIFIER;BIOTYPE=protein_coding;REF_ALLELE=C;UPLOADED_ALLELE=C/T;DISTANCE=1163;STRAND=1
GM04	42128238	C	T	0|0	0|0	1|0	0|0	Glyma.04G167900	Transcript	downstream_gene_variant	-	-	-	-	-	IMPACT=MODIFIER;BIOTYPE=protein_coding;REF_ALLELE=C;UPLOADED_ALLELE=C/T;DISTANCE=1199;STRAND=1
GM04	42128810	C	G	0|0	0|0	1|1	0|0	Glyma.04G167900	Transcript	downstream_gene_variant	-	-	-	-	-	IMPACT=MODIFIER;BIOTYPE=protein_coding;REF_ALLELE=C;UPLOADED_ALLELE=C/G;DISTANCE=1771;STRAND=1
GM04	42128945	T	G	0|0	0|0	1|1	0|0	Glyma.04G167900	Transcript	downstream_gene_variant	-	-	-	-	-	IMPACT=MODIFIER;BIOTYPE=protein_coding;REF_ALLELE=T;UPLOADED_ALLELE=T/G;DISTANCE=1906;STRAND=1
GM04	42129159	G	A	0|0	1|0	0|0	0|0	Glyma.04G167900	Transcript	downstream_gene_variant	-	-	-	-	-	IMPACT=MODIFIER;BIOTYPE=protein_coding;REF_ALLELE=G;UPLOADED_ALLELE=G/A;DISTANCE=2120;STRAND=1
GM04	42129758	C	T	0|1	0|0	0|0	0|0	Glyma.04G167900	Transcript	downstream_gene_variant	-	-	-	-	-	IMPACT=MODIFIER;BIOTYPE=protein_coding;REF_ALLELE=C;UPLOADED_ALLELE=C/T;DISTANCE=2719;STRAND=1
GM04	42129845	C	T	0|1	0|0	0|0	0|0	Glyma.04G167900	Transcript	downstream_gene_variant	-	-	-	-	-	IMPACT=MODIFIER;BIOTYPE=protein_coding;REF_ALLELE=C;UPLOADED_ALLELE=C/T;DISTANCE=2806;STRAND=1
GM04	42129901	T	A	0|1	0|0	0|0	0|0	Glyma.04G167900	Transcript	downstream_gene_variant	-	-	-	-	-	IMPACT=MODIFIER;BIOTYPE=protein_coding;REF_ALLELE=T;UPLOADED_ALLELE=T/A;DISTANCE=2862;STRAND=1
GM04	42131929	C	A	0|0	0|0	1|1	0|0	Glyma.04G167900	Transcript	downstream_gene_variant	-	-	-	-	-	IMPACT=MODIFIER;BIOTYPE=protein_coding;REF_ALLELE=C;UPLOADED_ALLELE=C/A;DISTANCE=4890;STRAND=1
GM04	42132096	C	A	0|1	0|0	0|0	0|0	-	-	intergenic_variant	-	-	-	-	-	IMPACT=MODIFIER;REF_ALLELE=C;UPLOADED_ALLELE=C/A
GM04	42132724	T	C	0|0	0|0	1|1	0|0	-	-	intergenic_variant	-	-	-	-	-	IMPACT=MODIFIER;REF_ALLELE=T;UPLOADED_ALLELE=T/C
GM04	42132739	C	A	0|0	0|0	1|1	0|0	-	-	intergenic_variant	-	-	-	-	-	IMPACT=MODIFIER;REF_ALLELE=C;UPLOADED_ALLELE=C/A
GM04	42132746	C	T	0|0	1|0	1|1	0|0	-	-	intergenic_variant	-	-	-	-	-	IMPACT=MODIFIER;REF_ALLELE=C;UPLOADED_ALLELE=C/T
GM04	42132808	G	A	0|0	1|0	1|1	0|0	-	-	intergenic_variant	-	-	-	-	-	IMPACT=MODIFIER;REF_ALLELE=G;UPLOADED_ALLELE=G/A
GM04	42133491	T	G	0|0	1|1	1|1	0|0	-	-	intergenic_variant	-	-	-	-	-	IMPACT=MODIFIER;REF_ALLELE=T;UPLOADED_ALLELE=T/G
GM04	42133591	T	G	0|0	1|1	1|1	0|0	-	-	intergenic_variant	-	-	-	-	-	IMPACT=MODIFIER;REF_ALLELE=T;UPLOADED_ALLELE=T/G
GM04	42133606	C	T	0|0	1|1	1|1	0|0	-	-	intergenic_variant	-	-	-	-	-	IMPACT=MODIFIER;REF_ALLELE=C;UPLOADED_ALLELE=C/T
GM04	42133629	C	A	0|0	1|1	1|1	0|0	-	-	intergenic_variant	-	-	-	-	-	IMPACT=MODIFIER;REF_ALLELE=C;UPLOADED_ALLELE=C/A
GM04	42133711	A	G	0|0	1|1	1|1	0|0	-	-	intergenic_variant	-	-	-	-	-	IMPACT=MODIFIER;REF_ALLELE=A;UPLOADED_ALLELE=A/G
GM04	42133771	C	A	0|0	1|1	1|1	0|0	-	-	intergenic_variant	-	-	-	-	-	IMPACT=MODIFIER;REF_ALLELE=C;UPLOADED_ALLELE=C/A
GM04	42133807	G	A	0|0	1|1	1|1	0|0	-	-	intergenic_variant	-	-	-	-	-	IMPACT=MODIFIER;REF_ALLELE=G;UPLOADED_ALLELE=G/A
GM04	42133928	G	A	0|0	1|1	1|1	0|0	-	-	intergenic_variant	-	-	-	-	-	IMPACT=MODIFIER;REF_ALLELE=G;UPLOADED_ALLELE=G/A
GM04	42133971	T	G	0|0	1|1	1|1	0|0	-	-	intergenic_variant	-	-	-	-	-	IMPACT=MODIFIER;REF_ALLELE=T;UPLOADED_ALLELE=T/G
GM04	42134029	G	A	0|0	1|1	1|1	0|0	-	-	intergenic_variant	-	-	-	-	-	IMPACT=MODIFIER;REF_ALLELE=G;UPLOADED_ALLELE=G/A
GM04	42134178	T	G	0|0	1|1	1|1	0|0	-	-	intergenic_variant	-	-	-	-	-	IMPACT=MODIFIER;REF_ALLELE=T;UPLOADED_ALLELE=T/G
GM04	42134225	C	A	0|0	1|1	1|1	0|0	-	-	intergenic_variant	-	-	-	-	-	IMPACT=MODIFIER;REF_ALLELE=C;UPLOADED_ALLELE=C/A
GM04	42134349	T	C	0|0	0|1	1|1	0|0	-	-	intergenic_variant	-	-	-	-	-	IMPACT=MODIFIER;REF_ALLELE=T;UPLOADED_ALLELE=T/C
GM04	42134411	A	C	0|0	1|1	1|1	0|0	-	-	intergenic_variant	-	-	-	-	-	IMPACT=MODIFIER;REF_ALLELE=A;UPLOADED_ALLELE=A/C
GM04	42134500	G	T	0|0	1|1	1|1	0|0	-	-	intergenic_variant	-	-	-	-	-	IMPACT=MODIFIER;REF_ALLELE=G;UPLOADED_ALLELE=G/T
GM04	42134509	T	C	0|0	1|1	1|1	0|0	-	-	intergenic_variant	-	-	-	-	-	IMPACT=MODIFIER;REF_ALLELE=T;UPLOADED_ALLELE=T/C
GM04	42134526	G	A	0|0	1|1	1|1	0|0	-	-	intergenic_variant	-	-	-	-	-	IMPACT=MODIFIER;REF_ALLELE=G;UPLOADED_ALLELE=G/A
GM04	42134538	C	T	0|0	1|1	1|1	0|0	-	-	intergenic_variant	-	-	-	-	-	IMPACT=MODIFIER;REF_ALLELE=C;UPLOADED_ALLELE=C/T
GM04	42134638	G	A	0|0	0|1	1|1	0|0	-	-	intergenic_variant	-	-	-	-	-	IMPACT=MODIFIER;REF_ALLELE=G;UPLOADED_ALLELE=G/A
GM04	42134644	G	A	0|0	0|1	1|1	0|0	-	-	intergenic_variant	-	-	-	-	-	IMPACT=MODIFIER;REF_ALLELE=G;UPLOADED_ALLELE=G/A
GM04	42134650	T	A	0|0	0|1	1|1	0|0	-	-	intergenic_variant	-	-	-	-	-	IMPACT=MODIFIER;REF_ALLELE=T;UPLOADED_ALLELE=T/A
GM04	42134783	A	G	0|0	1|1	1|1	0|0	-	-	intergenic_variant	-	-	-	-	-	IMPACT=MODIFIER;REF_ALLELE=A;UPLOADED_ALLELE=A/G
GM04	42134894	C	A	0|0	1|0	0|1	0|0	-	-	intergenic_variant	-	-	-	-	-	IMPACT=MODIFIER;REF_ALLELE=C;UPLOADED_ALLELE=C/A
GM04	42134915	A	G	0|0	1|1	0|1	1|0	-	-	intergenic_variant	-	-	-	-	-	IMPACT=MODIFIER;REF_ALLELE=A;UPLOADED_ALLELE=A/G
GM04	42134969	G	A	0|0	1|1	0|1	0|0	-	-	intergenic_variant	-	-	-	-	-	IMPACT=MODIFIER;REF_ALLELE=G;UPLOADED_ALLELE=G/A
GM04	42135004	G	T	0|0	0|1	1|1	0|0	-	-	intergenic_variant	-	-	-	-	-	IMPACT=MODIFIER;REF_ALLELE=G;UPLOADED_ALLELE=G/T
GM04	42136148	A	T	0|0	1|1	0|1	0|0	-	-	intergenic_variant	-	-	-	-	-	IMPACT=MODIFIER;REF_ALLELE=A;UPLOADED_ALLELE=A/T
GM04	42136239	G	T	0|0	1|1	0|1	0|0	-	-	intergenic_variant	-	-	-	-	-	IMPACT=MODIFIER;REF_ALLELE=G;UPLOADED_ALLELE=G/T
GM04	42136246	G	A	0|0	1|1	1|1	0|0	-	-	intergenic_variant	-	-	-	-	-	IMPACT=MODIFIER;REF_ALLELE=G;UPLOADED_ALLELE=G/A
GM04	42136421	G	A	0|0	1|1	1|1	0|0	-	-	intergenic_variant	-	-	-	-	-	IMPACT=MODIFIER;REF_ALLELE=G;UPLOADED_ALLELE=G/A
GM04	42136441	T	G	0|0	1|1	1|1	0|0	-	-	intergenic_variant	-	-	-	-	-	IMPACT=MODIFIER;REF_ALLELE=T;UPLOADED_ALLELE=T/G
GM04	42136452	A	G	0|0	1|0	1|1	0|0	-	-	intergenic_variant	-	-	-	-	-	IMPACT=MODIFIER;REF_ALLELE=A;UPLOADED_ALLELE=A/G
GM04	42136472	G	A	0|0	1|1	1|1	0|0	-	-	intergenic_variant	-	-	-	-	-	IMPACT=MODIFIER;REF_ALLELE=G;UPLOADED_ALLELE=G/A
GM04	42136527	G	T	0|0	1|1	1|1	0|0	-	-	intergenic_variant	-	-	-	-	-	IMPACT=MODIFIER;REF_ALLELE=G;UPLOADED_ALLELE=G/T
GM04	42136563	G	T	0|0	1|1	1|1	0|0	-	-	intergenic_variant	-	-	-	-	-	IMPACT=MODIFIER;REF_ALLELE=G;UPLOADED_ALLELE=G/T
GM04	42136586	C	T	0|0	1|0	1|1	0|0	-	-	intergenic_variant	-	-	-	-	-	IMPACT=MODIFIER;REF_ALLELE=C;UPLOADED_ALLELE=C/T
GM04	42136609	T	G	0|0	1|1	1|1	0|0	-	-	intergenic_variant	-	-	-	-	-	IMPACT=MODIFIER;REF_ALLELE=T;UPLOADED_ALLELE=T/G
GM04	42136619	A	G	0|0	1|1	1|1	0|0	-	-	intergenic_variant	-	-	-	-	-	IMPACT=MODIFIER;REF_ALLELE=A;UPLOADED_ALLELE=A/G
GM04	42136630	T	C	0|0	1|1	1|1	0|0	-	-	intergenic_variant	-	-	-	-	-	IMPACT=MODIFIER;REF_ALLELE=T;UPLOADED_ALLELE=T/C
GM04	42136647	A	G	0|0	1|1	1|1	0|0	-	-	intergenic_variant	-	-	-	-	-	IMPACT=MODIFIER;REF_ALLELE=A;UPLOADED_ALLELE=A/G
GM04	42136796	A	G	0|0	1|1	1|1	0|0	-	-	intergenic_variant	-	-	-	-	-	IMPACT=MODIFIER;REF_ALLELE=A;UPLOADED_ALLELE=A/G
GM04	42136814	C	T	0|0	1|1	1|1	0|0	-	-	intergenic_variant	-	-	-	-	-	IMPACT=MODIFIER;REF_ALLELE=C;UPLOADED_ALLELE=C/T
GM04	42136850	A	G	1|1	1|1	1|1	1|1	-	-	intergenic_variant	-	-	-	-	-	IMPACT=MODIFIER;REF_ALLELE=A;UPLOADED_ALLELE=A/G
GM04	42136896	G	T	0|0	1|1	1|1	0|0	-	-	intergenic_variant	-	-	-	-	-	IMPACT=MODIFIER;REF_ALLELE=G;UPLOADED_ALLELE=G/T
GM04	42136939	A	T	0|0	0|0	1|1	0|0	-	-	intergenic_variant	-	-	-	-	-	IMPACT=MODIFIER;REF_ALLELE=A;UPLOADED_ALLELE=A/T
GM04	42137048	C	T	0|0	1|1	1|1	0|0	-	-	intergenic_variant	-	-	-	-	-	IMPACT=MODIFIER;REF_ALLELE=C;UPLOADED_ALLELE=C/T
GM04	42137206	C	T	0|0	1|1	1|1	0|0	-	-	intergenic_variant	-	-	-	-	-	IMPACT=MODIFIER;REF_ALLELE=C;UPLOADED_ALLELE=C/T
GM04	42137336	G	A	0|0	0|0	1|1	0|0	-	-	intergenic_variant	-	-	-	-	-	IMPACT=MODIFIER;REF_ALLELE=G;UPLOADED_ALLELE=G/A
GM04	42137424	G	A	0|0	1|1	1|1	0|0	-	-	intergenic_variant	-	-	-	-	-	IMPACT=MODIFIER;REF_ALLELE=G;UPLOADED_ALLELE=G/A
GM04	42137435	T	C	0|0	1|1	1|1	0|0	-	-	intergenic_variant	-	-	-	-	-	IMPACT=MODIFIER;REF_ALLELE=T;UPLOADED_ALLELE=T/C
GM04	42137485	T	G	0|0	1|1	0|1	0|0	-	-	intergenic_variant	-	-	-	-	-	IMPACT=MODIFIER;REF_ALLELE=T;UPLOADED_ALLELE=T/G
GM04	42137572	C	G	0|0	1|1	0|1	0|0	-	-	intergenic_variant	-	-	-	-	-	IMPACT=MODIFIER;REF_ALLELE=C;UPLOADED_ALLELE=C/G
GM04	42137723	A	T	0|0	1|1	1|1	0|0	-	-	intergenic_variant	-	-	-	-	-	IMPACT=MODIFIER;REF_ALLELE=A;UPLOADED_ALLELE=A/T
GM04	42137810	G	C	0|0	1|1	1|1	0|0	-	-	intergenic_variant	-	-	-	-	-	IMPACT=MODIFIER;REF_ALLELE=G;UPLOADED_ALLELE=G/C
GM04	42137870	G	A	0|0	1|1	1|1	0|0	-	-	intergenic_variant	-	-	-	-	-	IMPACT=MODIFIER;REF_ALLELE=G;UPLOADED_ALLELE=G/A
GM04	42137947	C	T	0|0	1|1	1|1	0|0	-	-	intergenic_variant	-	-	-	-	-	IMPACT=MODIFIER;REF_ALLELE=C;UPLOADED_ALLELE=C/T
GM04	42138039	C	G	0|0	1|1	1|1	0|0	-	-	intergenic_variant	-	-	-	-	-	IMPACT=MODIFIER;REF_ALLELE=C;UPLOADED_ALLELE=C/G
GM04	42138127	C	T	0|0	1|0	1|1	0|0	-	-	intergenic_variant	-	-	-	-	-	IMPACT=MODIFIER;REF_ALLELE=C;UPLOADED_ALLELE=C/T
GM04	42138164	A	G	0|0	1|1	0|0	0|0	-	-	intergenic_variant	-	-	-	-	-	IMPACT=MODIFIER;REF_ALLELE=A;UPLOADED_ALLELE=A/G
GM04	42138247	A	G	0|0	1|1	1|1	0|0	-	-	intergenic_variant	-	-	-	-	-	IMPACT=MODIFIER;REF_ALLELE=A;UPLOADED_ALLELE=A/G
GM04	42138482	G	A	0|0	1|1	1|1	0|0	-	-	intergenic_variant	-	-	-	-	-	IMPACT=MODIFIER;REF_ALLELE=G;UPLOADED_ALLELE=G/A
GM04	42138525	G	A	0|0	1|1	0|1	0|0	-	-	intergenic_variant	-	-	-	-	-	IMPACT=MODIFIER;REF_ALLELE=G;UPLOADED_ALLELE=G/A
GM04	42138540	A	G	0|0	1|1	0|1	0|0	-	-	intergenic_variant	-	-	-	-	-	IMPACT=MODIFIER;REF_ALLELE=A;UPLOADED_ALLELE=A/G
GM04	42138576	G	T	0|0	1|1	0|1	0|0	-	-	intergenic_variant	-	-	-	-	-	IMPACT=MODIFIER;REF_ALLELE=G;UPLOADED_ALLELE=G/T
GM04	42138690	C	T	0|0	0|0	1|0	0|0	-	-	intergenic_variant	-	-	-	-	-	IMPACT=MODIFIER;REF_ALLELE=C;UPLOADED_ALLELE=C/T
GM04	42138694	A	C	0|0	1|1	0|1	0|0	-	-	intergenic_variant	-	-	-	-	-	IMPACT=MODIFIER;REF_ALLELE=A;UPLOADED_ALLELE=A/C
GM04	42138760	G	A	0|0	0|0	1|0	0|0	-	-	intergenic_variant	-	-	-	-	-	IMPACT=MODIFIER;REF_ALLELE=G;UPLOADED_ALLELE=G/A
GM04	42139031	G	A	0|0	1|1	1|1	0|0	-	-	intergenic_variant	-	-	-	-	-	IMPACT=MODIFIER;REF_ALLELE=G;UPLOADED_ALLELE=G/A
GM04	42139040	C	T	0|0	1|1	1|1	0|0	-	-	intergenic_variant	-	-	-	-	-	IMPACT=MODIFIER;REF_ALLELE=C;UPLOADED_ALLELE=C/T
GM04	42139103	A	G	0|0	1|1	1|1	0|0	-	-	intergenic_variant	-	-	-	-	-	IMPACT=MODIFIER;REF_ALLELE=A;UPLOADED_ALLELE=A/G
GM04	42139273	T	C	0|0	1|1	1|1	0|0	-	-	intergenic_variant	-	-	-	-	-	IMPACT=MODIFIER;REF_ALLELE=T;UPLOADED_ALLELE=T/C
GM04	42139575	T	C	0|0	1|1	1|1	0|0	-	-	intergenic_variant	-	-	-	-	-	IMPACT=MODIFIER;REF_ALLELE=T;UPLOADED_ALLELE=T/C
GM04	42139649	A	G	0|0	1|1	1|1	0|0	-	-	intergenic_variant	-	-	-	-	-	IMPACT=MODIFIER;REF_ALLELE=A;UPLOADED_ALLELE=A/G
GM04	42139732	C	T	0|0	1|1	1|1	0|0	-	-	intergenic_variant	-	-	-	-	-	IMPACT=MODIFIER;REF_ALLELE=C;UPLOADED_ALLELE=C/T
GM04	42139747	T	C	0|0	1|1	1|1	0|0	-	-	intergenic_variant	-	-	-	-	-	IMPACT=MODIFIER;REF_ALLELE=T;UPLOADED_ALLELE=T/C
GM04	42139782	C	T	0|0	1|0	1|1	0|0	-	-	intergenic_variant	-	-	-	-	-	IMPACT=MODIFIER;REF_ALLELE=C;UPLOADED_ALLELE=C/T
GM04	42139813	G	A	0|0	1|1	1|1	0|0	-	-	intergenic_variant	-	-	-	-	-	IMPACT=MODIFIER;REF_ALLELE=G;UPLOADED_ALLELE=G/A
GM04	42139818	T	C	0|0	1|1	1|1	0|0	-	-	intergenic_variant	-	-	-	-	-	IMPACT=MODIFIER;REF_ALLELE=T;UPLOADED_ALLELE=T/C
GM04	42139862	G	A	0|0	1|1	1|1	0|0	-	-	intergenic_variant	-	-	-	-	-	IMPACT=MODIFIER;REF_ALLELE=G;UPLOADED_ALLELE=G/A
GM04	42139895	C	T	0|0	0|0	1|0	0|0	-	-	intergenic_variant	-	-	-	-	-	IMPACT=MODIFIER;REF_ALLELE=C;UPLOADED_ALLELE=C/T
GM04	42139956	G	A	0|1	1|1	0|1	0|0	-	-	intergenic_variant	-	-	-	-	-	IMPACT=MODIFIER;REF_ALLELE=G;UPLOADED_ALLELE=G/A
GM04	42139998	C	T	0|0	1|0	1|1	0|0	-	-	intergenic_variant	-	-	-	-	-	IMPACT=MODIFIER;REF_ALLELE=C;UPLOADED_ALLELE=C/T
GM04	42140065	T	C	0|0	1|1	1|1	0|0	-	-	intergenic_variant	-	-	-	-	-	IMPACT=MODIFIER;REF_ALLELE=T;UPLOADED_ALLELE=T/C
GM04	42140214	T	A	0|0	1|1	1|1	0|0	-	-	intergenic_variant	-	-	-	-	-	IMPACT=MODIFIER;REF_ALLELE=T;UPLOADED_ALLELE=T/A
GM04	42140242	T	G	0|0	1|0	0|1	0|0	-	-	intergenic_variant	-	-	-	-	-	IMPACT=MODIFIER;REF_ALLELE=T;UPLOADED_ALLELE=T/G
GM04	42140261	C	T	0|0	1|1	1|1	0|0	-	-	intergenic_variant	-	-	-	-	-	IMPACT=MODIFIER;REF_ALLELE=C;UPLOADED_ALLELE=C/T
GM04	42140271	G	A	0|0	1|0	0|1	0|0	-	-	intergenic_variant	-	-	-	-	-	IMPACT=MODIFIER;REF_ALLELE=G;UPLOADED_ALLELE=G/A
GM04	42140323	A	G	0|0	1|0	1|0	0|0	-	-	intergenic_variant	-	-	-	-	-	IMPACT=MODIFIER;REF_ALLELE=A;UPLOADED_ALLELE=A/G
GM04	42140393	T	C	0|0	1|1	1|1	0|0	-	-	intergenic_variant	-	-	-	-	-	IMPACT=MODIFIER;REF_ALLELE=T;UPLOADED_ALLELE=T/C
GM04	42140404	C	G	0|0	0|0	1|1	0|0	-	-	intergenic_variant	-	-	-	-	-	IMPACT=MODIFIER;REF_ALLELE=C;UPLOADED_ALLELE=C/G
GM04	42140489	A	G	0|0	1|1	1|1	0|0	-	-	intergenic_variant	-	-	-	-	-	IMPACT=MODIFIER;REF_ALLELE=A;UPLOADED_ALLELE=A/G
GM04	42140550	T	C	0|0	0|1	0|0	0|0	-	-	intergenic_variant	-	-	-	-	-	IMPACT=MODIFIER;REF_ALLELE=T;UPLOADED_ALLELE=T/C
GM04	42140558	C	T	0|0	0|1	0|0	0|0	-	-	intergenic_variant	-	-	-	-	-	IMPACT=MODIFIER;REF_ALLELE=C;UPLOADED_ALLELE=C/T
GM04	42140620	T	C	0|0	1|1	0|1	0|0	-	-	intergenic_variant	-	-	-	-	-	IMPACT=MODIFIER;REF_ALLELE=T;UPLOADED_ALLELE=T/C
GM04	42140656	A	T	0|0	0|0	1|0	0|0	-	-	intergenic_variant	-	-	-	-	-	IMPACT=MODIFIER;REF_ALLELE=A;UPLOADED_ALLELE=A/T
GM04	42140770	C	T	0|0	1|0	1|1	0|0	-	-	intergenic_variant	-	-	-	-	-	IMPACT=MODIFIER;REF_ALLELE=C;UPLOADED_ALLELE=C/T
GM04	42140782	T	A	0|0	1|1	1|1	0|0	-	-	intergenic_variant	-	-	-	-	-	IMPACT=MODIFIER;REF_ALLELE=T;UPLOADED_ALLELE=T/A
GM04	42140859	G	A	0|0	1|0	0|1	0|0	-	-	intergenic_variant	-	-	-	-	-	IMPACT=MODIFIER;REF_ALLELE=G;UPLOADED_ALLELE=G/A
GM04	42140898	T	C	0|0	0|0	1|1	0|0	-	-	intergenic_variant	-	-	-	-	-	IMPACT=MODIFIER;REF_ALLELE=T;UPLOADED_ALLELE=T/C
GM04	42140986	G	A	0|0	1|1	0|1	0|0	-	-	intergenic_variant	-	-	-	-	-	IMPACT=MODIFIER;REF_ALLELE=G;UPLOADED_ALLELE=G/A
GM04	42141055	G	A	0|0	1|1	1|1	0|0	-	-	intergenic_variant	-	-	-	-	-	IMPACT=MODIFIER;REF_ALLELE=G;UPLOADED_ALLELE=G/A
GM04	42141128	T	C	0|0	1|1	1|1	0|0	-	-	intergenic_variant	-	-	-	-	-	IMPACT=MODIFIER;REF_ALLELE=T;UPLOADED_ALLELE=T/C
GM04	42141175	G	A	0|0	1|1	1|1	0|0	-	-	intergenic_variant	-	-	-	-	-	IMPACT=MODIFIER;REF_ALLELE=G;UPLOADED_ALLELE=G/A
GM04	42141208	A	C	0|0	1|1	1|1	0|0	-	-	intergenic_variant	-	-	-	-	-	IMPACT=MODIFIER;REF_ALLELE=A;UPLOADED_ALLELE=A/C
GM04	42141220	A	G	0|0	1|1	1|1	0|0	-	-	intergenic_variant	-	-	-	-	-	IMPACT=MODIFIER;REF_ALLELE=A;UPLOADED_ALLELE=A/G
GM04	42141296	C	T	0|0	1|1	1|1	0|0	-	-	intergenic_variant	-	-	-	-	-	IMPACT=MODIFIER;REF_ALLELE=C;UPLOADED_ALLELE=C/T
GM04	42141303	G	C	0|0	1|1	0|1	0|0	-	-	intergenic_variant	-	-	-	-	-	IMPACT=MODIFIER;REF_ALLELE=G;UPLOADED_ALLELE=G/C
GM04	42141318	G	T	0|0	1|1	0|1	0|0	-	-	intergenic_variant	-	-	-	-	-	IMPACT=MODIFIER;REF_ALLELE=G;UPLOADED_ALLELE=G/T
GM04	42141364	A	G	0|0	1|1	0|1	0|0	-	-	intergenic_variant	-	-	-	-	-	IMPACT=MODIFIER;REF_ALLELE=A;UPLOADED_ALLELE=A/G
GM04	42141420	G	A	0|0	1|0	0|1	0|0	-	-	intergenic_variant	-	-	-	-	-	IMPACT=MODIFIER;REF_ALLELE=G;UPLOADED_ALLELE=G/A
GM04	42141424	G	T	0|0	1|0	0|1	0|0	-	-	intergenic_variant	-	-	-	-	-	IMPACT=MODIFIER;REF_ALLELE=G;UPLOADED_ALLELE=G/T
GM04	42141490	A	G	0|0	1|1	1|1	0|0	-	-	intergenic_variant	-	-	-	-	-	IMPACT=MODIFIER;REF_ALLELE=A;UPLOADED_ALLELE=A/G
GM04	42141558	A	C	0|0	1|0	1|1	0|0	-	-	intergenic_variant	-	-	-	-	-	IMPACT=MODIFIER;REF_ALLELE=A;UPLOADED_ALLELE=A/C
GM04	42141710	A	G	0|1	1|0	1|1	0|0	-	-	intergenic_variant	-	-	-	-	-	IMPACT=MODIFIER;REF_ALLELE=A;UPLOADED_ALLELE=A/G
GM04	42141750	T	C	0|1	1|1	1|1	0|0	-	-	intergenic_variant	-	-	-	-	-	IMPACT=MODIFIER;REF_ALLELE=T;UPLOADED_ALLELE=T/C
GM04	42141835	G	A	0|0	1|0	1|1	0|0	-	-	intergenic_variant	-	-	-	-	-	IMPACT=MODIFIER;REF_ALLELE=G;UPLOADED_ALLELE=G/A
GM04	42141880	C	T	0|0	1|0	0|0	0|0	-	-	intergenic_variant	-	-	-	-	-	IMPACT=MODIFIER;REF_ALLELE=C;UPLOADED_ALLELE=C/T
GM04	42141922	A	G	0|0	0|0	1|0	0|0	-	-	intergenic_variant	-	-	-	-	-	IMPACT=MODIFIER;REF_ALLELE=A;UPLOADED_ALLELE=A/G
GM04	42141931	A	G	0|0	1|0	0|1	0|0	-	-	intergenic_variant	-	-	-	-	-	IMPACT=MODIFIER;REF_ALLELE=A;UPLOADED_ALLELE=A/G
GM04	42141977	G	A	0|0	1|0	1|1	0|0	-	-	intergenic_variant	-	-	-	-	-	IMPACT=MODIFIER;REF_ALLELE=G;UPLOADED_ALLELE=G/A
GM04	42142001	C	T	0|0	1|0	1|1	0|0	-	-	intergenic_variant	-	-	-	-	-	IMPACT=MODIFIER;REF_ALLELE=C;UPLOADED_ALLELE=C/T
GM04	42142049	A	G	0|0	1|0	1|1	0|0	-	-	intergenic_variant	-	-	-	-	-	IMPACT=MODIFIER;REF_ALLELE=A;UPLOADED_ALLELE=A/G
GM04	42142091	A	G	0|0	1|0	1|1	0|0	-	-	intergenic_variant	-	-	-	-	-	IMPACT=MODIFIER;REF_ALLELE=A;UPLOADED_ALLELE=A/G
GM04	42142143	A	G	0|0	1|0	1|1	0|0	-	-	intergenic_variant	-	-	-	-	-	IMPACT=MODIFIER;REF_ALLELE=A;UPLOADED_ALLELE=A/G
GM04	42142344	G	T	0|0	1|0	1|1	0|0	-	-	intergenic_variant	-	-	-	-	-	IMPACT=MODIFIER;REF_ALLELE=G;UPLOADED_ALLELE=G/T
GM04	42142394	G	A	0|0	1|0	1|1	0|0	-	-	intergenic_variant	-	-	-	-	-	IMPACT=MODIFIER;REF_ALLELE=G;UPLOADED_ALLELE=G/A
GM04	42142403	C	T	0|0	1|0	1|1	0|0	-	-	intergenic_variant	-	-	-	-	-	IMPACT=MODIFIER;REF_ALLELE=C;UPLOADED_ALLELE=C/T
GM04	42142416	C	T	0|0	1|0	1|1	0|0	-	-	intergenic_variant	-	-	-	-	-	IMPACT=MODIFIER;REF_ALLELE=C;UPLOADED_ALLELE=C/T
GM04	42142425	A	G	0|0	1|1	1|1	0|0	-	-	intergenic_variant	-	-	-	-	-	IMPACT=MODIFIER;REF_ALLELE=A;UPLOADED_ALLELE=A/G
GM04	42142454	C	T	0|0	1|0	0|0	0|0	-	-	intergenic_variant	-	-	-	-	-	IMPACT=MODIFIER;REF_ALLELE=C;UPLOADED_ALLELE=C/T
GM04	42142462	A	C	0|0	1|1	0|1	0|0	-	-	intergenic_variant	-	-	-	-	-	IMPACT=MODIFIER;REF_ALLELE=A;UPLOADED_ALLELE=A/C
GM04	42142476	G	A	0|0	1|0	1|1	0|0	-	-	intergenic_variant	-	-	-	-	-	IMPACT=MODIFIER;REF_ALLELE=G;UPLOADED_ALLELE=G/A
GM04	42142487	C	T	0|0	1|0	1|1	0|0	-	-	intergenic_variant	-	-	-	-	-	IMPACT=MODIFIER;REF_ALLELE=C;UPLOADED_ALLELE=C/T
GM04	42142496	C	T	0|0	1|0	1|1	0|0	-	-	intergenic_variant	-	-	-	-	-	IMPACT=MODIFIER;REF_ALLELE=C;UPLOADED_ALLELE=C/T
GM04	42142523	T	C	0|0	1|0	1|1	0|0	-	-	intergenic_variant	-	-	-	-	-	IMPACT=MODIFIER;REF_ALLELE=T;UPLOADED_ALLELE=T/C
GM04	42142557	C	G	0|0	1|0	1|1	0|0	-	-	intergenic_variant	-	-	-	-	-	IMPACT=MODIFIER;REF_ALLELE=C;UPLOADED_ALLELE=C/G
GM04	42142577	G	A	0|0	1|0	1|1	0|0	-	-	intergenic_variant	-	-	-	-	-	IMPACT=MODIFIER;REF_ALLELE=G;UPLOADED_ALLELE=G/A
GM04	42142593	A	T	0|0	1|0	1|1	0|0	-	-	intergenic_variant	-	-	-	-	-	IMPACT=MODIFIER;REF_ALLELE=A;UPLOADED_ALLELE=A/T
GM04	42142650	C	T	0|0	1|0	1|1	0|0	-	-	intergenic_variant	-	-	-	-	-	IMPACT=MODIFIER;REF_ALLELE=C;UPLOADED_ALLELE=C/T
GM04	42142738	A	G	0|0	1|1	0|1	0|0	-	-	intergenic_variant	-	-	-	-	-	IMPACT=MODIFIER;REF_ALLELE=A;UPLOADED_ALLELE=A/G
GM04	42142858	C	G	0|0	1|1	1|1	0|1	-	-	intergenic_variant	-	-	-	-	-	IMPACT=MODIFIER;REF_ALLELE=C;UPLOADED_ALLELE=C/G
GM04	42142981	T	C	0|0	1|1	1|1	0|0	-	-	intergenic_variant	-	-	-	-	-	IMPACT=MODIFIER;REF_ALLELE=T;UPLOADED_ALLELE=T/C
GM04	42143019	A	G	0|0	1|1	1|1	0|0	-	-	intergenic_variant	-	-	-	-	-	IMPACT=MODIFIER;REF_ALLELE=A;UPLOADED_ALLELE=A/G
GM04	42143026	T	C	0|0	1|1	1|1	0|0	-	-	intergenic_variant	-	-	-	-	-	IMPACT=MODIFIER;REF_ALLELE=T;UPLOADED_ALLELE=T/C
GM04	42143226	A	G	0|0	1|0	1|1	0|0	-	-	intergenic_variant	-	-	-	-	-	IMPACT=MODIFIER;REF_ALLELE=A;UPLOADED_ALLELE=A/G
GM04	42143239	A	G	0|0	1|1	1|1	0|0	-	-	intergenic_variant	-	-	-	-	-	IMPACT=MODIFIER;REF_ALLELE=A;UPLOADED_ALLELE=A/G
GM04	42143289	A	G	0|0	0|0	1|1	0|1	-	-	intergenic_variant	-	-	-	-	-	IMPACT=MODIFIER;REF_ALLELE=A;UPLOADED_ALLELE=A/G
GM04	42143314	A	G	0|0	1|1	1|1	0|0	-	-	intergenic_variant	-	-	-	-	-	IMPACT=MODIFIER;REF_ALLELE=A;UPLOADED_ALLELE=A/G
GM04	42143334	G	A	0|0	1|1	1|1	0|0	-	-	intergenic_variant	-	-	-	-	-	IMPACT=MODIFIER;REF_ALLELE=G;UPLOADED_ALLELE=G/A
GM04	42143341	T	C	0|0	1|1	1|1	0|0	-	-	intergenic_variant	-	-	-	-	-	IMPACT=MODIFIER;REF_ALLELE=T;UPLOADED_ALLELE=T/C
GM04	42143398	T	C	0|0	1|1	1|1	0|1	-	-	intergenic_variant	-	-	-	-	-	IMPACT=MODIFIER;REF_ALLELE=T;UPLOADED_ALLELE=T/C
GM04	42143521	C	T	0|0	0|1	0|0	0|0	-	-	intergenic_variant	-	-	-	-	-	IMPACT=MODIFIER;REF_ALLELE=C;UPLOADED_ALLELE=C/T
GM04	42143683	T	C	0|0	1|1	0|1	0|0	-	-	intergenic_variant	-	-	-	-	-	IMPACT=MODIFIER;REF_ALLELE=T;UPLOADED_ALLELE=T/C
GM04	42143814	A	G	0|0	1|1	0|1	0|0	-	-	intergenic_variant	-	-	-	-	-	IMPACT=MODIFIER;REF_ALLELE=A;UPLOADED_ALLELE=A/G
GM04	42143869	T	C	0|0	1|0	0|1	0|0	-	-	intergenic_variant	-	-	-	-	-	IMPACT=MODIFIER;REF_ALLELE=T;UPLOADED_ALLELE=T/C
GM04	42143960	C	T	0|0	0|1	1|1	0|0	-	-	intergenic_variant	-	-	-	-	-	IMPACT=MODIFIER;REF_ALLELE=C;UPLOADED_ALLELE=C/T
GM04	42144094	T	C	0|0	1|1	1|1	0|0	-	-	intergenic_variant	-	-	-	-	-	IMPACT=MODIFIER;REF_ALLELE=T;UPLOADED_ALLELE=T/C
GM04	42144161	T	C	0|0	1|1	1|1	0|0	-	-	intergenic_variant	-	-	-	-	-	IMPACT=MODIFIER;REF_ALLELE=T;UPLOADED_ALLELE=T/C
GM04	42144239	C	G	0|0	0|1	1|1	0|0	-	-	intergenic_variant	-	-	-	-	-	IMPACT=MODIFIER;REF_ALLELE=C;UPLOADED_ALLELE=C/G
GM04	42144325	G	A	0|0	0|1	0|0	0|0	-	-	intergenic_variant	-	-	-	-	-	IMPACT=MODIFIER;REF_ALLELE=G;UPLOADED_ALLELE=G/A
GM04	42144342	T	C	0|0	1|1	1|1	0|0	-	-	intergenic_variant	-	-	-	-	-	IMPACT=MODIFIER;REF_ALLELE=T;UPLOADED_ALLELE=T/C
GM04	42144371	C	T	0|0	1|1	1|1	0|0	-	-	intergenic_variant	-	-	-	-	-	IMPACT=MODIFIER;REF_ALLELE=C;UPLOADED_ALLELE=C/T
GM04	42144393	T	C	0|0	0|1	1|1	0|0	-	-	intergenic_variant	-	-	-	-	-	IMPACT=MODIFIER;REF_ALLELE=T;UPLOADED_ALLELE=T/C
GM04	42144465	A	G	0|0	0|1	1|1	0|0	-	-	intergenic_variant	-	-	-	-	-	IMPACT=MODIFIER;REF_ALLELE=A;UPLOADED_ALLELE=A/G
GM04	42144490	G	A	0|0	0|1	1|0	0|0	-	-	intergenic_variant	-	-	-	-	-	IMPACT=MODIFIER;REF_ALLELE=G;UPLOADED_ALLELE=G/A
GM04	42144494	A	G	0|0	0|1	1|0	0|0	-	-	intergenic_variant	-	-	-	-	-	IMPACT=MODIFIER;REF_ALLELE=A;UPLOADED_ALLELE=A/G
GM04	42144523	C	G	0|0	0|1	1|1	0|0	-	-	intergenic_variant	-	-	-	-	-	IMPACT=MODIFIER;REF_ALLELE=C;UPLOADED_ALLELE=C/G
GM04	42144640	C	T	0|0	0|1	1|1	0|0	-	-	intergenic_variant	-	-	-	-	-	IMPACT=MODIFIER;REF_ALLELE=C;UPLOADED_ALLELE=C/T
GM04	42144695	G	A	0|0	0|1	1|1	0|0	-	-	intergenic_variant	-	-	-	-	-	IMPACT=MODIFIER;REF_ALLELE=G;UPLOADED_ALLELE=G/A
GM04	42144756	G	A	0|0	0|1	1|1	0|0	-	-	intergenic_variant	-	-	-	-	-	IMPACT=MODIFIER;REF_ALLELE=G;UPLOADED_ALLELE=G/A
GM04	42144794	G	T	0|0	1|1	1|1	0|0	-	-	intergenic_variant	-	-	-	-	-	IMPACT=MODIFIER;REF_ALLELE=G;UPLOADED_ALLELE=G/T
GM04	42144821	T	C	0|0	0|0	1|1	0|0	-	-	intergenic_variant	-	-	-	-	-	IMPACT=MODIFIER;REF_ALLELE=T;UPLOADED_ALLELE=T/C
GM04	42144841	A	G	0|0	0|1	1|1	0|0	-	-	intergenic_variant	-	-	-	-	-	IMPACT=MODIFIER;REF_ALLELE=A;UPLOADED_ALLELE=A/G
GM04	42144867	G	C	0|0	0|1	1|1	0|0	-	-	intergenic_variant	-	-	-	-	-	IMPACT=MODIFIER;REF_ALLELE=G;UPLOADED_ALLELE=G/C
GM04	42144907	C	T	0|0	0|1	1|1	0|0	-	-	intergenic_variant	-	-	-	-	-	IMPACT=MODIFIER;REF_ALLELE=C;UPLOADED_ALLELE=C/T
GM04	42144920	A	C	0|0	0|1	1|1	0|0	-	-	intergenic_variant	-	-	-	-	-	IMPACT=MODIFIER;REF_ALLELE=A;UPLOADED_ALLELE=A/C
GM04	42144945	T	C	0|0	0|1	1|1	0|0	-	-	intergenic_variant	-	-	-	-	-	IMPACT=MODIFIER;REF_ALLELE=T;UPLOADED_ALLELE=T/C
GM04	42144972	A	G	0|0	0|1	1|1	0|0	-	-	intergenic_variant	-	-	-	-	-	IMPACT=MODIFIER;REF_ALLELE=A;UPLOADED_ALLELE=A/G
GM04	42144998	A	G	0|0	0|1	1|1	0|0	-	-	intergenic_variant	-	-	-	-	-	IMPACT=MODIFIER;REF_ALLELE=A;UPLOADED_ALLELE=A/G
GM04	42145034	T	C	0|0	0|1	1|1	0|0	-	-	intergenic_variant	-	-	-	-	-	IMPACT=MODIFIER;REF_ALLELE=T;UPLOADED_ALLELE=T/C
GM04	42145052	G	A	0|0	0|1	1|1	0|0	-	-	intergenic_variant	-	-	-	-	-	IMPACT=MODIFIER;REF_ALLELE=G;UPLOADED_ALLELE=G/A
GM04	42145146	G	A	0|0	1|1	1|1	0|0	-	-	intergenic_variant	-	-	-	-	-	IMPACT=MODIFIER;REF_ALLELE=G;UPLOADED_ALLELE=G/A
GM04	42145167	T	C	0|0	0|1	1|0	0|0	-	-	intergenic_variant	-	-	-	-	-	IMPACT=MODIFIER;REF_ALLELE=T;UPLOADED_ALLELE=T/C
GM04	42145232	T	C	0|0	0|1	1|0	0|0	-	-	intergenic_variant	-	-	-	-	-	IMPACT=MODIFIER;REF_ALLELE=T;UPLOADED_ALLELE=T/C
GM04	42145239	T	C	0|0	0|1	1|0	0|0	-	-	intergenic_variant	-	-	-	-	-	IMPACT=MODIFIER;REF_ALLELE=T;UPLOADED_ALLELE=T/C
GM04	42145265	C	A	0|0	0|0	1|1	0|0	-	-	intergenic_variant	-	-	-	-	-	IMPACT=MODIFIER;REF_ALLELE=C;UPLOADED_ALLELE=C/A
GM04	42145276	A	C	0|0	0|1	1|0	0|0	-	-	intergenic_variant	-	-	-	-	-	IMPACT=MODIFIER;REF_ALLELE=A;UPLOADED_ALLELE=A/C
GM04	42145289	A	C	0|0	0|1	1|1	0|0	-	-	intergenic_variant	-	-	-	-	-	IMPACT=MODIFIER;REF_ALLELE=A;UPLOADED_ALLELE=A/C
GM04	42145335	C	T	0|0	1|1	1|1	0|0	-	-	intergenic_variant	-	-	-	-	-	IMPACT=MODIFIER;REF_ALLELE=C;UPLOADED_ALLELE=C/T
GM04	42145374	G	A	0|0	1|0	1|1	0|0	-	-	intergenic_variant	-	-	-	-	-	IMPACT=MODIFIER;REF_ALLELE=G;UPLOADED_ALLELE=G/A
GM04	42145391	G	T	0|0	1|0	1|1	0|0	-	-	intergenic_variant	-	-	-	-	-	IMPACT=MODIFIER;REF_ALLELE=G;UPLOADED_ALLELE=G/T
GM04	42145457	C	T	0|0	1|0	1|1	0|0	-	-	intergenic_variant	-	-	-	-	-	IMPACT=MODIFIER;REF_ALLELE=C;UPLOADED_ALLELE=C/T
GM04	42145491	A	G	0|0	1|1	1|1	0|0	-	-	intergenic_variant	-	-	-	-	-	IMPACT=MODIFIER;REF_ALLELE=A;UPLOADED_ALLELE=A/G
GM04	42145598	T	A	0|0	1|0	1|1	0|0	-	-	intergenic_variant	-	-	-	-	-	IMPACT=MODIFIER;REF_ALLELE=T;UPLOADED_ALLELE=T/A
GM04	42145624	G	T	0|0	1|0	1|1	0|0	-	-	intergenic_variant	-	-	-	-	-	IMPACT=MODIFIER;REF_ALLELE=G;UPLOADED_ALLELE=G/T
GM04	42145759	G	A	0|0	1|1	1|1	0|0	-	-	intergenic_variant	-	-	-	-	-	IMPACT=MODIFIER;REF_ALLELE=G;UPLOADED_ALLELE=G/A
GM04	42145810	A	G	0|0	1|1	1|1	0|0	-	-	intergenic_variant	-	-	-	-	-	IMPACT=MODIFIER;REF_ALLELE=A;UPLOADED_ALLELE=A/G
GM04	42145829	G	A	0|0	1|0	1|1	0|0	-	-	intergenic_variant	-	-	-	-	-	IMPACT=MODIFIER;REF_ALLELE=G;UPLOADED_ALLELE=G/A
GM04	42145923	C	T	0|0	1|0	1|1	0|0	-	-	intergenic_variant	-	-	-	-	-	IMPACT=MODIFIER;REF_ALLELE=C;UPLOADED_ALLELE=C/T
GM04	42146038	A	G	0|0	1|0	1|1	0|0	-	-	intergenic_variant	-	-	-	-	-	IMPACT=MODIFIER;REF_ALLELE=A;UPLOADED_ALLELE=A/G
GM04	42146093	C	G	0|0	1|0	1|1	0|0	-	-	intergenic_variant	-	-	-	-	-	IMPACT=MODIFIER;REF_ALLELE=C;UPLOADED_ALLELE=C/G
GM04	42146101	A	G	0|0	1|0	1|1	0|0	-	-	intergenic_variant	-	-	-	-	-	IMPACT=MODIFIER;REF_ALLELE=A;UPLOADED_ALLELE=A/G
GM04	42146182	G	A	0|0	1|0	1|1	0|0	-	-	intergenic_variant	-	-	-	-	-	IMPACT=MODIFIER;REF_ALLELE=G;UPLOADED_ALLELE=G/A
GM04	42146402	C	T	0|0	1|0	1|1	0|0	-	-	intergenic_variant	-	-	-	-	-	IMPACT=MODIFIER;REF_ALLELE=C;UPLOADED_ALLELE=C/T
GM04	42146475	G	A	0|0	1|0	1|1	0|0	-	-	intergenic_variant	-	-	-	-	-	IMPACT=MODIFIER;REF_ALLELE=G;UPLOADED_ALLELE=G/A
GM04	42146499	T	G	0|0	1|0	1|1	0|0	-	-	intergenic_variant	-	-	-	-	-	IMPACT=MODIFIER;REF_ALLELE=T;UPLOADED_ALLELE=T/G
GM04	42146526	A	G	0|0	1|1	1|1	0|0	-	-	intergenic_variant	-	-	-	-	-	IMPACT=MODIFIER;REF_ALLELE=A;UPLOADED_ALLELE=A/G
GM04	42146554	T	C	0|0	1|0	1|1	0|0	-	-	intergenic_variant	-	-	-	-	-	IMPACT=MODIFIER;REF_ALLELE=T;UPLOADED_ALLELE=T/C
GM04	42146589	T	G	0|0	1|1	1|1	0|0	-	-	intergenic_variant	-	-	-	-	-	IMPACT=MODIFIER;REF_ALLELE=T;UPLOADED_ALLELE=T/G
GM04	42146608	C	A	0|0	1|0	1|1	0|0	-	-	intergenic_variant	-	-	-	-	-	IMPACT=MODIFIER;REF_ALLELE=C;UPLOADED_ALLELE=C/A
GM04	42146616	G	A	0|0	1|1	1|1	0|0	-	-	intergenic_variant	-	-	-	-	-	IMPACT=MODIFIER;REF_ALLELE=G;UPLOADED_ALLELE=G/A
GM04	42146697	C	A	0|0	1|1	1|1	0|0	-	-	intergenic_variant	-	-	-	-	-	IMPACT=MODIFIER;REF_ALLELE=C;UPLOADED_ALLELE=C/A
GM04	42146708	G	T	0|0	1|0	1|1	0|0	-	-	intergenic_variant	-	-	-	-	-	IMPACT=MODIFIER;REF_ALLELE=G;UPLOADED_ALLELE=G/T
GM04	42146714	G	A	0|0	1|0	1|1	0|0	-	-	intergenic_variant	-	-	-	-	-	IMPACT=MODIFIER;REF_ALLELE=G;UPLOADED_ALLELE=G/A
GM04	42146738	C	A	0|0	1|0	1|1	0|0	-	-	intergenic_variant	-	-	-	-	-	IMPACT=MODIFIER;REF_ALLELE=C;UPLOADED_ALLELE=C/A
GM04	42146745	T	C	0|0	0|0	1|1	0|0	-	-	intergenic_variant	-	-	-	-	-	IMPACT=MODIFIER;REF_ALLELE=T;UPLOADED_ALLELE=T/C
GM04	42146759	T	C	0|0	1|0	1|1	0|0	-	-	intergenic_variant	-	-	-	-	-	IMPACT=MODIFIER;REF_ALLELE=T;UPLOADED_ALLELE=T/C
GM04	42146832	A	C	0|0	0|0	1|1	0|0	-	-	intergenic_variant	-	-	-	-	-	IMPACT=MODIFIER;REF_ALLELE=A;UPLOADED_ALLELE=A/C
GM04	42146846	C	T	0|0	1|0	1|1	0|0	-	-	intergenic_variant	-	-	-	-	-	IMPACT=MODIFIER;REF_ALLELE=C;UPLOADED_ALLELE=C/T
GM04	42146870	G	A	0|0	1|0	1|1	0|0	-	-	intergenic_variant	-	-	-	-	-	IMPACT=MODIFIER;REF_ALLELE=G;UPLOADED_ALLELE=G/A
GM04	42146884	A	G	0|0	1|1	1|1	0|0	-	-	intergenic_variant	-	-	-	-	-	IMPACT=MODIFIER;REF_ALLELE=A;UPLOADED_ALLELE=A/G
GM04	42146912	C	T	0|0	1|1	0|0	0|0	-	-	intergenic_variant	-	-	-	-	-	IMPACT=MODIFIER;REF_ALLELE=C;UPLOADED_ALLELE=C/T
GM04	42146930	A	G	0|0	1|0	1|1	0|0	-	-	intergenic_variant	-	-	-	-	-	IMPACT=MODIFIER;REF_ALLELE=A;UPLOADED_ALLELE=A/G
GM04	42146988	G	A	0|0	1|0	1|1	0|0	-	-	intergenic_variant	-	-	-	-	-	IMPACT=MODIFIER;REF_ALLELE=G;UPLOADED_ALLELE=G/A
GM04	42147000	A	G	1|0	0|0	0|0	0|0	-	-	intergenic_variant	-	-	-	-	-	IMPACT=MODIFIER;REF_ALLELE=A;UPLOADED_ALLELE=A/G
GM04	42147004	A	G	1|0	1|1	1|1	0|0	-	-	intergenic_variant	-	-	-	-	-	IMPACT=MODIFIER;REF_ALLELE=A;UPLOADED_ALLELE=A/G
GM04	42147071	T	C	0|0	0|0	1|1	0|0	-	-	intergenic_variant	-	-	-	-	-	IMPACT=MODIFIER;REF_ALLELE=T;UPLOADED_ALLELE=T/C
GM04	42147087	G	A	0|0	1|0	1|1	0|0	-	-	intergenic_variant	-	-	-	-	-	IMPACT=MODIFIER;REF_ALLELE=G;UPLOADED_ALLELE=G/A
GM04	42147095	G	A	0|1	0|0	0|0	0|0	-	-	intergenic_variant	-	-	-	-	-	IMPACT=MODIFIER;REF_ALLELE=G;UPLOADED_ALLELE=G/A
GM04	42147132	G	A	0|0	1|0	1|1	0|0	-	-	intergenic_variant	-	-	-	-	-	IMPACT=MODIFIER;REF_ALLELE=G;UPLOADED_ALLELE=G/A
GM04	42147185	T	C	0|1	1|0	1|1	0|0	-	-	intergenic_variant	-	-	-	-	-	IMPACT=MODIFIER;REF_ALLELE=T;UPLOADED_ALLELE=T/C
GM04	42147241	G	A	0|0	1|1	1|1	0|0	-	-	intergenic_variant	-	-	-	-	-	IMPACT=MODIFIER;REF_ALLELE=G;UPLOADED_ALLELE=G/A
GM04	42147285	A	G	0|0	1|0	1|1	0|0	-	-	intergenic_variant	-	-	-	-	-	IMPACT=MODIFIER;REF_ALLELE=A;UPLOADED_ALLELE=A/G
GM04	42147321	A	G	0|0	1|0	1|1	0|0	-	-	intergenic_variant	-	-	-	-	-	IMPACT=MODIFIER;REF_ALLELE=A;UPLOADED_ALLELE=A/G
GM04	42147357	T	C	0|0	1|0	1|1	0|0	-	-	intergenic_variant	-	-	-	-	-	IMPACT=MODIFIER;REF_ALLELE=T;UPLOADED_ALLELE=T/C
GM04	42147412	G	A	0|0	1|0	1|1	0|0	-	-	intergenic_variant	-	-	-	-	-	IMPACT=MODIFIER;REF_ALLELE=G;UPLOADED_ALLELE=G/A
GM04	42147417	G	A	0|0	1|0	1|1	0|0	-	-	intergenic_variant	-	-	-	-	-	IMPACT=MODIFIER;REF_ALLELE=G;UPLOADED_ALLELE=G/A
GM04	42147430	T	C	0|0	1|1	1|1	0|0	-	-	intergenic_variant	-	-	-	-	-	IMPACT=MODIFIER;REF_ALLELE=T;UPLOADED_ALLELE=T/C
GM04	42147504	G	A	0|0	1|1	1|1	0|0	-	-	intergenic_variant	-	-	-	-	-	IMPACT=MODIFIER;REF_ALLELE=G;UPLOADED_ALLELE=G/A
GM04	42147528	A	G	0|0	1|0	1|1	0|0	-	-	intergenic_variant	-	-	-	-	-	IMPACT=MODIFIER;REF_ALLELE=A;UPLOADED_ALLELE=A/G
GM04	42147576	G	T	0|0	1|0	1|1	0|0	-	-	intergenic_variant	-	-	-	-	-	IMPACT=MODIFIER;REF_ALLELE=G;UPLOADED_ALLELE=G/T
GM04	42147593	A	G	0|1	1|0	1|1	0|0	-	-	intergenic_variant	-	-	-	-	-	IMPACT=MODIFIER;REF_ALLELE=A;UPLOADED_ALLELE=A/G
GM04	42147604	G	A	0|0	1|0	1|1	0|0	-	-	intergenic_variant	-	-	-	-	-	IMPACT=MODIFIER;REF_ALLELE=G;UPLOADED_ALLELE=G/A
GM04	42147624	A	G	0|0	1|0	1|1	0|0	-	-	intergenic_variant	-	-	-	-	-	IMPACT=MODIFIER;REF_ALLELE=A;UPLOADED_ALLELE=A/G
GM04	42147715	C	T	0|0	1|0	0|0	0|0	-	-	intergenic_variant	-	-	-	-	-	IMPACT=MODIFIER;REF_ALLELE=C;UPLOADED_ALLELE=C/T
GM04	42147828	C	G	0|0	0|0	1|0	0|0	-	-	intergenic_variant	-	-	-	-	-	IMPACT=MODIFIER;REF_ALLELE=C;UPLOADED_ALLELE=C/G
GM04	42147937	G	A	0|0	1|0	0|1	0|0	-	-	intergenic_variant	-	-	-	-	-	IMPACT=MODIFIER;REF_ALLELE=G;UPLOADED_ALLELE=G/A
GM04	42148050	G	A	0|0	1|0	0|0	0|0	-	-	intergenic_variant	-	-	-	-	-	IMPACT=MODIFIER;REF_ALLELE=G;UPLOADED_ALLELE=G/A
GM04	42148081	G	A	0|0	0|0	0|1	0|0	-	-	intergenic_variant	-	-	-	-	-	IMPACT=MODIFIER;REF_ALLELE=G;UPLOADED_ALLELE=G/A
GM04	42148118	C	T	0|0	1|0	1|0	0|0	-	-	intergenic_variant	-	-	-	-	-	IMPACT=MODIFIER;REF_ALLELE=C;UPLOADED_ALLELE=C/T
GM04	42148127	A	G	0|0	1|0	1|0	0|0	-	-	intergenic_variant	-	-	-	-	-	IMPACT=MODIFIER;REF_ALLELE=A;UPLOADED_ALLELE=A/G
GM04	42148151	A	G	0|0	1|0	1|1	0|0	-	-	intergenic_variant	-	-	-	-	-	IMPACT=MODIFIER;REF_ALLELE=A;UPLOADED_ALLELE=A/G
GM04	42148187	T	C	0|0	0|0	1|1	0|0	-	-	intergenic_variant	-	-	-	-	-	IMPACT=MODIFIER;REF_ALLELE=T;UPLOADED_ALLELE=T/C
GM04	42148200	A	G	0|0	0|0	1|1	0|0	-	-	intergenic_variant	-	-	-	-	-	IMPACT=MODIFIER;REF_ALLELE=A;UPLOADED_ALLELE=A/G
GM04	42148228	G	A	0|0	0|0	1|1	0|0	-	-	intergenic_variant	-	-	-	-	-	IMPACT=MODIFIER;REF_ALLELE=G;UPLOADED_ALLELE=G/A
GM04	42148270	C	T	0|0	1|0	1|1	0|0	-	-	intergenic_variant	-	-	-	-	-	IMPACT=MODIFIER;REF_ALLELE=C;UPLOADED_ALLELE=C/T
GM04	42148291	C	A	0|0	1|0	1|1	0|0	-	-	intergenic_variant	-	-	-	-	-	IMPACT=MODIFIER;REF_ALLELE=C;UPLOADED_ALLELE=C/A
GM04	42148306	T	C	0|0	1|1	1|1	0|0	-	-	intergenic_variant	-	-	-	-	-	IMPACT=MODIFIER;REF_ALLELE=T;UPLOADED_ALLELE=T/C
GM04	42148440	A	G	0|0	1|0	1|1	0|0	-	-	intergenic_variant	-	-	-	-	-	IMPACT=MODIFIER;REF_ALLELE=A;UPLOADED_ALLELE=A/G
GM04	42148466	T	C	0|0	1|0	1|1	0|0	-	-	intergenic_variant	-	-	-	-	-	IMPACT=MODIFIER;REF_ALLELE=T;UPLOADED_ALLELE=T/C
GM04	42148512	A	C	0|0	1|0	1|1	0|0	-	-	intergenic_variant	-	-	-	-	-	IMPACT=MODIFIER;REF_ALLELE=A;UPLOADED_ALLELE=A/C
GM04	42148523	C	T	0|0	1|0	1|1	0|0	-	-	intergenic_variant	-	-	-	-	-	IMPACT=MODIFIER;REF_ALLELE=C;UPLOADED_ALLELE=C/T
GM04	42148567	A	G	0|0	1|0	1|1	0|0	-	-	intergenic_variant	-	-	-	-	-	IMPACT=MODIFIER;REF_ALLELE=A;UPLOADED_ALLELE=A/G
GM04	42148582	T	A	0|0	1|0	1|1	0|0	-	-	intergenic_variant	-	-	-	-	-	IMPACT=MODIFIER;REF_ALLELE=T;UPLOADED_ALLELE=T/A
GM04	42148587	A	G	0|0	1|0	1|1	0|0	-	-	intergenic_variant	-	-	-	-	-	IMPACT=MODIFIER;REF_ALLELE=A;UPLOADED_ALLELE=A/G
GM04	42148632	C	T	0|0	1|0	1|1	0|0	-	-	intergenic_variant	-	-	-	-	-	IMPACT=MODIFIER;REF_ALLELE=C;UPLOADED_ALLELE=C/T
GM04	42148712	T	C	0|0	1|0	1|1	0|0	-	-	intergenic_variant	-	-	-	-	-	IMPACT=MODIFIER;REF_ALLELE=T;UPLOADED_ALLELE=T/C
GM04	42148730	A	G	0|0	0|0	1|1	0|0	-	-	intergenic_variant	-	-	-	-	-	IMPACT=MODIFIER;REF_ALLELE=A;UPLOADED_ALLELE=A/G
GM04	42148763	C	T	0|0	1|0	1|1	0|0	-	-	intergenic_variant	-	-	-	-	-	IMPACT=MODIFIER;REF_ALLELE=C;UPLOADED_ALLELE=C/T
GM04	42148824	T	C	0|0	1|0	1|1	0|0	-	-	intergenic_variant	-	-	-	-	-	IMPACT=MODIFIER;REF_ALLELE=T;UPLOADED_ALLELE=T/C
GM04	42148867	A	C	0|1	1|1	1|1	0|1	-	-	intergenic_variant	-	-	-	-	-	IMPACT=MODIFIER;REF_ALLELE=A;UPLOADED_ALLELE=A/C
GM04	42148908	C	A	0|0	1|0	1|1	0|0	-	-	intergenic_variant	-	-	-	-	-	IMPACT=MODIFIER;REF_ALLELE=C;UPLOADED_ALLELE=C/A
GM04	42148922	G	A	0|0	1|0	1|1	0|0	-	-	intergenic_variant	-	-	-	-	-	IMPACT=MODIFIER;REF_ALLELE=G;UPLOADED_ALLELE=G/A
GM04	42148927	A	G	0|1	0|0	0|0	0|0	-	-	intergenic_variant	-	-	-	-	-	IMPACT=MODIFIER;REF_ALLELE=A;UPLOADED_ALLELE=A/G
GM04	42148961	C	T	0|0	1|0	1|1	0|0	-	-	intergenic_variant	-	-	-	-	-	IMPACT=MODIFIER;REF_ALLELE=C;UPLOADED_ALLELE=C/T
GM04	42148970	G	A	0|0	1|0	1|1	0|0	-	-	intergenic_variant	-	-	-	-	-	IMPACT=MODIFIER;REF_ALLELE=G;UPLOADED_ALLELE=G/A
GM04	42148991	A	T	0|0	1|0	1|1	0|0	-	-	intergenic_variant	-	-	-	-	-	IMPACT=MODIFIER;REF_ALLELE=A;UPLOADED_ALLELE=A/T
GM04	42149011	G	A	0|0	1|0	1|1	0|0	-	-	intergenic_variant	-	-	-	-	-	IMPACT=MODIFIER;REF_ALLELE=G;UPLOADED_ALLELE=G/A
GM04	42149033	A	G	0|0	1|0	1|1	0|0	-	-	intergenic_variant	-	-	-	-	-	IMPACT=MODIFIER;REF_ALLELE=A;UPLOADED_ALLELE=A/G
GM04	42149043	C	T	0|0	1|0	1|1	0|0	-	-	intergenic_variant	-	-	-	-	-	IMPACT=MODIFIER;REF_ALLELE=C;UPLOADED_ALLELE=C/T
GM04	42149094	A	C	0|0	1|0	1|1	0|0	-	-	intergenic_variant	-	-	-	-	-	IMPACT=MODIFIER;REF_ALLELE=A;UPLOADED_ALLELE=A/C
GM04	42149125	G	A	0|0	0|0	1|1	0|0	-	-	intergenic_variant	-	-	-	-	-	IMPACT=MODIFIER;REF_ALLELE=G;UPLOADED_ALLELE=G/A
GM04	42149155	A	C	0|0	1|0	1|1	0|0	-	-	intergenic_variant	-	-	-	-	-	IMPACT=MODIFIER;REF_ALLELE=A;UPLOADED_ALLELE=A/C
GM04	42149241	C	A	0|0	1|0	1|1	0|0	-	-	intergenic_variant	-	-	-	-	-	IMPACT=MODIFIER;REF_ALLELE=C;UPLOADED_ALLELE=C/A
GM04	42149349	G	A	0|0	1|0	1|1	0|0	-	-	intergenic_variant	-	-	-	-	-	IMPACT=MODIFIER;REF_ALLELE=G;UPLOADED_ALLELE=G/A
GM04	42149366	G	A	0|0	0|0	1|1	0|0	-	-	intergenic_variant	-	-	-	-	-	IMPACT=MODIFIER;REF_ALLELE=G;UPLOADED_ALLELE=G/A
GM04	42149381	C	T	0|0	1|0	1|1	0|0	-	-	intergenic_variant	-	-	-	-	-	IMPACT=MODIFIER;REF_ALLELE=C;UPLOADED_ALLELE=C/T
GM04	42149413	G	A	0|0	1|0	1|1	0|0	-	-	intergenic_variant	-	-	-	-	-	IMPACT=MODIFIER;REF_ALLELE=G;UPLOADED_ALLELE=G/A
GM04	42149425	A	G	0|0	1|0	0|0	0|0	-	-	intergenic_variant	-	-	-	-	-	IMPACT=MODIFIER;REF_ALLELE=A;UPLOADED_ALLELE=A/G
GM04	42149469	A	G	0|0	1|0	1|1	0|0	-	-	intergenic_variant	-	-	-	-	-	IMPACT=MODIFIER;REF_ALLELE=A;UPLOADED_ALLELE=A/G
GM04	42149512	G	T	0|0	1|0	1|1	0|0	-	-	intergenic_variant	-	-	-	-	-	IMPACT=MODIFIER;REF_ALLELE=G;UPLOADED_ALLELE=G/T
GM04	42149533	C	T	0|0	1|0	1|1	0|0	-	-	intergenic_variant	-	-	-	-	-	IMPACT=MODIFIER;REF_ALLELE=C;UPLOADED_ALLELE=C/T
GM04	42149606	C	T	0|0	1|1	1|1	0|0	-	-	intergenic_variant	-	-	-	-	-	IMPACT=MODIFIER;REF_ALLELE=C;UPLOADED_ALLELE=C/T
GM04	42149662	T	C	0|0	1|1	1|1	0|0	-	-	intergenic_variant	-	-	-	-	-	IMPACT=MODIFIER;REF_ALLELE=T;UPLOADED_ALLELE=T/C
GM04	42149778	G	A	0|0	1|0	1|1	0|0	-	-	intergenic_variant	-	-	-	-	-	IMPACT=MODIFIER;REF_ALLELE=G;UPLOADED_ALLELE=G/A
GM04	42149785	G	A	0|0	1|0	1|1	0|0	-	-	intergenic_variant	-	-	-	-	-	IMPACT=MODIFIER;REF_ALLELE=G;UPLOADED_ALLELE=G/A
GM04	42149872	T	C	0|0	1|0	1|1	0|0	-	-	intergenic_variant	-	-	-	-	-	IMPACT=MODIFIER;REF_ALLELE=T;UPLOADED_ALLELE=T/C
GM04	42149906	A	G	0|0	0|0	1|1	0|0	-	-	intergenic_variant	-	-	-	-	-	IMPACT=MODIFIER;REF_ALLELE=A;UPLOADED_ALLELE=A/G
GM04	42150145	G	T	0|0	0|0	1|1	0|0	-	-	intergenic_variant	-	-	-	-	-	IMPACT=MODIFIER;REF_ALLELE=G;UPLOADED_ALLELE=G/T
GM04	42150201	C	T	0|0	0|0	1|0	0|0	-	-	intergenic_variant	-	-	-	-	-	IMPACT=MODIFIER;REF_ALLELE=C;UPLOADED_ALLELE=C/T
GM04	42150226	A	C	0|0	1|0	0|1	0|0	-	-	intergenic_variant	-	-	-	-	-	IMPACT=MODIFIER;REF_ALLELE=A;UPLOADED_ALLELE=A/C
GM04	42150325	C	T	0|0	1|0	0|1	0|0	-	-	intergenic_variant	-	-	-	-	-	IMPACT=MODIFIER;REF_ALLELE=C;UPLOADED_ALLELE=C/T
GM04	42150349	A	G	0|0	1|0	0|1	0|0	-	-	intergenic_variant	-	-	-	-	-	IMPACT=MODIFIER;REF_ALLELE=A;UPLOADED_ALLELE=A/G
GM04	42150509	T	C	0|0	1|1	0|1	0|0	-	-	intergenic_variant	-	-	-	-	-	IMPACT=MODIFIER;REF_ALLELE=T;UPLOADED_ALLELE=T/C
GM04	42150638	T	G	0|0	0|0	1|1	0|0	-	-	intergenic_variant	-	-	-	-	-	IMPACT=MODIFIER;REF_ALLELE=T;UPLOADED_ALLELE=T/G
GM04	42150795	T	C	0|0	1|0	1|1	0|0	-	-	intergenic_variant	-	-	-	-	-	IMPACT=MODIFIER;REF_ALLELE=T;UPLOADED_ALLELE=T/C
GM04	42150807	C	T	1|0	1|0	1|1	0|0	-	-	intergenic_variant	-	-	-	-	-	IMPACT=MODIFIER;REF_ALLELE=C;UPLOADED_ALLELE=C/T
GM04	42150812	A	G	0|0	1|0	1|1	0|0	-	-	intergenic_variant	-	-	-	-	-	IMPACT=MODIFIER;REF_ALLELE=A;UPLOADED_ALLELE=A/G
GM04	42150823	A	G	0|0	1|0	1|1	0|0	-	-	intergenic_variant	-	-	-	-	-	IMPACT=MODIFIER;REF_ALLELE=A;UPLOADED_ALLELE=A/G
GM04	42150934	A	C	0|0	1|0	1|1	0|0	-	-	intergenic_variant	-	-	-	-	-	IMPACT=MODIFIER;REF_ALLELE=A;UPLOADED_ALLELE=A/C
GM04	42150938	G	C	0|0	1|0	1|1	0|0	-	-	intergenic_variant	-	-	-	-	-	IMPACT=MODIFIER;REF_ALLELE=G;UPLOADED_ALLELE=G/C
GM04	42151065	G	T	0|0	0|0	0|1	0|0	-	-	intergenic_variant	-	-	-	-	-	IMPACT=MODIFIER;REF_ALLELE=G;UPLOADED_ALLELE=G/T
GM04	42151228	T	C	0|0	1|0	1|1	0|0	-	-	intergenic_variant	-	-	-	-	-	IMPACT=MODIFIER;REF_ALLELE=T;UPLOADED_ALLELE=T/C
GM04	42151270	C	G	0|0	1|0	1|1	0|0	-	-	intergenic_variant	-	-	-	-	-	IMPACT=MODIFIER;REF_ALLELE=C;UPLOADED_ALLELE=C/G
GM04	42151296	A	C	0|0	1|0	1|1	0|0	-	-	intergenic_variant	-	-	-	-	-	IMPACT=MODIFIER;REF_ALLELE=A;UPLOADED_ALLELE=A/C
GM04	42151323	G	T	0|0	1|0	1|1	0|0	-	-	intergenic_variant	-	-	-	-	-	IMPACT=MODIFIER;REF_ALLELE=G;UPLOADED_ALLELE=G/T
GM04	42151405	C	T	0|0	1|0	1|1	0|0	-	-	intergenic_variant	-	-	-	-	-	IMPACT=MODIFIER;REF_ALLELE=C;UPLOADED_ALLELE=C/T
GM04	42151476	A	G	0|0	1|0	1|1	0|1	-	-	intergenic_variant	-	-	-	-	-	IMPACT=MODIFIER;REF_ALLELE=A;UPLOADED_ALLELE=A/G
GM04	42151501	T	A	0|0	1|0	1|1	0|1	-	-	intergenic_variant	-	-	-	-	-	IMPACT=MODIFIER;REF_ALLELE=T;UPLOADED_ALLELE=T/A
GM04	42151516	T	C	0|0	1|1	1|1	0|1	-	-	intergenic_variant	-	-	-	-	-	IMPACT=MODIFIER;REF_ALLELE=T;UPLOADED_ALLELE=T/C
GM04	42151673	T	C	0|0	1|0	1|1	0|1	-	-	intergenic_variant	-	-	-	-	-	IMPACT=MODIFIER;REF_ALLELE=T;UPLOADED_ALLELE=T/C
GM04	42151728	C	T	0|0	1|1	1|1	0|0	-	-	intergenic_variant	-	-	-	-	-	IMPACT=MODIFIER;REF_ALLELE=C;UPLOADED_ALLELE=C/T
GM04	42151848	A	G	0|0	1|1	1|1	0|0	-	-	intergenic_variant	-	-	-	-	-	IMPACT=MODIFIER;REF_ALLELE=A;UPLOADED_ALLELE=A/G
GM04	42151854	A	G	0|0	1|1	1|1	0|0	-	-	intergenic_variant	-	-	-	-	-	IMPACT=MODIFIER;REF_ALLELE=A;UPLOADED_ALLELE=A/G
GM04	42152021	C	A	0|0	1|1	1|1	0|0	-	-	intergenic_variant	-	-	-	-	-	IMPACT=MODIFIER;REF_ALLELE=C;UPLOADED_ALLELE=C/A
GM04	42152029	T	A	0|0	1|1	1|1	0|0	-	-	intergenic_variant	-	-	-	-	-	IMPACT=MODIFIER;REF_ALLELE=T;UPLOADED_ALLELE=T/A
GM04	42152093	T	C	0|0	1|1	1|1	0|0	-	-	intergenic_variant	-	-	-	-	-	IMPACT=MODIFIER;REF_ALLELE=T;UPLOADED_ALLELE=T/C
GM04	42152163	C	T	0|0	1|0	1|1	0|0	-	-	intergenic_variant	-	-	-	-	-	IMPACT=MODIFIER;REF_ALLELE=C;UPLOADED_ALLELE=C/T
GM04	42152207	G	C	0|0	0|0	1|1	0|0	-	-	intergenic_variant	-	-	-	-	-	IMPACT=MODIFIER;REF_ALLELE=G;UPLOADED_ALLELE=G/C
GM04	42152245	A	C	0|0	1|0	0|1	0|0	-	-	intergenic_variant	-	-	-	-	-	IMPACT=MODIFIER;REF_ALLELE=A;UPLOADED_ALLELE=A/C
GM04	42152286	G	A	0|0	1|0	1|1	0|0	-	-	intergenic_variant	-	-	-	-	-	IMPACT=MODIFIER;REF_ALLELE=G;UPLOADED_ALLELE=G/A
GM04	42152311	G	A	0|0	1|0	1|1	0|0	-	-	intergenic_variant	-	-	-	-	-	IMPACT=MODIFIER;REF_ALLELE=G;UPLOADED_ALLELE=G/A
GM04	42152327	A	G	0|0	0|0	1|1	0|0	-	-	intergenic_variant	-	-	-	-	-	IMPACT=MODIFIER;REF_ALLELE=A;UPLOADED_ALLELE=A/G
GM04	42152446	G	A	0|0	1|0	1|1	0|0	-	-	intergenic_variant	-	-	-	-	-	IMPACT=MODIFIER;REF_ALLELE=G;UPLOADED_ALLELE=G/A
GM04	42152463	A	G	0|0	1|0	1|1	0|0	-	-	intergenic_variant	-	-	-	-	-	IMPACT=MODIFIER;REF_ALLELE=A;UPLOADED_ALLELE=A/G
GM04	42152542	C	T	0|0	1|0	1|1	0|0	-	-	intergenic_variant	-	-	-	-	-	IMPACT=MODIFIER;REF_ALLELE=C;UPLOADED_ALLELE=C/T
GM04	42152576	G	T	0|0	1|1	1|1	0|0	-	-	intergenic_variant	-	-	-	-	-	IMPACT=MODIFIER;REF_ALLELE=G;UPLOADED_ALLELE=G/T
GM04	42152606	C	A	0|0	1|0	1|1	0|0	-	-	intergenic_variant	-	-	-	-	-	IMPACT=MODIFIER;REF_ALLELE=C;UPLOADED_ALLELE=C/A
GM04	42152656	A	G	0|0	1|0	1|1	0|0	-	-	intergenic_variant	-	-	-	-	-	IMPACT=MODIFIER;REF_ALLELE=A;UPLOADED_ALLELE=A/G
GM04	42152667	C	T	0|0	1|0	1|1	0|0	-	-	intergenic_variant	-	-	-	-	-	IMPACT=MODIFIER;REF_ALLELE=C;UPLOADED_ALLELE=C/T
GM04	42152810	G	A	0|0	1|1	1|1	0|0	-	-	intergenic_variant	-	-	-	-	-	IMPACT=MODIFIER;REF_ALLELE=G;UPLOADED_ALLELE=G/A
GM04	42152849	A	G	0|0	1|0	1|1	0|0	-	-	intergenic_variant	-	-	-	-	-	IMPACT=MODIFIER;REF_ALLELE=A;UPLOADED_ALLELE=A/G
GM04	42152872	G	T	0|0	1|1	1|1	0|0	-	-	intergenic_variant	-	-	-	-	-	IMPACT=MODIFIER;REF_ALLELE=G;UPLOADED_ALLELE=G/T
GM04	42152893	A	G	0|0	1|0	1|1	0|0	-	-	intergenic_variant	-	-	-	-	-	IMPACT=MODIFIER;REF_ALLELE=A;UPLOADED_ALLELE=A/G
GM04	42152910	C	T	0|0	1|0	1|1	0|0	-	-	intergenic_variant	-	-	-	-	-	IMPACT=MODIFIER;REF_ALLELE=C;UPLOADED_ALLELE=C/T
GM04	42152937	C	T	0|0	1|1	1|1	0|0	-	-	intergenic_variant	-	-	-	-	-	IMPACT=MODIFIER;REF_ALLELE=C;UPLOADED_ALLELE=C/T
GM04	42152972	T	A	0|0	1|1	1|1	0|0	-	-	intergenic_variant	-	-	-	-	-	IMPACT=MODIFIER;REF_ALLELE=T;UPLOADED_ALLELE=T/A
GM04	42153000	T	C	0|0	1|1	1|1	0|0	-	-	intergenic_variant	-	-	-	-	-	IMPACT=MODIFIER;REF_ALLELE=T;UPLOADED_ALLELE=T/C
GM04	42153175	T	C	0|0	1|1	0|1	0|0	-	-	intergenic_variant	-	-	-	-	-	IMPACT=MODIFIER;REF_ALLELE=T;UPLOADED_ALLELE=T/C
GM04	42153276	A	G	0|0	0|0	1|0	0|0	-	-	intergenic_variant	-	-	-	-	-	IMPACT=MODIFIER;REF_ALLELE=A;UPLOADED_ALLELE=A/G
GM04	42153361	T	A	0|0	1|1	1|1	0|0	-	-	intergenic_variant	-	-	-	-	-	IMPACT=MODIFIER;REF_ALLELE=T;UPLOADED_ALLELE=T/A
GM04	42153366	C	T	0|0	1|1	1|1	0|0	-	-	intergenic_variant	-	-	-	-	-	IMPACT=MODIFIER;REF_ALLELE=C;UPLOADED_ALLELE=C/T
GM04	42153370	G	A	0|0	0|0	0|1	0|0	-	-	intergenic_variant	-	-	-	-	-	IMPACT=MODIFIER;REF_ALLELE=G;UPLOADED_ALLELE=G/A
GM04	42153381	G	A	0|0	0|0	0|1	0|0	-	-	intergenic_variant	-	-	-	-	-	IMPACT=MODIFIER;REF_ALLELE=G;UPLOADED_ALLELE=G/A
GM04	42153406	A	G	0|0	1|1	1|1	0|0	-	-	intergenic_variant	-	-	-	-	-	IMPACT=MODIFIER;REF_ALLELE=A;UPLOADED_ALLELE=A/G
GM04	42153410	T	C	0|0	1|1	1|1	0|0	-	-	intergenic_variant	-	-	-	-	-	IMPACT=MODIFIER;REF_ALLELE=T;UPLOADED_ALLELE=T/C
GM04	42153420	G	A	0|0	0|0	1|0	0|0	-	-	intergenic_variant	-	-	-	-	-	IMPACT=MODIFIER;REF_ALLELE=G;UPLOADED_ALLELE=G/A
GM04	42153457	A	G	0|0	1|1	1|1	0|0	-	-	intergenic_variant	-	-	-	-	-	IMPACT=MODIFIER;REF_ALLELE=A;UPLOADED_ALLELE=A/G
GM04	42153498	A	T	0|0	1|1	1|1	0|0	-	-	intergenic_variant	-	-	-	-	-	IMPACT=MODIFIER;REF_ALLELE=A;UPLOADED_ALLELE=A/T
GM04	42153566	T	C	0|0	1|1	1|1	0|0	-	-	intergenic_variant	-	-	-	-	-	IMPACT=MODIFIER;REF_ALLELE=T;UPLOADED_ALLELE=T/C
GM04	42153584	G	A	0|0	0|1	1|1	0|0	-	-	intergenic_variant	-	-	-	-	-	IMPACT=MODIFIER;REF_ALLELE=G;UPLOADED_ALLELE=G/A
GM04	42153622	C	T	0|0	1|1	1|1	0|0	-	-	intergenic_variant	-	-	-	-	-	IMPACT=MODIFIER;REF_ALLELE=C;UPLOADED_ALLELE=C/T
GM04	42153661	G	A	0|0	1|1	1|1	0|1	-	-	intergenic_variant	-	-	-	-	-	IMPACT=MODIFIER;REF_ALLELE=G;UPLOADED_ALLELE=G/A
GM04	42153823	C	T	0|0	0|0	0|1	0|0	-	-	intergenic_variant	-	-	-	-	-	IMPACT=MODIFIER;REF_ALLELE=C;UPLOADED_ALLELE=C/T
GM04	42153852	C	T	0|0	0|0	0|0	0|1	-	-	intergenic_variant	-	-	-	-	-	IMPACT=MODIFIER;REF_ALLELE=C;UPLOADED_ALLELE=C/T
GM04	42153991	C	T	0|0	1|1	1|1	0|0	-	-	intergenic_variant	-	-	-	-	-	IMPACT=MODIFIER;REF_ALLELE=C;UPLOADED_ALLELE=C/T
GM04	42154101	G	C	0|0	1|1	1|1	0|0	-	-	intergenic_variant	-	-	-	-	-	IMPACT=MODIFIER;REF_ALLELE=G;UPLOADED_ALLELE=G/C
GM04	42154299	T	C	0|0	1|1	1|1	0|0	-	-	intergenic_variant	-	-	-	-	-	IMPACT=MODIFIER;REF_ALLELE=T;UPLOADED_ALLELE=T/C
GM04	42154327	C	G	0|0	1|0	0|1	0|0	-	-	intergenic_variant	-	-	-	-	-	IMPACT=MODIFIER;REF_ALLELE=C;UPLOADED_ALLELE=C/G
GM04	42154360	G	A	0|0	1|0	0|1	0|0	-	-	intergenic_variant	-	-	-	-	-	IMPACT=MODIFIER;REF_ALLELE=G;UPLOADED_ALLELE=G/A
GM04	42154377	A	G	0|0	1|1	0|1	0|0	-	-	intergenic_variant	-	-	-	-	-	IMPACT=MODIFIER;REF_ALLELE=A;UPLOADED_ALLELE=A/G
GM04	42154413	C	G	0|0	1|1	1|1	0|0	-	-	intergenic_variant	-	-	-	-	-	IMPACT=MODIFIER;REF_ALLELE=C;UPLOADED_ALLELE=C/G
GM04	42154440	A	C	0|0	1|1	1|1	0|0	-	-	intergenic_variant	-	-	-	-	-	IMPACT=MODIFIER;REF_ALLELE=A;UPLOADED_ALLELE=A/C
GM04	42154449	T	C	0|0	1|1	1|1	0|0	-	-	intergenic_variant	-	-	-	-	-	IMPACT=MODIFIER;REF_ALLELE=T;UPLOADED_ALLELE=T/C
GM04	42154463	A	G	0|0	1|1	1|1	0|0	-	-	intergenic_variant	-	-	-	-	-	IMPACT=MODIFIER;REF_ALLELE=A;UPLOADED_ALLELE=A/G
GM04	42154605	A	G	0|0	1|1	1|1	0|0	-	-	intergenic_variant	-	-	-	-	-	IMPACT=MODIFIER;REF_ALLELE=A;UPLOADED_ALLELE=A/G
GM04	42154656	A	G	0|0	1|0	1|1	0|0	-	-	intergenic_variant	-	-	-	-	-	IMPACT=MODIFIER;REF_ALLELE=A;UPLOADED_ALLELE=A/G
GM04	42154721	A	G	0|0	1|1	1|1	0|0	-	-	intergenic_variant	-	-	-	-	-	IMPACT=MODIFIER;REF_ALLELE=A;UPLOADED_ALLELE=A/G
GM04	42155109	G	C	0|0	1|1	1|1	0|0	-	-	intergenic_variant	-	-	-	-	-	IMPACT=MODIFIER;REF_ALLELE=G;UPLOADED_ALLELE=G/C
GM04	42155116	C	T	0|0	1|1	1|1	0|0	-	-	intergenic_variant	-	-	-	-	-	IMPACT=MODIFIER;REF_ALLELE=C;UPLOADED_ALLELE=C/T
GM04	42155120	A	C	0|0	1|1	1|1	0|0	-	-	intergenic_variant	-	-	-	-	-	IMPACT=MODIFIER;REF_ALLELE=A;UPLOADED_ALLELE=A/C
GM04	42155205	T	G	0|0	1|1	1|1	0|0	-	-	intergenic_variant	-	-	-	-	-	IMPACT=MODIFIER;REF_ALLELE=T;UPLOADED_ALLELE=T/G
GM04	42155412	G	A	0|0	0|1	1|1	0|0	-	-	intergenic_variant	-	-	-	-	-	IMPACT=MODIFIER;REF_ALLELE=G;UPLOADED_ALLELE=G/A
GM04	42155421	G	A	0|0	1|1	1|1	0|0	-	-	intergenic_variant	-	-	-	-	-	IMPACT=MODIFIER;REF_ALLELE=G;UPLOADED_ALLELE=G/A
GM04	42155531	A	C	0|0	1|1	1|1	0|0	-	-	intergenic_variant	-	-	-	-	-	IMPACT=MODIFIER;REF_ALLELE=A;UPLOADED_ALLELE=A/C
GM04	42155570	C	T	0|0	1|1	1|1	0|0	-	-	intergenic_variant	-	-	-	-	-	IMPACT=MODIFIER;REF_ALLELE=C;UPLOADED_ALLELE=C/T
GM04	42155622	T	C	0|0	1|1	1|1	0|0	-	-	intergenic_variant	-	-	-	-	-	IMPACT=MODIFIER;REF_ALLELE=T;UPLOADED_ALLELE=T/C
GM04	42155662	T	C	0|0	1|1	1|1	0|0	-	-	intergenic_variant	-	-	-	-	-	IMPACT=MODIFIER;REF_ALLELE=T;UPLOADED_ALLELE=T/C
GM04	42155667	T	G	0|0	1|1	0|0	0|0	-	-	intergenic_variant	-	-	-	-	-	IMPACT=MODIFIER;REF_ALLELE=T;UPLOADED_ALLELE=T/G
GM04	42155741	C	T	0|0	0|1	1|1	0|0	-	-	intergenic_variant	-	-	-	-	-	IMPACT=MODIFIER;REF_ALLELE=C;UPLOADED_ALLELE=C/T
GM04	42155759	A	G	0|0	1|1	1|1	0|0	-	-	intergenic_variant	-	-	-	-	-	IMPACT=MODIFIER;REF_ALLELE=A;UPLOADED_ALLELE=A/G
GM04	42155828	G	A	0|0	0|1	1|1	0|0	-	-	intergenic_variant	-	-	-	-	-	IMPACT=MODIFIER;REF_ALLELE=G;UPLOADED_ALLELE=G/A
GM04	42155833	T	C	0|0	0|1	1|1	0|0	-	-	intergenic_variant	-	-	-	-	-	IMPACT=MODIFIER;REF_ALLELE=T;UPLOADED_ALLELE=T/C
GM04	42155841	A	G	0|0	0|1	1|1	0|0	-	-	intergenic_variant	-	-	-	-	-	IMPACT=MODIFIER;REF_ALLELE=A;UPLOADED_ALLELE=A/G
GM04	42155860	G	A	0|0	0|0	1|1	0|0	-	-	intergenic_variant	-	-	-	-	-	IMPACT=MODIFIER;REF_ALLELE=G;UPLOADED_ALLELE=G/A
GM04	42155866	G	A	0|0	1|1	1|1	0|0	-	-	intergenic_variant	-	-	-	-	-	IMPACT=MODIFIER;REF_ALLELE=G;UPLOADED_ALLELE=G/A
GM04	42155879	G	A	0|0	0|0	1|1	0|0	-	-	intergenic_variant	-	-	-	-	-	IMPACT=MODIFIER;REF_ALLELE=G;UPLOADED_ALLELE=G/A
GM04	42155886	G	T	0|0	0|0	1|1	0|0	-	-	intergenic_variant	-	-	-	-	-	IMPACT=MODIFIER;REF_ALLELE=G;UPLOADED_ALLELE=G/T
GM04	42155911	C	A	0|0	1|1	1|1	0|0	-	-	intergenic_variant	-	-	-	-	-	IMPACT=MODIFIER;REF_ALLELE=C;UPLOADED_ALLELE=C/A
GM04	42156002	C	A	0|0	1|1	1|1	0|0	-	-	intergenic_variant	-	-	-	-	-	IMPACT=MODIFIER;REF_ALLELE=C;UPLOADED_ALLELE=C/A
GM04	42156044	A	G	0|0	1|1	1|1	0|0	-	-	intergenic_variant	-	-	-	-	-	IMPACT=MODIFIER;REF_ALLELE=A;UPLOADED_ALLELE=A/G
GM04	42156156	T	C	0|0	1|1	1|1	0|0	-	-	intergenic_variant	-	-	-	-	-	IMPACT=MODIFIER;REF_ALLELE=T;UPLOADED_ALLELE=T/C
GM04	42156247	G	A	0|0	1|1	1|1	0|0	-	-	intergenic_variant	-	-	-	-	-	IMPACT=MODIFIER;REF_ALLELE=G;UPLOADED_ALLELE=G/A
GM04	42156456	A	G	0|0	1|1	1|1	0|0	-	-	intergenic_variant	-	-	-	-	-	IMPACT=MODIFIER;REF_ALLELE=A;UPLOADED_ALLELE=A/G
GM04	42156508	T	C	0|0	1|1	1|0	0|0	-	-	intergenic_variant	-	-	-	-	-	IMPACT=MODIFIER;REF_ALLELE=T;UPLOADED_ALLELE=T/C
GM04	42156886	T	C	0|0	1|1	1|1	0|0	-	-	intergenic_variant	-	-	-	-	-	IMPACT=MODIFIER;REF_ALLELE=T;UPLOADED_ALLELE=T/C
GM04	42157000	G	A	0|0	0|1	1|1	0|0	-	-	intergenic_variant	-	-	-	-	-	IMPACT=MODIFIER;REF_ALLELE=G;UPLOADED_ALLELE=G/A
GM04	42157037	A	G	0|0	1|1	1|0	0|0	-	-	intergenic_variant	-	-	-	-	-	IMPACT=MODIFIER;REF_ALLELE=A;UPLOADED_ALLELE=A/G
GM04	42157043	C	A	0|0	1|1	0|0	0|0	-	-	intergenic_variant	-	-	-	-	-	IMPACT=MODIFIER;REF_ALLELE=C;UPLOADED_ALLELE=C/A
GM04	42157078	G	A	0|0	1|1	1|0	0|0	-	-	intergenic_variant	-	-	-	-	-	IMPACT=MODIFIER;REF_ALLELE=G;UPLOADED_ALLELE=G/A
GM04	42157096	G	A	0|0	0|1	1|0	0|0	-	-	intergenic_variant	-	-	-	-	-	IMPACT=MODIFIER;REF_ALLELE=G;UPLOADED_ALLELE=G/A
GM04	42157111	T	C	0|0	1|1	1|0	0|0	-	-	intergenic_variant	-	-	-	-	-	IMPACT=MODIFIER;REF_ALLELE=T;UPLOADED_ALLELE=T/C
GM04	42157115	T	C	0|0	0|1	1|0	0|0	-	-	intergenic_variant	-	-	-	-	-	IMPACT=MODIFIER;REF_ALLELE=T;UPLOADED_ALLELE=T/C
GM04	42157903	C	A	0|0	1|1	1|1	0|0	-	-	intergenic_variant	-	-	-	-	-	IMPACT=MODIFIER;REF_ALLELE=C;UPLOADED_ALLELE=C/A
GM04	42157927	T	C	0|0	1|1	1|1	0|0	-	-	intergenic_variant	-	-	-	-	-	IMPACT=MODIFIER;REF_ALLELE=T;UPLOADED_ALLELE=T/C
GM04	42158029	T	A	0|0	1|1	1|1	0|0	-	-	intergenic_variant	-	-	-	-	-	IMPACT=MODIFIER;REF_ALLELE=T;UPLOADED_ALLELE=T/A
GM04	42158067	C	T	0|0	1|1	1|1	0|0	-	-	intergenic_variant	-	-	-	-	-	IMPACT=MODIFIER;REF_ALLELE=C;UPLOADED_ALLELE=C/T
GM04	42158090	A	G	0|0	1|1	1|1	0|0	-	-	intergenic_variant	-	-	-	-	-	IMPACT=MODIFIER;REF_ALLELE=A;UPLOADED_ALLELE=A/G
GM04	42158164	G	A	1|0	1|1	1|1	0|0	-	-	intergenic_variant	-	-	-	-	-	IMPACT=MODIFIER;REF_ALLELE=G;UPLOADED_ALLELE=G/A
GM04	42158257	T	C	0|0	1|1	1|1	0|0	-	-	intergenic_variant	-	-	-	-	-	IMPACT=MODIFIER;REF_ALLELE=T;UPLOADED_ALLELE=T/C
GM04	42158311	G	A	0|0	1|1	1|1	0|0	-	-	intergenic_variant	-	-	-	-	-	IMPACT=MODIFIER;REF_ALLELE=G;UPLOADED_ALLELE=G/A
GM04	42158339	A	G	0|0	1|1	1|1	0|0	-	-	intergenic_variant	-	-	-	-	-	IMPACT=MODIFIER;REF_ALLELE=A;UPLOADED_ALLELE=A/G
GM04	42158358	G	A	0|0	1|1	1|1	0|0	-	-	intergenic_variant	-	-	-	-	-	IMPACT=MODIFIER;REF_ALLELE=G;UPLOADED_ALLELE=G/A
GM04	42158660	A	G	0|0	1|1	1|1	0|0	-	-	intergenic_variant	-	-	-	-	-	IMPACT=MODIFIER;REF_ALLELE=A;UPLOADED_ALLELE=A/G
GM04	42158889	A	C	0|0	1|1	1|1	0|0	-	-	intergenic_variant	-	-	-	-	-	IMPACT=MODIFIER;REF_ALLELE=A;UPLOADED_ALLELE=A/C
GM04	42159274	A	T	0|0	1|1	1|1	0|0	-	-	intergenic_variant	-	-	-	-	-	IMPACT=MODIFIER;REF_ALLELE=A;UPLOADED_ALLELE=A/T
GM04	42159331	C	T	0|0	1|1	1|1	0|0	-	-	intergenic_variant	-	-	-	-	-	IMPACT=MODIFIER;REF_ALLELE=C;UPLOADED_ALLELE=C/T
GM04	42160230	T	C	0|0	1|1	1|1	0|0	-	-	intergenic_variant	-	-	-	-	-	IMPACT=MODIFIER;REF_ALLELE=T;UPLOADED_ALLELE=T/C
GM04	42160244	C	T	0|0	1|1	1|0	0|0	-	-	intergenic_variant	-	-	-	-	-	IMPACT=MODIFIER;REF_ALLELE=C;UPLOADED_ALLELE=C/T
GM04	42160311	T	C	0|0	1|1	1|1	0|0	-	-	intergenic_variant	-	-	-	-	-	IMPACT=MODIFIER;REF_ALLELE=T;UPLOADED_ALLELE=T/C
GM04	42160349	G	T	0|0	1|1	1|1	0|0	-	-	intergenic_variant	-	-	-	-	-	IMPACT=MODIFIER;REF_ALLELE=G;UPLOADED_ALLELE=G/T
GM04	42160708	G	A	0|0	1|1	1|1	0|0	-	-	intergenic_variant	-	-	-	-	-	IMPACT=MODIFIER;REF_ALLELE=G;UPLOADED_ALLELE=G/A
GM04	42160796	A	G	0|0	1|1	1|0	0|0	-	-	intergenic_variant	-	-	-	-	-	IMPACT=MODIFIER;REF_ALLELE=A;UPLOADED_ALLELE=A/G
GM04	42160839	T	C	0|0	1|1	1|0	0|0	-	-	intergenic_variant	-	-	-	-	-	IMPACT=MODIFIER;REF_ALLELE=T;UPLOADED_ALLELE=T/C
GM04	42161017	T	G	0|0	1|1	1|0	0|0	-	-	intergenic_variant	-	-	-	-	-	IMPACT=MODIFIER;REF_ALLELE=T;UPLOADED_ALLELE=T/G
GM04	42161540	A	G	0|0	1|1	1|1	0|0	-	-	intergenic_variant	-	-	-	-	-	IMPACT=MODIFIER;REF_ALLELE=A;UPLOADED_ALLELE=A/G
GM04	42161555	A	G	0|0	0|1	0|0	0|0	-	-	intergenic_variant	-	-	-	-	-	IMPACT=MODIFIER;REF_ALLELE=A;UPLOADED_ALLELE=A/G
GM04	42161621	A	G	0|0	1|0	1|1	0|0	-	-	intergenic_variant	-	-	-	-	-	IMPACT=MODIFIER;REF_ALLELE=A;UPLOADED_ALLELE=A/G
GM04	42161752	A	G	0|0	1|1	0|0	0|0	-	-	intergenic_variant	-	-	-	-	-	IMPACT=MODIFIER;REF_ALLELE=A;UPLOADED_ALLELE=A/G
GM04	42162026	A	G	0|0	1|1	1|1	0|0	-	-	intergenic_variant	-	-	-	-	-	IMPACT=MODIFIER;REF_ALLELE=A;UPLOADED_ALLELE=A/G
GM04	42162217	C	T	0|0	0|0	1|0	0|0	-	-	intergenic_variant	-	-	-	-	-	IMPACT=MODIFIER;REF_ALLELE=C;UPLOADED_ALLELE=C/T
GM04	42162859	C	A	0|0	1|1	1|1	0|0	-	-	intergenic_variant	-	-	-	-	-	IMPACT=MODIFIER;REF_ALLELE=C;UPLOADED_ALLELE=C/A
GM04	42163185	G	T	0|0	0|1	1|1	0|0	-	-	intergenic_variant	-	-	-	-	-	IMPACT=MODIFIER;REF_ALLELE=G;UPLOADED_ALLELE=G/T
GM04	42163239	G	T	0|0	0|1	0|1	0|0	-	-	intergenic_variant	-	-	-	-	-	IMPACT=MODIFIER;REF_ALLELE=G;UPLOADED_ALLELE=G/T
GM04	42163521	C	T	0|0	1|1	0|0	0|0	-	-	intergenic_variant	-	-	-	-	-	IMPACT=MODIFIER;REF_ALLELE=C;UPLOADED_ALLELE=C/T
GM04	42163597	C	A	0|0	1|1	1|0	0|0	-	-	intergenic_variant	-	-	-	-	-	IMPACT=MODIFIER;REF_ALLELE=C;UPLOADED_ALLELE=C/A
GM04	42163959	A	T	0|0	1|1	1|1	0|0	-	-	intergenic_variant	-	-	-	-	-	IMPACT=MODIFIER;REF_ALLELE=A;UPLOADED_ALLELE=A/T
GM04	42163975	G	A	0|0	1|1	1|1	0|0	-	-	intergenic_variant	-	-	-	-	-	IMPACT=MODIFIER;REF_ALLELE=G;UPLOADED_ALLELE=G/A
GM04	42164144	T	C	0|0	0|0	1|1	0|0	-	-	intergenic_variant	-	-	-	-	-	IMPACT=MODIFIER;REF_ALLELE=T;UPLOADED_ALLELE=T/C
GM04	42164358	G	A	0|0	1|1	1|1	0|0	-	-	intergenic_variant	-	-	-	-	-	IMPACT=MODIFIER;REF_ALLELE=G;UPLOADED_ALLELE=G/A
GM04	42164363	C	T	0|0	1|1	1|1	0|0	-	-	intergenic_variant	-	-	-	-	-	IMPACT=MODIFIER;REF_ALLELE=C;UPLOADED_ALLELE=C/T
GM04	42164611	C	T	0|0	1|1	1|1	0|0	-	-	intergenic_variant	-	-	-	-	-	IMPACT=MODIFIER;REF_ALLELE=C;UPLOADED_ALLELE=C/T
GM04	42164652	G	A	0|0	0|1	1|0	0|0	-	-	intergenic_variant	-	-	-	-	-	IMPACT=MODIFIER;REF_ALLELE=G;UPLOADED_ALLELE=G/A
GM04	42164756	C	T	0|0	0|1	1|1	0|0	-	-	intergenic_variant	-	-	-	-	-	IMPACT=MODIFIER;REF_ALLELE=C;UPLOADED_ALLELE=C/T
GM04	42164876	T	C	0|0	1|1	1|1	0|0	-	-	intergenic_variant	-	-	-	-	-	IMPACT=MODIFIER;REF_ALLELE=T;UPLOADED_ALLELE=T/C
GM04	42164881	T	C	0|0	1|1	1|1	0|0	-	-	intergenic_variant	-	-	-	-	-	IMPACT=MODIFIER;REF_ALLELE=T;UPLOADED_ALLELE=T/C
GM04	42165002	G	C	0|0	1|1	1|1	0|0	-	-	intergenic_variant	-	-	-	-	-	IMPACT=MODIFIER;REF_ALLELE=G;UPLOADED_ALLELE=G/C
GM04	42165050	T	C	0|0	1|1	1|1	0|0	-	-	intergenic_variant	-	-	-	-	-	IMPACT=MODIFIER;REF_ALLELE=T;UPLOADED_ALLELE=T/C
GM04	42165124	T	C	0|0	1|1	1|1	0|0	-	-	intergenic_variant	-	-	-	-	-	IMPACT=MODIFIER;REF_ALLELE=T;UPLOADED_ALLELE=T/C
GM04	42165138	T	C	0|0	1|1	1|1	0|0	-	-	intergenic_variant	-	-	-	-	-	IMPACT=MODIFIER;REF_ALLELE=T;UPLOADED_ALLELE=T/C
GM04	42165604	C	T	0|0	1|1	1|0	0|0	-	-	intergenic_variant	-	-	-	-	-	IMPACT=MODIFIER;REF_ALLELE=C;UPLOADED_ALLELE=C/T
GM04	42165689	G	A	0|0	1|1	1|1	0|0	-	-	intergenic_variant	-	-	-	-	-	IMPACT=MODIFIER;REF_ALLELE=G;UPLOADED_ALLELE=G/A
GM04	42165945	T	C	0|0	1|1	1|1	0|0	-	-	intergenic_variant	-	-	-	-	-	IMPACT=MODIFIER;REF_ALLELE=T;UPLOADED_ALLELE=T/C
GM04	42166023	T	C	0|0	0|1	1|1	0|0	-	-	intergenic_variant	-	-	-	-	-	IMPACT=MODIFIER;REF_ALLELE=T;UPLOADED_ALLELE=T/C
GM04	42166034	T	G	0|0	1|1	1|1	0|0	-	-	intergenic_variant	-	-	-	-	-	IMPACT=MODIFIER;REF_ALLELE=T;UPLOADED_ALLELE=T/G
GM04	42166065	T	C	0|0	1|1	1|1	0|0	-	-	intergenic_variant	-	-	-	-	-	IMPACT=MODIFIER;REF_ALLELE=T;UPLOADED_ALLELE=T/C
GM04	42166294	A	G	0|0	1|1	1|0	0|0	-	-	intergenic_variant	-	-	-	-	-	IMPACT=MODIFIER;REF_ALLELE=A;UPLOADED_ALLELE=A/G
GM04	42166536	A	G	0|0	1|1	1|1	0|0	-	-	intergenic_variant	-	-	-	-	-	IMPACT=MODIFIER;REF_ALLELE=A;UPLOADED_ALLELE=A/G
GM04	42166606	C	T	0|0	0|1	1|1	0|0	-	-	intergenic_variant	-	-	-	-	-	IMPACT=MODIFIER;REF_ALLELE=C;UPLOADED_ALLELE=C/T
GM04	42166632	C	T	0|0	1|1	1|1	0|0	-	-	intergenic_variant	-	-	-	-	-	IMPACT=MODIFIER;REF_ALLELE=C;UPLOADED_ALLELE=C/T
GM04	42166773	C	G	0|0	1|1	1|1	0|0	-	-	intergenic_variant	-	-	-	-	-	IMPACT=MODIFIER;REF_ALLELE=C;UPLOADED_ALLELE=C/G
GM04	42167399	T	C	0|0	1|1	1|1	0|0	-	-	intergenic_variant	-	-	-	-	-	IMPACT=MODIFIER;REF_ALLELE=T;UPLOADED_ALLELE=T/C
GM04	42167433	G	A	0|0	1|1	1|1	0|0	-	-	intergenic_variant	-	-	-	-	-	IMPACT=MODIFIER;REF_ALLELE=G;UPLOADED_ALLELE=G/A
GM04	42167456	A	G	0|0	1|1	1|1	0|0	-	-	intergenic_variant	-	-	-	-	-	IMPACT=MODIFIER;REF_ALLELE=A;UPLOADED_ALLELE=A/G
GM04	42167469	T	C	0|0	0|1	1|1	0|0	-	-	intergenic_variant	-	-	-	-	-	IMPACT=MODIFIER;REF_ALLELE=T;UPLOADED_ALLELE=T/C
GM04	42167580	C	T	0|0	1|1	1|0	0|0	-	-	intergenic_variant	-	-	-	-	-	IMPACT=MODIFIER;REF_ALLELE=C;UPLOADED_ALLELE=C/T
GM04	42167689	G	C	0|0	1|1	1|1	0|0	-	-	intergenic_variant	-	-	-	-	-	IMPACT=MODIFIER;REF_ALLELE=G;UPLOADED_ALLELE=G/C
GM04	42167936	G	C	0|0	1|1	1|1	0|0	Glyma.04G168000	Transcript	upstream_gene_variant	-	-	-	-	-	IMPACT=MODIFIER;BIOTYPE=protein_coding;REF_ALLELE=G;UPLOADED_ALLELE=G/C;DISTANCE=4946;STRAND=1
GM04	42168022	A	G	0|0	0|1	1|1	0|0	Glyma.04G168000	Transcript	upstream_gene_variant	-	-	-	-	-	IMPACT=MODIFIER;BIOTYPE=protein_coding;REF_ALLELE=A;UPLOADED_ALLELE=A/G;DISTANCE=4860;STRAND=1
GM04	42168045	G	A	0|0	0|1	1|1	0|0	Glyma.04G168000	Transcript	upstream_gene_variant	-	-	-	-	-	IMPACT=MODIFIER;BIOTYPE=protein_coding;REF_ALLELE=G;UPLOADED_ALLELE=G/A;DISTANCE=4837;STRAND=1
GM04	42168230	A	G	0|0	0|1	1|1	0|0	Glyma.04G168000	Transcript	upstream_gene_variant	-	-	-	-	-	IMPACT=MODIFIER;BIOTYPE=protein_coding;REF_ALLELE=A;UPLOADED_ALLELE=A/G;DISTANCE=4652;STRAND=1
GM04	42168238	A	G	0|0	0|1	1|1	0|0	Glyma.04G168000	Transcript	upstream_gene_variant	-	-	-	-	-	IMPACT=MODIFIER;BIOTYPE=protein_coding;REF_ALLELE=A;UPLOADED_ALLELE=A/G;DISTANCE=4644;STRAND=1
GM04	42168523	A	C	0|0	1|1	1|1	0|0	Glyma.04G168000	Transcript	upstream_gene_variant	-	-	-	-	-	IMPACT=MODIFIER;BIOTYPE=protein_coding;REF_ALLELE=A;UPLOADED_ALLELE=A/C;DISTANCE=4359;STRAND=1
GM04	42168804	T	A	0|0	1|1	1|1	0|0	Glyma.04G168000	Transcript	upstream_gene_variant	-	-	-	-	-	IMPACT=MODIFIER;BIOTYPE=protein_coding;REF_ALLELE=T;UPLOADED_ALLELE=T/A;DISTANCE=4078;STRAND=1
GM04	42169128	A	G	0|0	1|1	1|0	0|0	Glyma.04G168000	Transcript	upstream_gene_variant	-	-	-	-	-	IMPACT=MODIFIER;BIOTYPE=protein_coding;REF_ALLELE=A;UPLOADED_ALLELE=A/G;DISTANCE=3754;STRAND=1
GM04	42169229	C	T	0|0	0|0	1|1	0|0	Glyma.04G168000	Transcript	upstream_gene_variant	-	-	-	-	-	IMPACT=MODIFIER;BIOTYPE=protein_coding;REF_ALLELE=C;UPLOADED_ALLELE=C/T;DISTANCE=3653;STRAND=1
GM04	42169284	C	T	0|0	1|1	1|1	0|0	Glyma.04G168000	Transcript	upstream_gene_variant	-	-	-	-	-	IMPACT=MODIFIER;BIOTYPE=protein_coding;REF_ALLELE=C;UPLOADED_ALLELE=C/T;DISTANCE=3598;STRAND=1
GM04	42169357	A	T	0|0	1|1	1|0	0|0	Glyma.04G168000	Transcript	upstream_gene_variant	-	-	-	-	-	IMPACT=MODIFIER;BIOTYPE=protein_coding;REF_ALLELE=A;UPLOADED_ALLELE=A/T;DISTANCE=3525;STRAND=1
GM04	42169366	G	T	0|0	1|1	1|1	0|0	Glyma.04G168000	Transcript	upstream_gene_variant	-	-	-	-	-	IMPACT=MODIFIER;BIOTYPE=protein_coding;REF_ALLELE=G;UPLOADED_ALLELE=G/T;DISTANCE=3516;STRAND=1
GM04	42169511	T	C	0|0	0|1	1|1	0|0	Glyma.04G168000	Transcript	upstream_gene_variant	-	-	-	-	-	IMPACT=MODIFIER;BIOTYPE=protein_coding;REF_ALLELE=T;UPLOADED_ALLELE=T/C;DISTANCE=3371;STRAND=1
GM04	42169542	T	C	0|0	0|1	1|1	0|0	Glyma.04G168000	Transcript	upstream_gene_variant	-	-	-	-	-	IMPACT=MODIFIER;BIOTYPE=protein_coding;REF_ALLELE=T;UPLOADED_ALLELE=T/C;DISTANCE=3340;STRAND=1
GM04	42169595	G	T	0|0	0|1	1|1	0|0	Glyma.04G168000	Transcript	upstream_gene_variant	-	-	-	-	-	IMPACT=MODIFIER;BIOTYPE=protein_coding;REF_ALLELE=G;UPLOADED_ALLELE=G/T;DISTANCE=3287;STRAND=1
GM04	42169602	T	A	0|0	0|1	1|1	0|0	Glyma.04G168000	Transcript	upstream_gene_variant	-	-	-	-	-	IMPACT=MODIFIER;BIOTYPE=protein_coding;REF_ALLELE=T;UPLOADED_ALLELE=T/A;DISTANCE=3280;STRAND=1
GM04	42169638	A	C	0|0	0|1	1|1	0|0	Glyma.04G168000	Transcript	upstream_gene_variant	-	-	-	-	-	IMPACT=MODIFIER;BIOTYPE=protein_coding;REF_ALLELE=A;UPLOADED_ALLELE=A/C;DISTANCE=3244;STRAND=1
GM04	42169676	C	T	0|0	1|1	1|1	0|0	Glyma.04G168000	Transcript	upstream_gene_variant	-	-	-	-	-	IMPACT=MODIFIER;BIOTYPE=protein_coding;REF_ALLELE=C;UPLOADED_ALLELE=C/T;DISTANCE=3206;STRAND=1
GM04	42169690	G	A	0|0	1|1	1|1	0|0	Glyma.04G168000	Transcript	upstream_gene_variant	-	-	-	-	-	IMPACT=MODIFIER;BIOTYPE=protein_coding;REF_ALLELE=G;UPLOADED_ALLELE=G/A;DISTANCE=3192;STRAND=1
GM04	42170016	C	T	0|0	1|1	1|1	0|0	Glyma.04G168000	Transcript	upstream_gene_variant	-	-	-	-	-	IMPACT=MODIFIER;BIOTYPE=protein_coding;REF_ALLELE=C;UPLOADED_ALLELE=C/T;DISTANCE=2866;STRAND=1
GM04	42170051	A	G	0|0	1|1	1|1	0|0	Glyma.04G168000	Transcript	upstream_gene_variant	-	-	-	-	-	IMPACT=MODIFIER;BIOTYPE=protein_coding;REF_ALLELE=A;UPLOADED_ALLELE=A/G;DISTANCE=2831;STRAND=1
GM04	42170179	C	T	0|0	1|1	1|1	0|0	Glyma.04G168000	Transcript	upstream_gene_variant	-	-	-	-	-	IMPACT=MODIFIER;BIOTYPE=protein_coding;REF_ALLELE=C;UPLOADED_ALLELE=C/T;DISTANCE=2703;STRAND=1
GM04	42170428	T	G	0|0	0|1	1|1	0|0	Glyma.04G168000	Transcript	upstream_gene_variant	-	-	-	-	-	IMPACT=MODIFIER;BIOTYPE=protein_coding;REF_ALLELE=T;UPLOADED_ALLELE=T/G;DISTANCE=2454;STRAND=1
GM04	42170636	C	T	0|0	0|0	0|0	1|0	Glyma.04G168000	Transcript	upstream_gene_variant	-	-	-	-	-	IMPACT=MODIFIER;BIOTYPE=protein_coding;REF_ALLELE=C;UPLOADED_ALLELE=C/T;DISTANCE=2246;STRAND=1
GM04	42170647	A	C	0|0	1|1	1|1	0|0	Glyma.04G168000	Transcript	upstream_gene_variant	-	-	-	-	-	IMPACT=MODIFIER;BIOTYPE=protein_coding;REF_ALLELE=A;UPLOADED_ALLELE=A/C;DISTANCE=2235;STRAND=1
GM04	42170652	T	C	0|0	1|1	1|1	0|0	Glyma.04G168000	Transcript	upstream_gene_variant	-	-	-	-	-	IMPACT=MODIFIER;BIOTYPE=protein_coding;REF_ALLELE=T;UPLOADED_ALLELE=T/C;DISTANCE=2230;STRAND=1
GM04	42171258	G	C	0|0	0|1	1|1	0|0	Glyma.04G168000	Transcript	upstream_gene_variant	-	-	-	-	-	IMPACT=MODIFIER;BIOTYPE=protein_coding;REF_ALLELE=G;UPLOADED_ALLELE=G/C;DISTANCE=1624;STRAND=1
GM04	42171401	T	C	0|0	0|1	1|1	0|0	Glyma.04G168000	Transcript	upstream_gene_variant	-	-	-	-	-	IMPACT=MODIFIER;BIOTYPE=protein_coding;REF_ALLELE=T;UPLOADED_ALLELE=T/C;DISTANCE=1481;STRAND=1
GM04	42171473	C	A	0|0	1|1	1|0	0|0	Glyma.04G168000	Transcript	upstream_gene_variant	-	-	-	-	-	IMPACT=MODIFIER;BIOTYPE=protein_coding;REF_ALLELE=C;UPLOADED_ALLELE=C/A;DISTANCE=1409;STRAND=1
GM04	42171495	A	G	0|0	1|1	1|0	0|0	Glyma.04G168000	Transcript	upstream_gene_variant	-	-	-	-	-	IMPACT=MODIFIER;BIOTYPE=protein_coding;REF_ALLELE=A;UPLOADED_ALLELE=A/G;DISTANCE=1387;STRAND=1
GM04	42171557	A	G	0|0	1|1	1|1	0|0	Glyma.04G168000	Transcript	upstream_gene_variant	-	-	-	-	-	IMPACT=MODIFIER;BIOTYPE=protein_coding;REF_ALLELE=A;UPLOADED_ALLELE=A/G;DISTANCE=1325;STRAND=1
GM04	42171575	C	A	0|0	1|1	1|1	0|0	Glyma.04G168000	Transcript	upstream_gene_variant	-	-	-	-	-	IMPACT=MODIFIER;BIOTYPE=protein_coding;REF_ALLELE=C;UPLOADED_ALLELE=C/A;DISTANCE=1307;STRAND=1
GM04	42171606	C	T	0|0	1|1	1|1	0|0	Glyma.04G168000	Transcript	upstream_gene_variant	-	-	-	-	-	IMPACT=MODIFIER;BIOTYPE=protein_coding;REF_ALLELE=C;UPLOADED_ALLELE=C/T;DISTANCE=1276;STRAND=1
GM04	42171949	T	C	0|0	1|1	1|1	0|0	Glyma.04G168000	Transcript	upstream_gene_variant	-	-	-	-	-	IMPACT=MODIFIER;BIOTYPE=protein_coding;REF_ALLELE=T;UPLOADED_ALLELE=T/C;DISTANCE=933;STRAND=1
GM04	42172069	C	G	0|0	1|1	1|1	0|0	Glyma.04G168000	Transcript	upstream_gene_variant	-	-	-	-	-	IMPACT=MODIFIER;BIOTYPE=protein_coding;REF_ALLELE=C;UPLOADED_ALLELE=C/G;DISTANCE=813;STRAND=1
GM04	42172136	T	C	0|0	1|1	1|1	0|0	Glyma.04G168000	Transcript	upstream_gene_variant	-	-	-	-	-	IMPACT=MODIFIER;BIOTYPE=protein_coding;REF_ALLELE=T;UPLOADED_ALLELE=T/C;DISTANCE=746;STRAND=1
GM04	42172157	G	T	0|0	1|1	1|1	0|0	Glyma.04G168000	Transcript	upstream_gene_variant	-	-	-	-	-	IMPACT=MODIFIER;BIOTYPE=protein_coding;REF_ALLELE=G;UPLOADED_ALLELE=G/T;DISTANCE=725;STRAND=1
GM04	42172166	A	C	0|0	1|1	1|1	0|0	Glyma.04G168000	Transcript	upstream_gene_variant	-	-	-	-	-	IMPACT=MODIFIER;BIOTYPE=protein_coding;REF_ALLELE=A;UPLOADED_ALLELE=A/C;DISTANCE=716;STRAND=1
GM04	42172259	C	G	0|0	1|1	1|1	0|0	Glyma.04G168000	Transcript	upstream_gene_variant	-	-	-	-	-	IMPACT=MODIFIER;BIOTYPE=protein_coding;REF_ALLELE=C;UPLOADED_ALLELE=C/G;DISTANCE=623;STRAND=1
GM04	42172405	T	C	0|0	1|1	1|0	0|0	Glyma.04G168000	Transcript	upstream_gene_variant	-	-	-	-	-	IMPACT=MODIFIER;BIOTYPE=protein_coding;REF_ALLELE=T;UPLOADED_ALLELE=T/C;DISTANCE=477;STRAND=1
GM04	42172447	A	C	0|0	0|1	1|1	0|0	Glyma.04G168000	Transcript	upstream_gene_variant	-	-	-	-	-	IMPACT=MODIFIER;BIOTYPE=protein_coding;REF_ALLELE=A;UPLOADED_ALLELE=A/C;DISTANCE=435;STRAND=1
GM04	42172500	C	T	0|0	0|1	1|0	0|0	Glyma.04G168000	Transcript	upstream_gene_variant	-	-	-	-	-	IMPACT=MODIFIER;BIOTYPE=protein_coding;REF_ALLELE=C;UPLOADED_ALLELE=C/T;DISTANCE=382;STRAND=1
GM04	42172634	T	G	0|0	1|1	1|1	0|0	Glyma.04G168000	Transcript	upstream_gene_variant	-	-	-	-	-	IMPACT=MODIFIER;BIOTYPE=protein_coding;REF_ALLELE=T;UPLOADED_ALLELE=T/G;DISTANCE=248;STRAND=1
GM04	42172706	C	A	0|0	0|1	1|1	0|0	Glyma.04G168000	Transcript	upstream_gene_variant	-	-	-	-	-	IMPACT=MODIFIER;BIOTYPE=protein_coding;REF_ALLELE=C;UPLOADED_ALLELE=C/A;DISTANCE=176;STRAND=1
GM04	42172744	C	A	0|0	1|1	1|1	0|0	Glyma.04G168000	Transcript	upstream_gene_variant	-	-	-	-	-	IMPACT=MODIFIER;BIOTYPE=protein_coding;REF_ALLELE=C;UPLOADED_ALLELE=C/A;DISTANCE=138;STRAND=1
GM04	42172872	G	A	0|0	1|1	1|1	0|0	Glyma.04G168000	Transcript	upstream_gene_variant	-	-	-	-	-	IMPACT=MODIFIER;BIOTYPE=protein_coding;REF_ALLELE=G;UPLOADED_ALLELE=G/A;DISTANCE=10;STRAND=1
GM04	42173018	G	A	0|0	1|1	1|1	0|0	Glyma.04G168000	Transcript	intron_variant	-	-	-	-	-	IMPACT=MODIFIER;BIOTYPE=protein_coding;INTRON=1/1;REF_ALLELE=G;UPLOADED_ALLELE=G/A;STRAND=1
GM04	42173081	G	A	0|0	1|1	1|1	0|0	Glyma.04G168000	Transcript	intron_variant	-	-	-	-	-	IMPACT=MODIFIER;BIOTYPE=protein_coding;INTRON=1/1;REF_ALLELE=G;UPLOADED_ALLELE=G/A;STRAND=1
GM04	42173088	G	A	0|0	1|1	1|1	0|0	Glyma.04G168000	Transcript	intron_variant	-	-	-	-	-	IMPACT=MODIFIER;BIOTYPE=protein_coding;INTRON=1/1;REF_ALLELE=G;UPLOADED_ALLELE=G/A;STRAND=1
GM04	42173132	G	T	0|0	1|1	1|1	0|0	Glyma.04G168000	Transcript	intron_variant	-	-	-	-	-	IMPACT=MODIFIER;BIOTYPE=protein_coding;INTRON=1/1;REF_ALLELE=G;UPLOADED_ALLELE=G/T;STRAND=1
GM04	42173256	T	A	0|0	0|1	1|1	0|0	Glyma.04G168000	Transcript	intron_variant	-	-	-	-	-	IMPACT=MODIFIER;BIOTYPE=protein_coding;INTRON=1/1;REF_ALLELE=T;UPLOADED_ALLELE=T/A;STRAND=1
GM04	42173263	T	C	0|0	1|1	1|1	0|0	Glyma.04G168000	Transcript	intron_variant	-	-	-	-	-	IMPACT=MODIFIER;BIOTYPE=protein_coding;INTRON=1/1;REF_ALLELE=T;UPLOADED_ALLELE=T/C;STRAND=1
GM04	42173291	C	T	0|0	0|1	1|1	0|0	Glyma.04G168000	Transcript	intron_variant	-	-	-	-	-	IMPACT=MODIFIER;BIOTYPE=protein_coding;INTRON=1/1;REF_ALLELE=C;UPLOADED_ALLELE=C/T;STRAND=1
GM04	42173319	A	G	0|0	1|1	1|1	0|0	Glyma.04G168000	Transcript	intron_variant	-	-	-	-	-	IMPACT=MODIFIER;BIOTYPE=protein_coding;INTRON=1/1;REF_ALLELE=A;UPLOADED_ALLELE=A/G;STRAND=1
GM04	42173438	T	C	0|0	0|1	1|1	0|0	Glyma.04G168000	Transcript	intron_variant	-	-	-	-	-	IMPACT=MODIFIER;BIOTYPE=protein_coding;INTRON=1/1;REF_ALLELE=T;UPLOADED_ALLELE=T/C;STRAND=1
GM04	42173515	T	C	0|0	1|1	1|1	0|0	Glyma.04G168000	Transcript	intron_variant	-	-	-	-	-	IMPACT=MODIFIER;BIOTYPE=protein_coding;INTRON=1/1;REF_ALLELE=T;UPLOADED_ALLELE=T/C;STRAND=1
GM04	42173583	C	T	0|0	0|1	1|1	0|0	Glyma.04G168000	Transcript	intron_variant	-	-	-	-	-	IMPACT=MODIFIER;BIOTYPE=protein_coding;INTRON=1/1;REF_ALLELE=C;UPLOADED_ALLELE=C/T;STRAND=1
GM04	42173618	T	C	0|0	0|1	1|1	0|0	Glyma.04G168000	Transcript	intron_variant	-	-	-	-	-	IMPACT=MODIFIER;BIOTYPE=protein_coding;INTRON=1/1;REF_ALLELE=T;UPLOADED_ALLELE=T/C;STRAND=1
GM04	42173624	T	C	0|0	0|1	1|1	0|0	Glyma.04G168000	Transcript	intron_variant	-	-	-	-	-	IMPACT=MODIFIER;BIOTYPE=protein_coding;INTRON=1/1;REF_ALLELE=T;UPLOADED_ALLELE=T/C;STRAND=1
GM04	42173644	T	C	0|0	0|1	1|1	0|0	Glyma.04G168000	Transcript	intron_variant	-	-	-	-	-	IMPACT=MODIFIER;BIOTYPE=protein_coding;INTRON=1/1;REF_ALLELE=T;UPLOADED_ALLELE=T/C;STRAND=1
GM04	42173651	C	T	0|0	0|1	1|1	0|0	Glyma.04G168000	Transcript	intron_variant	-	-	-	-	-	IMPACT=MODIFIER;BIOTYPE=protein_coding;INTRON=1/1;REF_ALLELE=C;UPLOADED_ALLELE=C/T;STRAND=1
GM04	42173655	A	G	0|0	1|1	1|1	0|0	Glyma.04G168000	Transcript	intron_variant	-	-	-	-	-	IMPACT=MODIFIER;BIOTYPE=protein_coding;INTRON=1/1;REF_ALLELE=A;UPLOADED_ALLELE=A/G;STRAND=1
GM04	42173661	G	T	0|0	0|1	1|1	0|0	Glyma.04G168000	Transcript	intron_variant	-	-	-	-	-	IMPACT=MODIFIER;BIOTYPE=protein_coding;INTRON=1/1;REF_ALLELE=G;UPLOADED_ALLELE=G/T;STRAND=1
GM04	42173674	C	T	0|0	1|1	1|1	0|0	Glyma.04G168000	Transcript	intron_variant	-	-	-	-	-	IMPACT=MODIFIER;BIOTYPE=protein_coding;INTRON=1/1;REF_ALLELE=C;UPLOADED_ALLELE=C/T;STRAND=1
GM04	42173728	T	C	0|0	0|0	1|1	0|0	Glyma.04G168000	Transcript	intron_variant	-	-	-	-	-	IMPACT=MODIFIER;BIOTYPE=protein_coding;INTRON=1/1;REF_ALLELE=T;UPLOADED_ALLELE=T/C;STRAND=1
GM04	42173746	C	T	0|0	0|1	0|0	0|0	Glyma.04G168000	Transcript	intron_variant	-	-	-	-	-	IMPACT=MODIFIER;BIOTYPE=protein_coding;INTRON=1/1;REF_ALLELE=C;UPLOADED_ALLELE=C/T;STRAND=1
GM04	42173765	T	C	0|0	0|0	1|0	0|0	Glyma.04G168000	Transcript	intron_variant	-	-	-	-	-	IMPACT=MODIFIER;BIOTYPE=protein_coding;INTRON=1/1;REF_ALLELE=T;UPLOADED_ALLELE=T/C;STRAND=1
GM04	42173844	C	A	0|1	1|1	1|1	0|0	Glyma.04G168000	Transcript	missense_variant	28	28	10	R/S	Cgt/Agt	IMPACT=MODERATE;BIOTYPE=protein_coding;EXON=2/2;REF_ALLELE=C;UPLOADED_ALLELE=C/A;STRAND=1	0	4.32	1	novel	DELETERIOUS (*WARNING! Low confidence)
GM04	42174010	T	A	0|0	1|1	1|1	0|0	Glyma.04G168000	Transcript	missense_variant	194	194	65	L/Q	cTg/cAg	IMPACT=MODERATE;BIOTYPE=protein_coding;EXON=2/2;REF_ALLELE=T;UPLOADED_ALLELE=T/A;STRAND=1	0	4.32	2	novel	DELETERIOUS (*WARNING! Low confidence)
GM04	42174522	T	C	0|0	1|1	1|1	0|0	Glyma.04G168000	Transcript	downstream_gene_variant	-	-	-	-	-	IMPACT=MODIFIER;BIOTYPE=protein_coding;REF_ALLELE=T;UPLOADED_ALLELE=T/C;DISTANCE=481;STRAND=1
GM04	42175532	A	G	0|0	0|1	0|0	0|0	Glyma.04G168000	Transcript	downstream_gene_variant	-	-	-	-	-	IMPACT=MODIFIER;BIOTYPE=protein_coding;REF_ALLELE=A;UPLOADED_ALLELE=A/G;DISTANCE=1491;STRAND=1	NA	NA	NA	novel	NA
GM04	42176241	A	T	0|0	0|1	1|1	0|0	Glyma.04G168000	Transcript	downstream_gene_variant	-	-	-	-	-	IMPACT=MODIFIER;BIOTYPE=protein_coding;REF_ALLELE=A;UPLOADED_ALLELE=A/T;DISTANCE=2200;STRAND=1
GM04	42176715	A	C	0|0	1|1	1|1	0|0	Glyma.04G168000	Transcript	downstream_gene_variant	-	-	-	-	-	IMPACT=MODIFIER;BIOTYPE=protein_coding;REF_ALLELE=A;UPLOADED_ALLELE=A/C;DISTANCE=2674;STRAND=1
GM04	42176891	C	T	0|0	0|0	0|1	0|0	Glyma.04G168000	Transcript	downstream_gene_variant	-	-	-	-	-	IMPACT=MODIFIER;BIOTYPE=protein_coding;REF_ALLELE=C;UPLOADED_ALLELE=C/T;DISTANCE=2850;STRAND=1
GM04	42176903	T	C	0|0	1|1	1|1	0|0	Glyma.04G168000	Transcript	downstream_gene_variant	-	-	-	-	-	IMPACT=MODIFIER;BIOTYPE=protein_coding;REF_ALLELE=T;UPLOADED_ALLELE=T/C;DISTANCE=2862;STRAND=1
GM04	42176967	C	T	0|0	0|0	0|1	0|0	Glyma.04G168000	Transcript	downstream_gene_variant	-	-	-	-	-	IMPACT=MODIFIER;BIOTYPE=protein_coding;REF_ALLELE=C;UPLOADED_ALLELE=C/T;DISTANCE=2926;STRAND=1
GM04	42177028	C	T	0|0	0|0	0|1	0|0	Glyma.04G168000	Transcript	downstream_gene_variant	-	-	-	-	-	IMPACT=MODIFIER;BIOTYPE=protein_coding;REF_ALLELE=C;UPLOADED_ALLELE=C/T;DISTANCE=2987;STRAND=1
GM04	42177096	A	G	0|0	0|0	0|1	0|0	Glyma.04G168000	Transcript	downstream_gene_variant	-	-	-	-	-	IMPACT=MODIFIER;BIOTYPE=protein_coding;REF_ALLELE=A;UPLOADED_ALLELE=A/G;DISTANCE=3055;STRAND=1
GM04	42177184	G	A	0|0	0|0	0|1	0|0	Glyma.04G168000	Transcript	downstream_gene_variant	-	-	-	-	-	IMPACT=MODIFIER;BIOTYPE=protein_coding;REF_ALLELE=G;UPLOADED_ALLELE=G/A;DISTANCE=3143;STRAND=1
GM04	42177210	C	T	0|0	0|0	0|1	0|0	Glyma.04G168000	Transcript	downstream_gene_variant	-	-	-	-	-	IMPACT=MODIFIER;BIOTYPE=protein_coding;REF_ALLELE=C;UPLOADED_ALLELE=C/T;DISTANCE=3169;STRAND=1
GM04	42177677	A	G	0|0	0|0	0|1	0|0	Glyma.04G168000	Transcript	downstream_gene_variant	-	-	-	-	-	IMPACT=MODIFIER;BIOTYPE=protein_coding;REF_ALLELE=A;UPLOADED_ALLELE=A/G;DISTANCE=3636;STRAND=1
GM04	42177702	G	A	0|0	0|0	0|1	0|0	Glyma.04G168000	Transcript	downstream_gene_variant	-	-	-	-	-	IMPACT=MODIFIER;BIOTYPE=protein_coding;REF_ALLELE=G;UPLOADED_ALLELE=G/A;DISTANCE=3661;STRAND=1
GM04	42177705	C	T	0|0	1|0	0|0	0|0	Glyma.04G168000	Transcript	downstream_gene_variant	-	-	-	-	-	IMPACT=MODIFIER;BIOTYPE=protein_coding;REF_ALLELE=C;UPLOADED_ALLELE=C/T;DISTANCE=3664;STRAND=1
GM04	42177718	C	T	0|0	0|0	0|1	0|0	Glyma.04G168000	Transcript	downstream_gene_variant	-	-	-	-	-	IMPACT=MODIFIER;BIOTYPE=protein_coding;REF_ALLELE=C;UPLOADED_ALLELE=C/T;DISTANCE=3677;STRAND=1
GM04	42177743	T	C	0|0	0|0	0|1	0|0	Glyma.04G168000	Transcript	downstream_gene_variant	-	-	-	-	-	IMPACT=MODIFIER;BIOTYPE=protein_coding;REF_ALLELE=T;UPLOADED_ALLELE=T/C;DISTANCE=3702;STRAND=1
GM04	42177826	C	G	0|0	1|1	1|1	0|0	Glyma.04G168000	Transcript	downstream_gene_variant	-	-	-	-	-	IMPACT=MODIFIER;BIOTYPE=protein_coding;REF_ALLELE=C;UPLOADED_ALLELE=C/G;DISTANCE=3785;STRAND=1
GM04	42178066	A	G	0|0	0|0	0|1	0|0	Glyma.04G168000	Transcript	downstream_gene_variant	-	-	-	-	-	IMPACT=MODIFIER;BIOTYPE=protein_coding;REF_ALLELE=A;UPLOADED_ALLELE=A/G;DISTANCE=4025;STRAND=1
GM04	42178094	C	A	0|0	0|0	0|1	0|0	Glyma.04G168000	Transcript	downstream_gene_variant	-	-	-	-	-	IMPACT=MODIFIER;BIOTYPE=protein_coding;REF_ALLELE=C;UPLOADED_ALLELE=C/A;DISTANCE=4053;STRAND=1
GM04	42178193	C	T	0|0	0|0	0|1	0|0	Glyma.04G168000	Transcript	downstream_gene_variant	-	-	-	-	-	IMPACT=MODIFIER;BIOTYPE=protein_coding;REF_ALLELE=C;UPLOADED_ALLELE=C/T;DISTANCE=4152;STRAND=1
GM04	42178245	G	C	0|0	0|0	0|1	0|0	Glyma.04G168000	Transcript	downstream_gene_variant	-	-	-	-	-	IMPACT=MODIFIER;BIOTYPE=protein_coding;REF_ALLELE=G;UPLOADED_ALLELE=G/C;DISTANCE=4204;STRAND=1
GM04	42178289	C	T	0|0	0|0	0|1	0|0	Glyma.04G168000	Transcript	downstream_gene_variant	-	-	-	-	-	IMPACT=MODIFIER;BIOTYPE=protein_coding;REF_ALLELE=C;UPLOADED_ALLELE=C/T;DISTANCE=4248;STRAND=1
GM04	42178338	G	A	0|0	0|0	0|1	0|0	Glyma.04G168000	Transcript	downstream_gene_variant	-	-	-	-	-	IMPACT=MODIFIER;BIOTYPE=protein_coding;REF_ALLELE=G;UPLOADED_ALLELE=G/A;DISTANCE=4297;STRAND=1
GM04	42178374	G	A	0|0	0|0	0|1	0|0	Glyma.04G168000	Transcript	downstream_gene_variant	-	-	-	-	-	IMPACT=MODIFIER;BIOTYPE=protein_coding;REF_ALLELE=G;UPLOADED_ALLELE=G/A;DISTANCE=4333;STRAND=1
GM04	42178423	A	G	0|0	0|0	0|1	0|0	Glyma.04G168000	Transcript	downstream_gene_variant	-	-	-	-	-	IMPACT=MODIFIER;BIOTYPE=protein_coding;REF_ALLELE=A;UPLOADED_ALLELE=A/G;DISTANCE=4382;STRAND=1
GM04	42178460	T	C	0|0	0|0	0|1	0|0	Glyma.04G168000	Transcript	downstream_gene_variant	-	-	-	-	-	IMPACT=MODIFIER;BIOTYPE=protein_coding;REF_ALLELE=T;UPLOADED_ALLELE=T/C;DISTANCE=4419;STRAND=1
GM04	42178469	G	A	0|0	0|0	0|1	0|0	Glyma.04G168000	Transcript	downstream_gene_variant	-	-	-	-	-	IMPACT=MODIFIER;BIOTYPE=protein_coding;REF_ALLELE=G;UPLOADED_ALLELE=G/A;DISTANCE=4428;STRAND=1
GM04	42178474	G	A	0|0	0|0	0|1	0|0	Glyma.04G168000	Transcript	downstream_gene_variant	-	-	-	-	-	IMPACT=MODIFIER;BIOTYPE=protein_coding;REF_ALLELE=G;UPLOADED_ALLELE=G/A;DISTANCE=4433;STRAND=1
GM04	42178507	A	G	0|0	1|1	0|0	0|0	Glyma.04G168000	Transcript	downstream_gene_variant	-	-	-	-	-	IMPACT=MODIFIER;BIOTYPE=protein_coding;REF_ALLELE=A;UPLOADED_ALLELE=A/G;DISTANCE=4466;STRAND=1
GM04	42178512	T	C	0|0	0|0	0|1	0|0	Glyma.04G168000	Transcript	downstream_gene_variant	-	-	-	-	-	IMPACT=MODIFIER;BIOTYPE=protein_coding;REF_ALLELE=T;UPLOADED_ALLELE=T/C;DISTANCE=4471;STRAND=1
GM04	42178565	T	C	0|0	0|0	0|1	0|0	Glyma.04G168000	Transcript	downstream_gene_variant	-	-	-	-	-	IMPACT=MODIFIER;BIOTYPE=protein_coding;REF_ALLELE=T;UPLOADED_ALLELE=T/C;DISTANCE=4524;STRAND=1
GM04	42178579	G	A	0|0	0|0	0|1	0|0	Glyma.04G168000	Transcript	downstream_gene_variant	-	-	-	-	-	IMPACT=MODIFIER;BIOTYPE=protein_coding;REF_ALLELE=G;UPLOADED_ALLELE=G/A;DISTANCE=4538;STRAND=1
GM04	42178599	T	C	0|0	1|1	1|0	0|0	Glyma.04G168000	Transcript	downstream_gene_variant	-	-	-	-	-	IMPACT=MODIFIER;BIOTYPE=protein_coding;REF_ALLELE=T;UPLOADED_ALLELE=T/C;DISTANCE=4558;STRAND=1
GM04	42178646	T	C	0|0	0|0	0|1	0|0	Glyma.04G168000	Transcript	downstream_gene_variant	-	-	-	-	-	IMPACT=MODIFIER;BIOTYPE=protein_coding;REF_ALLELE=T;UPLOADED_ALLELE=T/C;DISTANCE=4605;STRAND=1
GM04	42178705	G	A	0|0	0|0	0|1	0|0	Glyma.04G168000	Transcript	downstream_gene_variant	-	-	-	-	-	IMPACT=MODIFIER;BIOTYPE=protein_coding;REF_ALLELE=G;UPLOADED_ALLELE=G/A;DISTANCE=4664;STRAND=1
GM04	42178733	G	A	0|0	0|0	0|1	0|0	Glyma.04G168000	Transcript	downstream_gene_variant	-	-	-	-	-	IMPACT=MODIFIER;BIOTYPE=protein_coding;REF_ALLELE=G;UPLOADED_ALLELE=G/A;DISTANCE=4692;STRAND=1
GM04	42178768	T	C	0|0	0|0	0|1	0|0	Glyma.04G168000	Transcript	downstream_gene_variant	-	-	-	-	-	IMPACT=MODIFIER;BIOTYPE=protein_coding;REF_ALLELE=T;UPLOADED_ALLELE=T/C;DISTANCE=4727;STRAND=1
GM04	42178785	T	C	0|0	0|0	0|1	0|0	Glyma.04G168000	Transcript	downstream_gene_variant	-	-	-	-	-	IMPACT=MODIFIER;BIOTYPE=protein_coding;REF_ALLELE=T;UPLOADED_ALLELE=T/C;DISTANCE=4744;STRAND=1
GM04	42178847	A	G	0|0	0|0	0|1	0|0	Glyma.04G168000	Transcript	downstream_gene_variant	-	-	-	-	-	IMPACT=MODIFIER;BIOTYPE=protein_coding;REF_ALLELE=A;UPLOADED_ALLELE=A/G;DISTANCE=4806;STRAND=1
GM04	42178887	G	A	0|0	0|0	0|1	0|0	Glyma.04G168000	Transcript	downstream_gene_variant	-	-	-	-	-	IMPACT=MODIFIER;BIOTYPE=protein_coding;REF_ALLELE=G;UPLOADED_ALLELE=G/A;DISTANCE=4846;STRAND=1
GM04	42178972	C	T	0|0	1|1	1|1	0|0	Glyma.04G168000	Transcript	downstream_gene_variant	-	-	-	-	-	IMPACT=MODIFIER;BIOTYPE=protein_coding;REF_ALLELE=C;UPLOADED_ALLELE=C/T;DISTANCE=4931;STRAND=1
GM04	42179203	T	A	0|0	1|1	1|1	0|0	Glyma.04G168100	Transcript	downstream_gene_variant	-	-	-	-	-	IMPACT=MODIFIER;BIOTYPE=protein_coding;REF_ALLELE=T;UPLOADED_ALLELE=T/A;DISTANCE=3666;STRAND=1
GM04	42179207	A	G	0|0	0|0	0|1	0|0	Glyma.04G168100	Transcript	downstream_gene_variant	-	-	-	-	-	IMPACT=MODIFIER;BIOTYPE=protein_coding;REF_ALLELE=A;UPLOADED_ALLELE=A/G;DISTANCE=3670;STRAND=1
GM04	42179257	G	A	0|0	1|1	1|0	0|0	Glyma.04G168100	Transcript	downstream_gene_variant	-	-	-	-	-	IMPACT=MODIFIER;BIOTYPE=protein_coding;REF_ALLELE=G;UPLOADED_ALLELE=G/A;DISTANCE=3720;STRAND=1
GM04	42179418	A	T	0|0	0|1	1|1	0|0	Glyma.04G168100	Transcript	downstream_gene_variant	-	-	-	-	-	IMPACT=MODIFIER;BIOTYPE=protein_coding;REF_ALLELE=A;UPLOADED_ALLELE=A/T;DISTANCE=3881;STRAND=1
GM04	42179490	A	C	0|0	1|1	1|1	0|0	Glyma.04G168100	Transcript	downstream_gene_variant	-	-	-	-	-	IMPACT=MODIFIER;BIOTYPE=protein_coding;REF_ALLELE=A;UPLOADED_ALLELE=A/C;DISTANCE=3953;STRAND=1
GM04	42179512	C	T	0|0	1|1	1|0	0|0	Glyma.04G168100	Transcript	downstream_gene_variant	-	-	-	-	-	IMPACT=MODIFIER;BIOTYPE=protein_coding;REF_ALLELE=C;UPLOADED_ALLELE=C/T;DISTANCE=3975;STRAND=1
GM04	42180154	T	C	0|0	1|1	1|1	0|0	Glyma.04G168100	Transcript	downstream_gene_variant	-	-	-	-	-	IMPACT=MODIFIER;BIOTYPE=protein_coding;REF_ALLELE=T;UPLOADED_ALLELE=T/C;DISTANCE=4617;STRAND=1
GM04	42180162	T	C	0|0	1|1	1|1	0|0	Glyma.04G168100	Transcript	downstream_gene_variant	-	-	-	-	-	IMPACT=MODIFIER;BIOTYPE=protein_coding;REF_ALLELE=T;UPLOADED_ALLELE=T/C;DISTANCE=4625;STRAND=1
GM04	42180298	C	T	0|0	1|1	1|0	0|0	Glyma.04G168100	Transcript	downstream_gene_variant	-	-	-	-	-	IMPACT=MODIFIER;BIOTYPE=protein_coding;REF_ALLELE=C;UPLOADED_ALLELE=C/T;DISTANCE=4761;STRAND=1
GM04	42180305	A	T	0|0	0|1	1|0	0|0	Glyma.04G168100	Transcript	downstream_gene_variant	-	-	-	-	-	IMPACT=MODIFIER;BIOTYPE=protein_coding;REF_ALLELE=A;UPLOADED_ALLELE=A/T;DISTANCE=4768;STRAND=1
GM04	42180544	C	T	0|0	0|1	1|1	0|0	Glyma.04G168200	Transcript	downstream_gene_variant	-	-	-	-	-	IMPACT=MODIFIER;BIOTYPE=protein_coding;REF_ALLELE=C;UPLOADED_ALLELE=C/T;DISTANCE=4344;STRAND=1
GM04	42180716	A	G	0|0	0|1	1|1	0|0	Glyma.04G168200	Transcript	downstream_gene_variant	-	-	-	-	-	IMPACT=MODIFIER;BIOTYPE=protein_coding;REF_ALLELE=A;UPLOADED_ALLELE=A/G;DISTANCE=4516;STRAND=1
GM04	42180834	C	T	0|0	1|1	1|1	0|0	Glyma.04G168200	Transcript	downstream_gene_variant	-	-	-	-	-	IMPACT=MODIFIER;BIOTYPE=protein_coding;REF_ALLELE=C;UPLOADED_ALLELE=C/T;DISTANCE=4634;STRAND=1
GM04	42180909	G	A	0|0	0|1	1|1	0|0	Glyma.04G168200	Transcript	downstream_gene_variant	-	-	-	-	-	IMPACT=MODIFIER;BIOTYPE=protein_coding;REF_ALLELE=G;UPLOADED_ALLELE=G/A;DISTANCE=4709;STRAND=1
GM04	42180932	A	G	0|0	1|1	1|0	0|0	Glyma.04G168200	Transcript	downstream_gene_variant	-	-	-	-	-	IMPACT=MODIFIER;BIOTYPE=protein_coding;REF_ALLELE=A;UPLOADED_ALLELE=A/G;DISTANCE=4732;STRAND=1
GM04	42181168	A	G	0|0	1|1	1|1	0|0	Glyma.04G168200	Transcript	downstream_gene_variant	-	-	-	-	-	IMPACT=MODIFIER;BIOTYPE=protein_coding;REF_ALLELE=A;UPLOADED_ALLELE=A/G;DISTANCE=4968;STRAND=1
GM04	42181351	C	T	0|0	0|1	1|1	0|0	-	-	intergenic_variant	-	-	-	-	-	IMPACT=MODIFIER;REF_ALLELE=C;UPLOADED_ALLELE=C/T
GM04	42181691	C	T	0|0	0|1	1|1	0|0	-	-	intergenic_variant	-	-	-	-	-	IMPACT=MODIFIER;REF_ALLELE=C;UPLOADED_ALLELE=C/T
GM04	42181740	C	T	0|0	1|1	1|0	0|0	-	-	intergenic_variant	-	-	-	-	-	IMPACT=MODIFIER;REF_ALLELE=C;UPLOADED_ALLELE=C/T
GM04	42181753	A	G	0|0	1|1	1|0	0|0	-	-	intergenic_variant	-	-	-	-	-	IMPACT=MODIFIER;REF_ALLELE=A;UPLOADED_ALLELE=A/G
GM04	42181952	G	A	0|0	1|1	1|1	0|0	-	-	intergenic_variant	-	-	-	-	-	IMPACT=MODIFIER;REF_ALLELE=G;UPLOADED_ALLELE=G/A
GM04	42181974	A	T	0|0	1|1	1|1	0|0	-	-	intergenic_variant	-	-	-	-	-	IMPACT=MODIFIER;REF_ALLELE=A;UPLOADED_ALLELE=A/T
GM04	42181983	T	C	0|0	1|1	1|1	0|0	-	-	intergenic_variant	-	-	-	-	-	IMPACT=MODIFIER;REF_ALLELE=T;UPLOADED_ALLELE=T/C
GM04	42182487	G	A	0|0	1|1	1|1	0|0	-	-	intergenic_variant	-	-	-	-	-	IMPACT=MODIFIER;REF_ALLELE=G;UPLOADED_ALLELE=G/A
GM04	42182787	T	C	0|0	1|0	1|1	0|0	-	-	intergenic_variant	-	-	-	-	-	IMPACT=MODIFIER;REF_ALLELE=T;UPLOADED_ALLELE=T/C
GM04	42182817	C	G	0|0	1|1	1|1	0|0	-	-	intergenic_variant	-	-	-	-	-	IMPACT=MODIFIER;REF_ALLELE=C;UPLOADED_ALLELE=C/G
GM04	42183632	T	C	0|0	1|1	1|1	0|0	-	-	intergenic_variant	-	-	-	-	-	IMPACT=MODIFIER;REF_ALLELE=T;UPLOADED_ALLELE=T/C
GM04	42183982	C	T	0|0	1|1	1|1	0|0	-	-	intergenic_variant	-	-	-	-	-	IMPACT=MODIFIER;REF_ALLELE=C;UPLOADED_ALLELE=C/T
GM04	42184058	T	C	0|0	1|1	1|1	0|0	-	-	intergenic_variant	-	-	-	-	-	IMPACT=MODIFIER;REF_ALLELE=T;UPLOADED_ALLELE=T/C
GM04	42184158	T	C	0|0	1|1	1|1	0|0	-	-	intergenic_variant	-	-	-	-	-	IMPACT=MODIFIER;REF_ALLELE=T;UPLOADED_ALLELE=T/C
GM04	42187235	C	T	0|0	0|0	1|0	0|0	Glyma.04G168300	Transcript	downstream_gene_variant	-	-	-	-	-	IMPACT=MODIFIER;BIOTYPE=protein_coding;REF_ALLELE=C;UPLOADED_ALLELE=C/T;DISTANCE=3839;STRAND=-1
GM04	42187363	C	T	0|0	0|1	1|1	0|0	Glyma.04G168300	Transcript	downstream_gene_variant	-	-	-	-	-	IMPACT=MODIFIER;BIOTYPE=protein_coding;REF_ALLELE=C;UPLOADED_ALLELE=C/T;DISTANCE=3711;STRAND=-1
GM04	42187465	A	C	0|0	1|1	1|1	0|0	Glyma.04G168300	Transcript	downstream_gene_variant	-	-	-	-	-	IMPACT=MODIFIER;BIOTYPE=protein_coding;REF_ALLELE=A;UPLOADED_ALLELE=A/C;DISTANCE=3609;STRAND=-1
GM04	42187684	C	T	0|0	1|1	1|1	0|0	Glyma.04G168300	Transcript	downstream_gene_variant	-	-	-	-	-	IMPACT=MODIFIER;BIOTYPE=protein_coding;REF_ALLELE=C;UPLOADED_ALLELE=C/T;DISTANCE=3390;STRAND=-1
GM04	42187780	T	C	0|0	1|1	1|1	0|0	Glyma.04G168300	Transcript	downstream_gene_variant	-	-	-	-	-	IMPACT=MODIFIER;BIOTYPE=protein_coding;REF_ALLELE=T;UPLOADED_ALLELE=T/C;DISTANCE=3294;STRAND=-1
GM04	42188006	G	A	0|0	0|1	1|1	0|0	Glyma.04G168300	Transcript	downstream_gene_variant	-	-	-	-	-	IMPACT=MODIFIER;BIOTYPE=protein_coding;REF_ALLELE=G;UPLOADED_ALLELE=G/A;DISTANCE=3068;STRAND=-1
GM04	42188544	T	C	0|0	0|1	1|1	0|0	Glyma.04G168300	Transcript	downstream_gene_variant	-	-	-	-	-	IMPACT=MODIFIER;BIOTYPE=protein_coding;REF_ALLELE=T;UPLOADED_ALLELE=T/C;DISTANCE=2530;STRAND=-1
GM04	42188999	T	C	0|0	1|0	0|0	0|0	Glyma.04G168300	Transcript	downstream_gene_variant	-	-	-	-	-	IMPACT=MODIFIER;BIOTYPE=protein_coding;REF_ALLELE=T;UPLOADED_ALLELE=T/C;DISTANCE=2075;STRAND=-1
GM04	42189143	T	G	0|0	1|1	1|1	0|0	Glyma.04G168300	Transcript	downstream_gene_variant	-	-	-	-	-	IMPACT=MODIFIER;BIOTYPE=protein_coding;REF_ALLELE=T;UPLOADED_ALLELE=T/G;DISTANCE=1931;STRAND=-1
GM04	42189802	T	C	0|0	1|1	1|1	0|0	Glyma.04G168300	Transcript	downstream_gene_variant	-	-	-	-	-	IMPACT=MODIFIER;BIOTYPE=protein_coding;REF_ALLELE=T;UPLOADED_ALLELE=T/C;DISTANCE=1272;STRAND=-1
GM04	42189812	A	C	0|0	1|1	1|1	0|0	Glyma.04G168300	Transcript	downstream_gene_variant	-	-	-	-	-	IMPACT=MODIFIER;BIOTYPE=protein_coding;REF_ALLELE=A;UPLOADED_ALLELE=A/C;DISTANCE=1262;STRAND=-1
GM04	42190839	T	C	0|0	1|1	1|1	0|0	Glyma.04G168300	Transcript	downstream_gene_variant	-	-	-	-	-	IMPACT=MODIFIER;BIOTYPE=protein_coding;REF_ALLELE=T;UPLOADED_ALLELE=T/C;DISTANCE=235;STRAND=-1
GM04	42190872	G	T	0|0	1|1	1|1	0|0	Glyma.04G168300	Transcript	downstream_gene_variant	-	-	-	-	-	IMPACT=MODIFIER;BIOTYPE=protein_coding;REF_ALLELE=G;UPLOADED_ALLELE=G/T;DISTANCE=202;STRAND=-1
GM04	42190892	A	G	0|0	0|1	1|1	0|0	Glyma.04G168300	Transcript	downstream_gene_variant	-	-	-	-	-	IMPACT=MODIFIER;BIOTYPE=protein_coding;REF_ALLELE=A;UPLOADED_ALLELE=A/G;DISTANCE=182;STRAND=-1
GM04	42190906	G	A	0|0	1|1	1|0	0|0	Glyma.04G168300	Transcript	downstream_gene_variant	-	-	-	-	-	IMPACT=MODIFIER;BIOTYPE=protein_coding;REF_ALLELE=G;UPLOADED_ALLELE=G/A;DISTANCE=168;STRAND=-1
GM04	42190915	T	G	0|0	1|1	1|1	0|0	Glyma.04G168300	Transcript	downstream_gene_variant	-	-	-	-	-	IMPACT=MODIFIER;BIOTYPE=protein_coding;REF_ALLELE=T;UPLOADED_ALLELE=T/G;DISTANCE=159;STRAND=-1
GM04	42190931	A	C	0|0	1|1	1|1	0|0	Glyma.04G168300	Transcript	downstream_gene_variant	-	-	-	-	-	IMPACT=MODIFIER;BIOTYPE=protein_coding;REF_ALLELE=A;UPLOADED_ALLELE=A/C;DISTANCE=143;STRAND=-1
GM04	42190941	T	C	0|0	1|1	1|1	0|0	Glyma.04G168300	Transcript	downstream_gene_variant	-	-	-	-	-	IMPACT=MODIFIER;BIOTYPE=protein_coding;REF_ALLELE=T;UPLOADED_ALLELE=T/C;DISTANCE=133;STRAND=-1
GM04	42190977	C	T	0|0	1|1	1|1	0|0	Glyma.04G168300	Transcript	downstream_gene_variant	-	-	-	-	-	IMPACT=MODIFIER;BIOTYPE=protein_coding;REF_ALLELE=C;UPLOADED_ALLELE=C/T;DISTANCE=97;STRAND=-1
GM04	42192025	C	A	0|0	1|1	1|1	0|0	Glyma.04G168300	Transcript	missense_variant	1244	918	306	Q/H	caG/caT	IMPACT=MODERATE;BIOTYPE=protein_coding;EXON=2/2;REF_ALLELE=C;UPLOADED_ALLELE=C/A;STRAND=-1	0.14	2.62	230	novel	TOLERATED
GM04	42193286	T	G	0|0	1|1	1|1	0|0	Glyma.04G168300	Transcript	intron_variant	-	-	-	-	-	IMPACT=MODIFIER;BIOTYPE=protein_coding;INTRON=1/1;REF_ALLELE=T;UPLOADED_ALLELE=T/G;STRAND=-1
GM04	42194138	G	T	0|0	0|1	1|1	0|0	Glyma.04G168300	Transcript	5_prime_UTR_variant	251	-	-	-	-	IMPACT=MODIFIER;BIOTYPE=protein_coding;EXON=1/2;REF_ALLELE=G;UPLOADED_ALLELE=G/T;STRAND=-1	NA	NA	NA	novel	NA
GM04	42194415	T	G	0|0	1|1	1|1	0|0	Glyma.04G168300	Transcript	upstream_gene_variant	-	-	-	-	-	IMPACT=MODIFIER;BIOTYPE=protein_coding;REF_ALLELE=T;UPLOADED_ALLELE=T/G;DISTANCE=27;STRAND=-1
GM04	42194737	A	G	0|0	1|1	1|1	0|0	Glyma.04G168300	Transcript	upstream_gene_variant	-	-	-	-	-	IMPACT=MODIFIER;BIOTYPE=protein_coding;REF_ALLELE=A;UPLOADED_ALLELE=A/G;DISTANCE=349;STRAND=-1
GM04	42194761	C	T	0|0	1|1	1|1	0|0	Glyma.04G168300	Transcript	upstream_gene_variant	-	-	-	-	-	IMPACT=MODIFIER;BIOTYPE=protein_coding;REF_ALLELE=C;UPLOADED_ALLELE=C/T;DISTANCE=373;STRAND=-1
GM04	42194774	C	T	0|0	1|1	1|1	0|0	Glyma.04G168300	Transcript	upstream_gene_variant	-	-	-	-	-	IMPACT=MODIFIER;BIOTYPE=protein_coding;REF_ALLELE=C;UPLOADED_ALLELE=C/T;DISTANCE=386;STRAND=-1
GM04	42195069	T	G	0|0	1|1	1|1	0|0	Glyma.04G168300	Transcript	upstream_gene_variant	-	-	-	-	-	IMPACT=MODIFIER;BIOTYPE=protein_coding;REF_ALLELE=T;UPLOADED_ALLELE=T/G;DISTANCE=681;STRAND=-1
GM04	42195206	C	T	0|0	1|1	1|1	0|0	Glyma.04G168300	Transcript	upstream_gene_variant	-	-	-	-	-	IMPACT=MODIFIER;BIOTYPE=protein_coding;REF_ALLELE=C;UPLOADED_ALLELE=C/T;DISTANCE=818;STRAND=-1
GM04	42195818	A	C	0|0	0|1	1|1	0|0	Glyma.04G168300	Transcript	upstream_gene_variant	-	-	-	-	-	IMPACT=MODIFIER;BIOTYPE=protein_coding;REF_ALLELE=A;UPLOADED_ALLELE=A/C;DISTANCE=1430;STRAND=-1
GM04	42196167	T	A	0|0	1|1	1|1	0|0	Glyma.04G168300	Transcript	upstream_gene_variant	-	-	-	-	-	IMPACT=MODIFIER;BIOTYPE=protein_coding;REF_ALLELE=T;UPLOADED_ALLELE=T/A;DISTANCE=1779;STRAND=-1
GM04	42196215	G	A	0|0	1|1	1|1	0|0	Glyma.04G168300	Transcript	upstream_gene_variant	-	-	-	-	-	IMPACT=MODIFIER;BIOTYPE=protein_coding;REF_ALLELE=G;UPLOADED_ALLELE=G/A;DISTANCE=1827;STRAND=-1
GM04	42196303	C	T	0|0	1|1	1|1	0|0	Glyma.04G168300	Transcript	upstream_gene_variant	-	-	-	-	-	IMPACT=MODIFIER;BIOTYPE=protein_coding;REF_ALLELE=C;UPLOADED_ALLELE=C/T;DISTANCE=1915;STRAND=-1
GM04	42197751	A	G	0|0	0|1	1|1	0|0	Glyma.04G168300	Transcript	upstream_gene_variant	-	-	-	-	-	IMPACT=MODIFIER;BIOTYPE=protein_coding;REF_ALLELE=A;UPLOADED_ALLELE=A/G;DISTANCE=3363;STRAND=-1
GM04	42198177	A	G	0|0	1|1	1|1	0|0	Glyma.04G168300	Transcript	upstream_gene_variant	-	-	-	-	-	IMPACT=MODIFIER;BIOTYPE=protein_coding;REF_ALLELE=A;UPLOADED_ALLELE=A/G;DISTANCE=3789;STRAND=-1
GM04	42198307	G	A	0|0	1|1	1|1	0|0	Glyma.04G168300	Transcript	upstream_gene_variant	-	-	-	-	-	IMPACT=MODIFIER;BIOTYPE=protein_coding;REF_ALLELE=G;UPLOADED_ALLELE=G/A;DISTANCE=3919;STRAND=-1
GM04	42199895	C	A	0|0	1|1	1|1	0|0	-	-	intergenic_variant	-	-	-	-	-	IMPACT=MODIFIER;REF_ALLELE=C;UPLOADED_ALLELE=C/A
GM04	42200455	C	A	0|0	1|1	0|0	0|0	-	-	intergenic_variant	-	-	-	-	-	IMPACT=MODIFIER;REF_ALLELE=C;UPLOADED_ALLELE=C/A
GM04	42200785	T	C	0|0	1|1	0|0	0|0	-	-	intergenic_variant	-	-	-	-	-	IMPACT=MODIFIER;REF_ALLELE=T;UPLOADED_ALLELE=T/C
GM04	42201844	C	T	0|0	1|0	0|0	0|0	-	-	intergenic_variant	-	-	-	-	-	IMPACT=MODIFIER;REF_ALLELE=C;UPLOADED_ALLELE=C/T
GM04	42202552	T	A	0|0	1|0	0|0	0|0	-	-	intergenic_variant	-	-	-	-	-	IMPACT=MODIFIER;REF_ALLELE=T;UPLOADED_ALLELE=T/A
GM04	42202935	G	A	0|0	1|1	0|0	0|0	-	-	intergenic_variant	-	-	-	-	-	IMPACT=MODIFIER;REF_ALLELE=G;UPLOADED_ALLELE=G/A
GM04	42203104	A	G	0|0	1|0	0|0	0|0	-	-	intergenic_variant	-	-	-	-	-	IMPACT=MODIFIER;REF_ALLELE=A;UPLOADED_ALLELE=A/G
GM04	42203130	A	G	0|0	1|0	0|0	0|0	-	-	intergenic_variant	-	-	-	-	-	IMPACT=MODIFIER;REF_ALLELE=A;UPLOADED_ALLELE=A/G
GM04	42205333	G	A	0|0	1|1	0|0	0|0	-	-	intergenic_variant	-	-	-	-	-	IMPACT=MODIFIER;REF_ALLELE=G;UPLOADED_ALLELE=G/A
GM04	42205420	A	G	0|0	1|0	0|0	0|0	-	-	intergenic_variant	-	-	-	-	-	IMPACT=MODIFIER;REF_ALLELE=A;UPLOADED_ALLELE=A/G
GM04	42205442	A	G	0|0	1|1	0|0	0|0	-	-	intergenic_variant	-	-	-	-	-	IMPACT=MODIFIER;REF_ALLELE=A;UPLOADED_ALLELE=A/G
GM04	42205543	C	T	0|0	1|0	0|0	0|0	-	-	intergenic_variant	-	-	-	-	-	IMPACT=MODIFIER;REF_ALLELE=C;UPLOADED_ALLELE=C/T
GM04	42206634	C	T	0|0	1|0	0|0	0|0	-	-	intergenic_variant	-	-	-	-	-	IMPACT=MODIFIER;REF_ALLELE=C;UPLOADED_ALLELE=C/T
GM04	42206945	A	G	0|0	1|1	0|0	0|0	-	-	intergenic_variant	-	-	-	-	-	IMPACT=MODIFIER;REF_ALLELE=A;UPLOADED_ALLELE=A/G
GM04	42207155	C	T	0|0	1|0	0|0	0|0	-	-	intergenic_variant	-	-	-	-	-	IMPACT=MODIFIER;REF_ALLELE=C;UPLOADED_ALLELE=C/T
GM04	42207180	T	C	0|0	1|1	0|0	0|0	-	-	intergenic_variant	-	-	-	-	-	IMPACT=MODIFIER;REF_ALLELE=T;UPLOADED_ALLELE=T/C
GM04	42207419	A	G	0|0	1|0	0|0	0|0	-	-	intergenic_variant	-	-	-	-	-	IMPACT=MODIFIER;REF_ALLELE=A;UPLOADED_ALLELE=A/G
GM04	42208184	G	C	0|0	1|0	0|0	0|0	-	-	intergenic_variant	-	-	-	-	-	IMPACT=MODIFIER;REF_ALLELE=G;UPLOADED_ALLELE=G/C
GM04	42208540	C	A	0|0	1|0	0|0	0|0	-	-	intergenic_variant	-	-	-	-	-	IMPACT=MODIFIER;REF_ALLELE=C;UPLOADED_ALLELE=C/A
GM04	42208732	T	G	0|0	1|0	0|0	0|0	-	-	intergenic_variant	-	-	-	-	-	IMPACT=MODIFIER;REF_ALLELE=T;UPLOADED_ALLELE=T/G
GM04	42208736	A	G	0|0	1|0	0|0	0|0	-	-	intergenic_variant	-	-	-	-	-	IMPACT=MODIFIER;REF_ALLELE=A;UPLOADED_ALLELE=A/G
GM04	42209150	C	G	0|0	1|0	0|0	0|0	-	-	intergenic_variant	-	-	-	-	-	IMPACT=MODIFIER;REF_ALLELE=C;UPLOADED_ALLELE=C/G
GM04	42209359	A	G	0|0	1|1	0|0	0|0	-	-	intergenic_variant	-	-	-	-	-	IMPACT=MODIFIER;REF_ALLELE=A;UPLOADED_ALLELE=A/G
GM04	42209858	T	C	0|0	1|0	0|0	0|0	-	-	intergenic_variant	-	-	-	-	-	IMPACT=MODIFIER;REF_ALLELE=T;UPLOADED_ALLELE=T/C
GM04	42210136	A	C	0|0	1|0	0|0	0|0	-	-	intergenic_variant	-	-	-	-	-	IMPACT=MODIFIER;REF_ALLELE=A;UPLOADED_ALLELE=A/C
GM04	42210366	G	A	0|0	1|0	0|0	0|0	-	-	intergenic_variant	-	-	-	-	-	IMPACT=MODIFIER;REF_ALLELE=G;UPLOADED_ALLELE=G/A
GM04	42210435	A	G	0|0	1|0	0|0	0|0	-	-	intergenic_variant	-	-	-	-	-	IMPACT=MODIFIER;REF_ALLELE=A;UPLOADED_ALLELE=A/G
GM04	42210983	G	A	0|0	1|0	0|0	0|0	-	-	intergenic_variant	-	-	-	-	-	IMPACT=MODIFIER;REF_ALLELE=G;UPLOADED_ALLELE=G/A
GM04	42211246	A	G	0|0	1|0	0|0	0|0	-	-	intergenic_variant	-	-	-	-	-	IMPACT=MODIFIER;REF_ALLELE=A;UPLOADED_ALLELE=A/G
GM04	42211274	G	A	0|0	1|0	0|0	0|0	-	-	intergenic_variant	-	-	-	-	-	IMPACT=MODIFIER;REF_ALLELE=G;UPLOADED_ALLELE=G/A
GM04	42211513	A	G	0|0	1|0	0|0	0|0	-	-	intergenic_variant	-	-	-	-	-	IMPACT=MODIFIER;REF_ALLELE=A;UPLOADED_ALLELE=A/G
GM04	42212467	C	T	0|0	1|0	0|0	0|0	-	-	intergenic_variant	-	-	-	-	-	IMPACT=MODIFIER;REF_ALLELE=C;UPLOADED_ALLELE=C/T
GM04	42212550	G	C	0|0	1|0	0|0	0|0	-	-	intergenic_variant	-	-	-	-	-	IMPACT=MODIFIER;REF_ALLELE=G;UPLOADED_ALLELE=G/C
GM04	42212725	G	A	0|0	1|1	0|0	0|0	-	-	intergenic_variant	-	-	-	-	-	IMPACT=MODIFIER;REF_ALLELE=G;UPLOADED_ALLELE=G/A
GM04	42212959	G	A	0|0	1|0	0|0	0|0	-	-	intergenic_variant	-	-	-	-	-	IMPACT=MODIFIER;REF_ALLELE=G;UPLOADED_ALLELE=G/A
GM04	42212965	A	G	0|0	1|0	0|0	0|0	-	-	intergenic_variant	-	-	-	-	-	IMPACT=MODIFIER;REF_ALLELE=A;UPLOADED_ALLELE=A/G
GM04	42213512	G	A	0|0	1|0	0|0	0|0	-	-	intergenic_variant	-	-	-	-	-	IMPACT=MODIFIER;REF_ALLELE=G;UPLOADED_ALLELE=G/A
GM04	42213600	G	T	0|0	1|0	0|0	0|0	-	-	intergenic_variant	-	-	-	-	-	IMPACT=MODIFIER;REF_ALLELE=G;UPLOADED_ALLELE=G/T
GM04	42213712	C	A	0|0	1|0	0|0	0|0	-	-	intergenic_variant	-	-	-	-	-	IMPACT=MODIFIER;REF_ALLELE=C;UPLOADED_ALLELE=C/A
GM04	42213747	A	C	0|0	1|0	0|0	0|0	-	-	intergenic_variant	-	-	-	-	-	IMPACT=MODIFIER;REF_ALLELE=A;UPLOADED_ALLELE=A/C
GM04	42214152	G	C	0|0	1|0	0|0	0|0	-	-	intergenic_variant	-	-	-	-	-	IMPACT=MODIFIER;REF_ALLELE=G;UPLOADED_ALLELE=G/C
GM04	42215096	G	C	0|0	1|0	0|0	0|0	-	-	intergenic_variant	-	-	-	-	-	IMPACT=MODIFIER;REF_ALLELE=G;UPLOADED_ALLELE=G/C
GM04	42215142	A	C	0|0	1|0	0|0	0|0	-	-	intergenic_variant	-	-	-	-	-	IMPACT=MODIFIER;REF_ALLELE=A;UPLOADED_ALLELE=A/C
GM04	42215194	G	A	0|0	1|0	0|0	0|0	-	-	intergenic_variant	-	-	-	-	-	IMPACT=MODIFIER;REF_ALLELE=G;UPLOADED_ALLELE=G/A
GM04	42216895	T	C	0|0	1|0	0|0	0|0	-	-	intergenic_variant	-	-	-	-	-	IMPACT=MODIFIER;REF_ALLELE=T;UPLOADED_ALLELE=T/C
GM04	42217207	C	T	0|0	1|0	0|0	0|0	-	-	intergenic_variant	-	-	-	-	-	IMPACT=MODIFIER;REF_ALLELE=C;UPLOADED_ALLELE=C/T
GM04	42217624	G	A	0|0	1|0	0|0	0|0	-	-	intergenic_variant	-	-	-	-	-	IMPACT=MODIFIER;REF_ALLELE=G;UPLOADED_ALLELE=G/A
GM04	42217914	T	C	0|0	1|0	0|0	0|0	-	-	intergenic_variant	-	-	-	-	-	IMPACT=MODIFIER;REF_ALLELE=T;UPLOADED_ALLELE=T/C
GM04	42217948	G	A	0|0	1|0	0|0	0|0	-	-	intergenic_variant	-	-	-	-	-	IMPACT=MODIFIER;REF_ALLELE=G;UPLOADED_ALLELE=G/A
GM04	42218088	T	G	0|0	1|0	0|0	0|0	-	-	intergenic_variant	-	-	-	-	-	IMPACT=MODIFIER;REF_ALLELE=T;UPLOADED_ALLELE=T/G
GM04	42218382	T	C	0|0	1|0	0|0	0|0	-	-	intergenic_variant	-	-	-	-	-	IMPACT=MODIFIER;REF_ALLELE=T;UPLOADED_ALLELE=T/C
GM04	42218405	T	C	0|0	1|0	0|0	0|0	-	-	intergenic_variant	-	-	-	-	-	IMPACT=MODIFIER;REF_ALLELE=T;UPLOADED_ALLELE=T/C
GM04	42218465	G	T	0|0	1|0	0|0	0|0	-	-	intergenic_variant	-	-	-	-	-	IMPACT=MODIFIER;REF_ALLELE=G;UPLOADED_ALLELE=G/T
GM04	42218599	A	G	0|0	1|0	0|0	0|0	-	-	intergenic_variant	-	-	-	-	-	IMPACT=MODIFIER;REF_ALLELE=A;UPLOADED_ALLELE=A/G
GM04	42218612	G	T	0|0	1|0	0|0	0|0	-	-	intergenic_variant	-	-	-	-	-	IMPACT=MODIFIER;REF_ALLELE=G;UPLOADED_ALLELE=G/T
GM04	42220536	G	A	0|0	1|0	0|0	0|0	-	-	intergenic_variant	-	-	-	-	-	IMPACT=MODIFIER;REF_ALLELE=G;UPLOADED_ALLELE=G/A
GM04	42220603	A	T	0|0	1|0	0|0	0|0	-	-	intergenic_variant	-	-	-	-	-	IMPACT=MODIFIER;REF_ALLELE=A;UPLOADED_ALLELE=A/T
GM04	42221168	C	T	0|0	1|0	0|0	0|0	-	-	intergenic_variant	-	-	-	-	-	IMPACT=MODIFIER;REF_ALLELE=C;UPLOADED_ALLELE=C/T
GM04	42221274	C	A	0|0	1|0	0|0	0|0	-	-	intergenic_variant	-	-	-	-	-	IMPACT=MODIFIER;REF_ALLELE=C;UPLOADED_ALLELE=C/A
GM04	42221487	A	G	0|0	1|0	0|0	0|0	-	-	intergenic_variant	-	-	-	-	-	IMPACT=MODIFIER;REF_ALLELE=A;UPLOADED_ALLELE=A/G
GM04	42221756	A	G	0|0	1|0	0|0	0|0	-	-	intergenic_variant	-	-	-	-	-	IMPACT=MODIFIER;REF_ALLELE=A;UPLOADED_ALLELE=A/G
GM04	42221953	G	A	0|0	1|0	0|0	0|0	-	-	intergenic_variant	-	-	-	-	-	IMPACT=MODIFIER;REF_ALLELE=G;UPLOADED_ALLELE=G/A
GM04	42221957	G	A	0|0	1|0	0|0	0|0	-	-	intergenic_variant	-	-	-	-	-	IMPACT=MODIFIER;REF_ALLELE=G;UPLOADED_ALLELE=G/A
GM04	42222161	G	A	0|0	1|0	0|0	0|0	-	-	intergenic_variant	-	-	-	-	-	IMPACT=MODIFIER;REF_ALLELE=G;UPLOADED_ALLELE=G/A
GM04	42222184	A	G	1|1	1|1	0|0	0|0	-	-	intergenic_variant	-	-	-	-	-	IMPACT=MODIFIER;REF_ALLELE=A;UPLOADED_ALLELE=A/G
GM04	42223528	A	T	0|0	1|0	0|0	0|0	-	-	intergenic_variant	-	-	-	-	-	IMPACT=MODIFIER;REF_ALLELE=A;UPLOADED_ALLELE=A/T
GM04	42223862	A	G	0|0	1|0	0|0	0|0	-	-	intergenic_variant	-	-	-	-	-	IMPACT=MODIFIER;REF_ALLELE=A;UPLOADED_ALLELE=A/G
GM04	42223875	C	T	1|1	0|0	0|0	0|0	-	-	intergenic_variant	-	-	-	-	-	IMPACT=MODIFIER;REF_ALLELE=C;UPLOADED_ALLELE=C/T
GM04	42223995	T	C	0|0	1|0	0|0	0|0	-	-	intergenic_variant	-	-	-	-	-	IMPACT=MODIFIER;REF_ALLELE=T;UPLOADED_ALLELE=T/C
GM04	42224239	C	A	0|0	1|0	0|0	0|0	-	-	intergenic_variant	-	-	-	-	-	IMPACT=MODIFIER;REF_ALLELE=C;UPLOADED_ALLELE=C/A
GM04	42224479	C	T	0|0	1|0	0|0	0|0	-	-	intergenic_variant	-	-	-	-	-	IMPACT=MODIFIER;REF_ALLELE=C;UPLOADED_ALLELE=C/T
GM04	42224773	G	A	0|0	1|0	0|0	0|0	-	-	intergenic_variant	-	-	-	-	-	IMPACT=MODIFIER;REF_ALLELE=G;UPLOADED_ALLELE=G/A
GM04	42225019	G	C	0|0	1|0	0|0	0|0	-	-	intergenic_variant	-	-	-	-	-	IMPACT=MODIFIER;REF_ALLELE=G;UPLOADED_ALLELE=G/C
GM04	42225315	C	T	0|0	1|1	0|0	0|0	-	-	intergenic_variant	-	-	-	-	-	IMPACT=MODIFIER;REF_ALLELE=C;UPLOADED_ALLELE=C/T
GM04	42225418	C	T	0|0	0|1	0|0	0|0	-	-	intergenic_variant	-	-	-	-	-	IMPACT=MODIFIER;REF_ALLELE=C;UPLOADED_ALLELE=C/T
GM04	42225736	G	A	0|0	1|1	0|0	0|0	-	-	intergenic_variant	-	-	-	-	-	IMPACT=MODIFIER;REF_ALLELE=G;UPLOADED_ALLELE=G/A
GM04	42226928	T	C	0|1	1|1	0|0	0|0	-	-	intergenic_variant	-	-	-	-	-	IMPACT=MODIFIER;REF_ALLELE=T;UPLOADED_ALLELE=T/C
GM04	42227262	G	T	0|0	0|1	0|0	0|0	-	-	intergenic_variant	-	-	-	-	-	IMPACT=MODIFIER;REF_ALLELE=G;UPLOADED_ALLELE=G/T
GM04	42227313	A	G	0|0	0|1	0|0	0|0	-	-	intergenic_variant	-	-	-	-	-	IMPACT=MODIFIER;REF_ALLELE=A;UPLOADED_ALLELE=A/G
GM04	42229198	C	T	0|0	0|1	0|0	0|0	-	-	intergenic_variant	-	-	-	-	-	IMPACT=MODIFIER;REF_ALLELE=C;UPLOADED_ALLELE=C/T
GM04	42229226	G	A	0|0	0|1	0|0	0|0	-	-	intergenic_variant	-	-	-	-	-	IMPACT=MODIFIER;REF_ALLELE=G;UPLOADED_ALLELE=G/A
GM04	42229328	T	A	0|0	1|1	0|0	0|0	-	-	intergenic_variant	-	-	-	-	-	IMPACT=MODIFIER;REF_ALLELE=T;UPLOADED_ALLELE=T/A
GM04	42229449	T	C	0|0	1|1	0|0	0|0	-	-	intergenic_variant	-	-	-	-	-	IMPACT=MODIFIER;REF_ALLELE=T;UPLOADED_ALLELE=T/C
GM04	42229890	G	A	0|0	1|1	0|0	0|0	-	-	intergenic_variant	-	-	-	-	-	IMPACT=MODIFIER;REF_ALLELE=G;UPLOADED_ALLELE=G/A
GM04	42230609	G	T	0|0	1|1	0|0	0|0	-	-	intergenic_variant	-	-	-	-	-	IMPACT=MODIFIER;REF_ALLELE=G;UPLOADED_ALLELE=G/T
GM04	42230679	C	T	0|0	1|1	0|0	0|0	-	-	intergenic_variant	-	-	-	-	-	IMPACT=MODIFIER;REF_ALLELE=C;UPLOADED_ALLELE=C/T
GM04	42230844	T	C	0|0	1|1	0|0	0|0	-	-	intergenic_variant	-	-	-	-	-	IMPACT=MODIFIER;REF_ALLELE=T;UPLOADED_ALLELE=T/C
GM04	42231016	G	T	0|0	1|1	0|0	0|0	-	-	intergenic_variant	-	-	-	-	-	IMPACT=MODIFIER;REF_ALLELE=G;UPLOADED_ALLELE=G/T
GM04	42231991	A	G	0|0	1|1	0|0	0|0	-	-	intergenic_variant	-	-	-	-	-	IMPACT=MODIFIER;REF_ALLELE=A;UPLOADED_ALLELE=A/G
GM04	42232615	T	C	0|0	0|1	0|0	0|0	-	-	intergenic_variant	-	-	-	-	-	IMPACT=MODIFIER;REF_ALLELE=T;UPLOADED_ALLELE=T/C
GM04	42232872	T	G	0|0	1|0	0|0	0|0	-	-	intergenic_variant	-	-	-	-	-	IMPACT=MODIFIER;REF_ALLELE=T;UPLOADED_ALLELE=T/G
GM04	42233440	A	G	0|0	1|1	0|0	0|0	-	-	intergenic_variant	-	-	-	-	-	IMPACT=MODIFIER;REF_ALLELE=A;UPLOADED_ALLELE=A/G
GM04	42233595	T	C	0|0	1|1	0|0	0|0	-	-	intergenic_variant	-	-	-	-	-	IMPACT=MODIFIER;REF_ALLELE=T;UPLOADED_ALLELE=T/C
GM04	42233633	T	G	0|0	1|0	0|0	0|0	-	-	intergenic_variant	-	-	-	-	-	IMPACT=MODIFIER;REF_ALLELE=T;UPLOADED_ALLELE=T/G
GM04	42234089	C	T	0|0	1|0	0|0	0|0	-	-	intergenic_variant	-	-	-	-	-	IMPACT=MODIFIER;REF_ALLELE=C;UPLOADED_ALLELE=C/T
GM04	42234494	A	T	0|0	1|0	0|0	0|0	-	-	intergenic_variant	-	-	-	-	-	IMPACT=MODIFIER;REF_ALLELE=A;UPLOADED_ALLELE=A/T
GM04	42235080	G	A	0|0	1|1	0|0	0|0	-	-	intergenic_variant	-	-	-	-	-	IMPACT=MODIFIER;REF_ALLELE=G;UPLOADED_ALLELE=G/A
GM04	42235133	A	G	0|0	1|1	0|0	0|0	-	-	intergenic_variant	-	-	-	-	-	IMPACT=MODIFIER;REF_ALLELE=A;UPLOADED_ALLELE=A/G
GM04	42235404	C	T	0|0	1|1	0|0	0|0	-	-	intergenic_variant	-	-	-	-	-	IMPACT=MODIFIER;REF_ALLELE=C;UPLOADED_ALLELE=C/T
GM04	42235691	A	G	0|0	1|1	0|0	0|0	-	-	intergenic_variant	-	-	-	-	-	IMPACT=MODIFIER;REF_ALLELE=A;UPLOADED_ALLELE=A/G
GM04	42236064	G	A	0|0	1|1	0|0	0|0	-	-	intergenic_variant	-	-	-	-	-	IMPACT=MODIFIER;REF_ALLELE=G;UPLOADED_ALLELE=G/A
GM04	42236750	C	T	0|0	1|1	0|0	0|0	Glyma.04G168400	Transcript	upstream_gene_variant	-	-	-	-	-	IMPACT=MODIFIER;BIOTYPE=protein_coding;REF_ALLELE=C;UPLOADED_ALLELE=C/T;DISTANCE=4597;STRAND=1
GM04	42237640	A	C	0|0	1|1	0|0	0|0	Glyma.04G168400	Transcript	upstream_gene_variant	-	-	-	-	-	IMPACT=MODIFIER;BIOTYPE=protein_coding;REF_ALLELE=A;UPLOADED_ALLELE=A/C;DISTANCE=3707;STRAND=1
GM04	42238776	G	T	0|0	1|1	0|0	0|0	Glyma.04G168400	Transcript	upstream_gene_variant	-	-	-	-	-	IMPACT=MODIFIER;BIOTYPE=protein_coding;REF_ALLELE=G;UPLOADED_ALLELE=G/T;DISTANCE=2571;STRAND=1
GM04	42239112	T	A	0|0	1|1	0|0	0|0	Glyma.04G168400	Transcript	upstream_gene_variant	-	-	-	-	-	IMPACT=MODIFIER;BIOTYPE=protein_coding;REF_ALLELE=T;UPLOADED_ALLELE=T/A;DISTANCE=2235;STRAND=1
GM04	42239810	A	G	0|0	1|1	0|0	0|0	Glyma.04G168400	Transcript	upstream_gene_variant	-	-	-	-	-	IMPACT=MODIFIER;BIOTYPE=protein_coding;REF_ALLELE=A;UPLOADED_ALLELE=A/G;DISTANCE=1537;STRAND=1
GM04	42239877	T	G	0|0	1|0	0|0	0|0	Glyma.04G168400	Transcript	upstream_gene_variant	-	-	-	-	-	IMPACT=MODIFIER;BIOTYPE=protein_coding;REF_ALLELE=T;UPLOADED_ALLELE=T/G;DISTANCE=1470;STRAND=1
GM04	42239889	G	A	0|0	1|1	0|0	0|0	Glyma.04G168400	Transcript	upstream_gene_variant	-	-	-	-	-	IMPACT=MODIFIER;BIOTYPE=protein_coding;REF_ALLELE=G;UPLOADED_ALLELE=G/A;DISTANCE=1458;STRAND=1
GM04	42240434	G	A	0|0	1|1	0|0	0|0	Glyma.04G168400	Transcript	upstream_gene_variant	-	-	-	-	-	IMPACT=MODIFIER;BIOTYPE=protein_coding;REF_ALLELE=G;UPLOADED_ALLELE=G/A;DISTANCE=913;STRAND=1
GM04	42240613	T	G	0|0	1|1	0|0	0|0	Glyma.04G168400	Transcript	upstream_gene_variant	-	-	-	-	-	IMPACT=MODIFIER;BIOTYPE=protein_coding;REF_ALLELE=T;UPLOADED_ALLELE=T/G;DISTANCE=734;STRAND=1
GM04	42240710	C	T	0|0	0|1	0|0	0|0	Glyma.04G168400	Transcript	upstream_gene_variant	-	-	-	-	-	IMPACT=MODIFIER;BIOTYPE=protein_coding;REF_ALLELE=C;UPLOADED_ALLELE=C/T;DISTANCE=637;STRAND=1
GM04	42240730	A	T	0|0	0|1	0|0	0|0	Glyma.04G168400	Transcript	upstream_gene_variant	-	-	-	-	-	IMPACT=MODIFIER;BIOTYPE=protein_coding;REF_ALLELE=A;UPLOADED_ALLELE=A/T;DISTANCE=617;STRAND=1
GM04	42240735	T	C	0|0	0|1	0|0	0|0	Glyma.04G168400	Transcript	upstream_gene_variant	-	-	-	-	-	IMPACT=MODIFIER;BIOTYPE=protein_coding;REF_ALLELE=T;UPLOADED_ALLELE=T/C;DISTANCE=612;STRAND=1
GM04	42241669	A	C	0|0	1|1	0|0	0|0	Glyma.04G168400	Transcript	intron_variant	-	-	-	-	-	IMPACT=MODIFIER;BIOTYPE=protein_coding;INTRON=2/2;REF_ALLELE=A;UPLOADED_ALLELE=A/C;STRAND=1
GM04	42242655	A	G	0|0	0|1	0|0	0|0	Glyma.04G168400	Transcript	downstream_gene_variant	-	-	-	-	-	IMPACT=MODIFIER;BIOTYPE=protein_coding;REF_ALLELE=A;UPLOADED_ALLELE=A/G;DISTANCE=227;STRAND=1
GM04	42242773	C	T	0|0	1|1	0|0	0|0	Glyma.04G168400	Transcript	downstream_gene_variant	-	-	-	-	-	IMPACT=MODIFIER;BIOTYPE=protein_coding;REF_ALLELE=C;UPLOADED_ALLELE=C/T;DISTANCE=345;STRAND=1
GM04	42243281	A	T	0|0	1|1	0|0	0|0	Glyma.04G168400	Transcript	downstream_gene_variant	-	-	-	-	-	IMPACT=MODIFIER;BIOTYPE=protein_coding;REF_ALLELE=A;UPLOADED_ALLELE=A/T;DISTANCE=853;STRAND=1
GM04	42244734	A	T	0|0	1|1	0|0	0|0	Glyma.04G168400	Transcript	downstream_gene_variant	-	-	-	-	-	IMPACT=MODIFIER;BIOTYPE=protein_coding;REF_ALLELE=A;UPLOADED_ALLELE=A/T;DISTANCE=2306;STRAND=1
GM04	42245711	T	C	0|1	0|0	0|0	0|0	Glyma.04G168400	Transcript	downstream_gene_variant	-	-	-	-	-	IMPACT=MODIFIER;BIOTYPE=protein_coding;REF_ALLELE=T;UPLOADED_ALLELE=T/C;DISTANCE=3283;STRAND=1
GM04	42246058	A	G	0|0	1|1	0|0	0|0	Glyma.04G168400	Transcript	downstream_gene_variant	-	-	-	-	-	IMPACT=MODIFIER;BIOTYPE=protein_coding;REF_ALLELE=A;UPLOADED_ALLELE=A/G;DISTANCE=3630;STRAND=1
GM04	42246415	A	G	0|0	1|1	0|0	0|0	Glyma.04G168400	Transcript	downstream_gene_variant	-	-	-	-	-	IMPACT=MODIFIER;BIOTYPE=protein_coding;REF_ALLELE=A;UPLOADED_ALLELE=A/G;DISTANCE=3987;STRAND=1
GM04	42246612	G	A	0|0	1|1	0|0	0|0	Glyma.04G168400	Transcript	downstream_gene_variant	-	-	-	-	-	IMPACT=MODIFIER;BIOTYPE=protein_coding;REF_ALLELE=G;UPLOADED_ALLELE=G/A;DISTANCE=4184;STRAND=1
GM04	42247768	C	A	0|0	1|1	0|0	0|0	Glyma.04G168500	Transcript	downstream_gene_variant	-	-	-	-	-	IMPACT=MODIFIER;BIOTYPE=protein_coding;REF_ALLELE=C;UPLOADED_ALLELE=C/A;DISTANCE=1169;STRAND=-1
GM04	42248304	A	G	0|0	1|1	0|0	0|0	Glyma.04G168500	Transcript	downstream_gene_variant	-	-	-	-	-	IMPACT=MODIFIER;BIOTYPE=protein_coding;REF_ALLELE=A;UPLOADED_ALLELE=A/G;DISTANCE=633;STRAND=-1
GM04	42248460	T	C	0|0	1|1	0|0	0|0	Glyma.04G168500	Transcript	downstream_gene_variant	-	-	-	-	-	IMPACT=MODIFIER;BIOTYPE=protein_coding;REF_ALLELE=T;UPLOADED_ALLELE=T/C;DISTANCE=477;STRAND=-1
GM04	42248641	C	T	0|0	1|1	0|0	0|0	Glyma.04G168500	Transcript	downstream_gene_variant	-	-	-	-	-	IMPACT=MODIFIER;BIOTYPE=protein_coding;REF_ALLELE=C;UPLOADED_ALLELE=C/T;DISTANCE=296;STRAND=-1
GM04	42249678	G	A	0|0	1|0	0|0	0|0	Glyma.04G168500	Transcript	3_prime_UTR_variant	2723	-	-	-	-	IMPACT=MODIFIER;BIOTYPE=protein_coding;EXON=5/5;REF_ALLELE=G;UPLOADED_ALLELE=G/A;STRAND=-1	NA	NA	NA	novel	NA
GM04	42249819	C	T	0|0	1|1	0|0	0|0	Glyma.04G168500	Transcript	3_prime_UTR_variant	2582	-	-	-	-	IMPACT=MODIFIER;BIOTYPE=protein_coding;EXON=5/5;REF_ALLELE=C;UPLOADED_ALLELE=C/T;STRAND=-1	NA	NA	NA	novel	NA
GM04	42250040	A	G	0|0	1|1	0|0	0|0	Glyma.04G168500	Transcript	3_prime_UTR_variant	2361	-	-	-	-	IMPACT=MODIFIER;BIOTYPE=protein_coding;EXON=5/5;REF_ALLELE=A;UPLOADED_ALLELE=A/G;STRAND=-1	NA	NA	NA	novel	NA
GM04	42250410	G	A	0|0	1|1	0|0	0|0	Glyma.04G168500	Transcript	3_prime_UTR_variant	1991	-	-	-	-	IMPACT=MODIFIER;BIOTYPE=protein_coding;EXON=5/5;REF_ALLELE=G;UPLOADED_ALLELE=G/A;STRAND=-1	NA	NA	NA	novel	NA
GM04	42250737	T	C	0|0	1|1	0|0	0|0	Glyma.04G168500	Transcript	3_prime_UTR_variant	1664	-	-	-	-	IMPACT=MODIFIER;BIOTYPE=protein_coding;EXON=5/5;REF_ALLELE=T;UPLOADED_ALLELE=T/C;STRAND=-1	NA	NA	NA	novel	NA
GM04	42251072	T	C	0|0	1|1	0|0	0|0	Glyma.04G168500	Transcript	3_prime_UTR_variant	1329	-	-	-	-	IMPACT=MODIFIER;BIOTYPE=protein_coding;EXON=5/5;REF_ALLELE=T;UPLOADED_ALLELE=T/C;STRAND=-1	NA	NA	NA	novel	NA
GM04	42253473	T	C	0|0	1|1	0|0	0|0	Glyma.04G168500	Transcript	intron_variant	-	-	-	-	-	IMPACT=MODIFIER;BIOTYPE=protein_coding;INTRON=1/4;REF_ALLELE=T;UPLOADED_ALLELE=T/C;STRAND=-1
GM04	42255612	A	G	0|0	1|1	0|0	0|0	Glyma.04G168500	Transcript	upstream_gene_variant	-	-	-	-	-	IMPACT=MODIFIER;BIOTYPE=protein_coding;REF_ALLELE=A;UPLOADED_ALLELE=A/G;DISTANCE=1354;STRAND=-1
GM04	42255994	G	A	0|0	1|1	0|0	0|0	Glyma.04G168500	Transcript	upstream_gene_variant	-	-	-	-	-	IMPACT=MODIFIER;BIOTYPE=protein_coding;REF_ALLELE=G;UPLOADED_ALLELE=G/A;DISTANCE=1736;STRAND=-1
GM04	42256207	T	C	0|0	1|1	0|0	0|0	Glyma.04G168500	Transcript	upstream_gene_variant	-	-	-	-	-	IMPACT=MODIFIER;BIOTYPE=protein_coding;REF_ALLELE=T;UPLOADED_ALLELE=T/C;DISTANCE=1949;STRAND=-1
GM04	42256817	T	A	0|0	0|1	0|0	0|0	Glyma.04G168500	Transcript	upstream_gene_variant	-	-	-	-	-	IMPACT=MODIFIER;BIOTYPE=protein_coding;REF_ALLELE=T;UPLOADED_ALLELE=T/A;DISTANCE=2559;STRAND=-1
GM04	42257141	T	C	0|0	1|1	0|0	0|0	Glyma.04G168500	Transcript	upstream_gene_variant	-	-	-	-	-	IMPACT=MODIFIER;BIOTYPE=protein_coding;REF_ALLELE=T;UPLOADED_ALLELE=T/C;DISTANCE=2883;STRAND=-1
GM04	42257441	C	T	0|0	1|0	0|0	0|0	Glyma.04G168500	Transcript	upstream_gene_variant	-	-	-	-	-	IMPACT=MODIFIER;BIOTYPE=protein_coding;REF_ALLELE=C;UPLOADED_ALLELE=C/T;DISTANCE=3183;STRAND=-1
GM04	42257634	C	A	1|1	1|1	0|0	0|0	Glyma.04G168500	Transcript	upstream_gene_variant	-	-	-	-	-	IMPACT=MODIFIER;BIOTYPE=protein_coding;REF_ALLELE=C;UPLOADED_ALLELE=C/A;DISTANCE=3376;STRAND=-1
GM04	42257796	T	C	1|1	1|1	0|0	0|0	Glyma.04G168500	Transcript	upstream_gene_variant	-	-	-	-	-	IMPACT=MODIFIER;BIOTYPE=protein_coding;REF_ALLELE=T;UPLOADED_ALLELE=T/C;DISTANCE=3538;STRAND=-1
GM04	42258015	C	T	0|0	1|1	0|0	0|0	Glyma.04G168500	Transcript	upstream_gene_variant	-	-	-	-	-	IMPACT=MODIFIER;BIOTYPE=protein_coding;REF_ALLELE=C;UPLOADED_ALLELE=C/T;DISTANCE=3757;STRAND=-1
GM04	42258359	T	G	0|0	0|1	0|0	0|0	Glyma.04G168500	Transcript	upstream_gene_variant	-	-	-	-	-	IMPACT=MODIFIER;BIOTYPE=protein_coding;REF_ALLELE=T;UPLOADED_ALLELE=T/G;DISTANCE=4101;STRAND=-1
GM04	42258838	C	T	0|0	0|1	0|0	0|0	Glyma.04G168500	Transcript	upstream_gene_variant	-	-	-	-	-	IMPACT=MODIFIER;BIOTYPE=protein_coding;REF_ALLELE=C;UPLOADED_ALLELE=C/T;DISTANCE=4580;STRAND=-1
GM04	42259584	G	A	0|0	1|1	0|0	0|0	Glyma.04G168600	Transcript	downstream_gene_variant	-	-	-	-	-	IMPACT=MODIFIER;BIOTYPE=protein_coding;REF_ALLELE=G;UPLOADED_ALLELE=G/A;DISTANCE=2972;STRAND=-1
GM04	42259743	C	T	0|0	1|1	0|0	0|0	Glyma.04G168600	Transcript	downstream_gene_variant	-	-	-	-	-	IMPACT=MODIFIER;BIOTYPE=protein_coding;REF_ALLELE=C;UPLOADED_ALLELE=C/T;DISTANCE=2813;STRAND=-1
GM04	42260024	C	T	0|0	1|1	0|0	0|0	Glyma.04G168600	Transcript	downstream_gene_variant	-	-	-	-	-	IMPACT=MODIFIER;BIOTYPE=protein_coding;REF_ALLELE=C;UPLOADED_ALLELE=C/T;DISTANCE=2532;STRAND=-1
GM04	42260343	T	C	0|0	1|1	0|0	0|0	Glyma.04G168600	Transcript	downstream_gene_variant	-	-	-	-	-	IMPACT=MODIFIER;BIOTYPE=protein_coding;REF_ALLELE=T;UPLOADED_ALLELE=T/C;DISTANCE=2213;STRAND=-1
GM04	42260357	C	T	0|0	1|1	0|0	0|0	Glyma.04G168600	Transcript	downstream_gene_variant	-	-	-	-	-	IMPACT=MODIFIER;BIOTYPE=protein_coding;REF_ALLELE=C;UPLOADED_ALLELE=C/T;DISTANCE=2199;STRAND=-1
GM04	42260400	A	G	0|0	1|1	0|0	0|0	Glyma.04G168600	Transcript	downstream_gene_variant	-	-	-	-	-	IMPACT=MODIFIER;BIOTYPE=protein_coding;REF_ALLELE=A;UPLOADED_ALLELE=A/G;DISTANCE=2156;STRAND=-1
GM04	42260798	G	A	0|0	1|1	0|0	0|0	Glyma.04G168600	Transcript	downstream_gene_variant	-	-	-	-	-	IMPACT=MODIFIER;BIOTYPE=protein_coding;REF_ALLELE=G;UPLOADED_ALLELE=G/A;DISTANCE=1758;STRAND=-1
GM04	42261109	T	C	0|0	1|1	0|0	0|0	Glyma.04G168600	Transcript	downstream_gene_variant	-	-	-	-	-	IMPACT=MODIFIER;BIOTYPE=protein_coding;REF_ALLELE=T;UPLOADED_ALLELE=T/C;DISTANCE=1447;STRAND=-1
GM04	42261319	G	T	0|0	1|1	0|0	0|0	Glyma.04G168600	Transcript	downstream_gene_variant	-	-	-	-	-	IMPACT=MODIFIER;BIOTYPE=protein_coding;REF_ALLELE=G;UPLOADED_ALLELE=G/T;DISTANCE=1237;STRAND=-1
GM04	42261363	G	A	0|0	1|1	0|0	0|0	Glyma.04G168600	Transcript	downstream_gene_variant	-	-	-	-	-	IMPACT=MODIFIER;BIOTYPE=protein_coding;REF_ALLELE=G;UPLOADED_ALLELE=G/A;DISTANCE=1193;STRAND=-1
GM04	42261602	C	T	0|0	1|1	0|0	0|0	Glyma.04G168600	Transcript	downstream_gene_variant	-	-	-	-	-	IMPACT=MODIFIER;BIOTYPE=protein_coding;REF_ALLELE=C;UPLOADED_ALLELE=C/T;DISTANCE=954;STRAND=-1
GM04	42262821	C	T	0|0	1|1	0|0	0|0	Glyma.04G168600	Transcript	intron_variant	-	-	-	-	-	IMPACT=MODIFIER;BIOTYPE=protein_coding;INTRON=5/6;REF_ALLELE=C;UPLOADED_ALLELE=C/T;STRAND=-1
GM04	42262909	T	C	0|0	1|1	0|0	0|0	Glyma.04G168600	Transcript	synonymous_variant	312	312	104	T	acA/acG	IMPACT=LOW;BIOTYPE=protein_coding;EXON=5/7;REF_ALLELE=T;UPLOADED_ALLELE=T/C;STRAND=-1	1	4.32	2	novel	TOLERATED
GM04	42263068	A	T	0|0	1|1	0|0	0|0	Glyma.04G168600	Transcript	splice_region_variant,splice_polypyrimidine_tract_variant,intron_variant	-	-	-	-	-	IMPACT=LOW;BIOTYPE=protein_coding;INTRON=3/6;REF_ALLELE=A;UPLOADED_ALLELE=A/T;STRAND=-1
GM04	42263588	A	G	1|1	1|1	0|0	0|0	Glyma.04G168600	Transcript	missense_variant	73	73	25	S/P	Tcg/Ccg	IMPACT=MODERATE;BIOTYPE=protein_coding;EXON=2/7;REF_ALLELE=A;UPLOADED_ALLELE=A/G;STRAND=-1	0.17	4.32	8	novel	TOLERATED
GM04	42263763	A	G	0|0	1|1	0|0	0|0	Glyma.04G168600	Transcript	upstream_gene_variant	-	-	-	-	-	IMPACT=MODIFIER;BIOTYPE=protein_coding;REF_ALLELE=A;UPLOADED_ALLELE=A/G;DISTANCE=74;STRAND=-1
GM04	42264162	G	A	0|0	0|1	0|0	0|0	Glyma.04G168600	Transcript	upstream_gene_variant	-	-	-	-	-	IMPACT=MODIFIER;BIOTYPE=protein_coding;REF_ALLELE=G;UPLOADED_ALLELE=G/A;DISTANCE=473;STRAND=-1
GM04	42264230	C	T	0|0	0|1	0|0	0|0	Glyma.04G168600	Transcript	upstream_gene_variant	-	-	-	-	-	IMPACT=MODIFIER;BIOTYPE=protein_coding;REF_ALLELE=C;UPLOADED_ALLELE=C/T;DISTANCE=541;STRAND=-1
GM04	42264349	G	A	0|0	0|1	0|0	0|0	Glyma.04G168600	Transcript	upstream_gene_variant	-	-	-	-	-	IMPACT=MODIFIER;BIOTYPE=protein_coding;REF_ALLELE=G;UPLOADED_ALLELE=G/A;DISTANCE=660;STRAND=-1
GM04	42264470	T	G	0|1	0|0	0|0	0|0	Glyma.04G168600	Transcript	upstream_gene_variant	-	-	-	-	-	IMPACT=MODIFIER;BIOTYPE=protein_coding;REF_ALLELE=T;UPLOADED_ALLELE=T/G;DISTANCE=781;STRAND=-1
GM04	42265534	T	C	0|0	0|1	0|0	0|0	Glyma.04G168600	Transcript	upstream_gene_variant	-	-	-	-	-	IMPACT=MODIFIER;BIOTYPE=protein_coding;REF_ALLELE=T;UPLOADED_ALLELE=T/C;DISTANCE=1845;STRAND=-1
GM04	42265763	C	T	0|0	0|1	0|0	0|0	Glyma.04G168600	Transcript	upstream_gene_variant	-	-	-	-	-	IMPACT=MODIFIER;BIOTYPE=protein_coding;REF_ALLELE=C;UPLOADED_ALLELE=C/T;DISTANCE=2074;STRAND=-1
GM04	42265938	A	G	0|0	0|1	0|0	0|0	Glyma.04G168600	Transcript	upstream_gene_variant	-	-	-	-	-	IMPACT=MODIFIER;BIOTYPE=protein_coding;REF_ALLELE=A;UPLOADED_ALLELE=A/G;DISTANCE=2249;STRAND=-1
GM04	42266312	C	T	0|0	0|1	0|0	0|0	Glyma.04G168600	Transcript	upstream_gene_variant	-	-	-	-	-	IMPACT=MODIFIER;BIOTYPE=protein_coding;REF_ALLELE=C;UPLOADED_ALLELE=C/T;DISTANCE=2623;STRAND=-1
GM04	42266364	A	G	0|0	1|1	0|0	0|0	Glyma.04G168600	Transcript	upstream_gene_variant	-	-	-	-	-	IMPACT=MODIFIER;BIOTYPE=protein_coding;REF_ALLELE=A;UPLOADED_ALLELE=A/G;DISTANCE=2675;STRAND=-1
GM04	42266761	C	T	0|0	0|1	0|0	0|0	Glyma.04G168600	Transcript	upstream_gene_variant	-	-	-	-	-	IMPACT=MODIFIER;BIOTYPE=protein_coding;REF_ALLELE=C;UPLOADED_ALLELE=C/T;DISTANCE=3072;STRAND=-1
GM04	42266944	G	T	0|0	0|1	0|0	0|0	Glyma.04G168600	Transcript	upstream_gene_variant	-	-	-	-	-	IMPACT=MODIFIER;BIOTYPE=protein_coding;REF_ALLELE=G;UPLOADED_ALLELE=G/T;DISTANCE=3255;STRAND=-1
GM04	42267040	C	T	0|0	0|1	0|0	0|0	Glyma.04G168600	Transcript	upstream_gene_variant	-	-	-	-	-	IMPACT=MODIFIER;BIOTYPE=protein_coding;REF_ALLELE=C;UPLOADED_ALLELE=C/T;DISTANCE=3351;STRAND=-1
GM04	42267513	A	T	0|0	0|1	0|0	0|0	Glyma.04G168600	Transcript	upstream_gene_variant	-	-	-	-	-	IMPACT=MODIFIER;BIOTYPE=protein_coding;REF_ALLELE=A;UPLOADED_ALLELE=A/T;DISTANCE=3824;STRAND=-1
GM04	42269569	G	T	0|1	0|0	0|0	0|0	-	-	intergenic_variant	-	-	-	-	-	IMPACT=MODIFIER;REF_ALLELE=G;UPLOADED_ALLELE=G/T
GM04	42269601	C	G	0|1	0|0	0|0	0|0	-	-	intergenic_variant	-	-	-	-	-	IMPACT=MODIFIER;REF_ALLELE=C;UPLOADED_ALLELE=C/G
GM04	42269621	G	A	0|0	0|1	0|0	0|0	-	-	intergenic_variant	-	-	-	-	-	IMPACT=MODIFIER;REF_ALLELE=G;UPLOADED_ALLELE=G/A
GM04	42270622	G	A	0|0	0|1	0|0	0|0	-	-	intergenic_variant	-	-	-	-	-	IMPACT=MODIFIER;REF_ALLELE=G;UPLOADED_ALLELE=G/A
GM04	42270709	T	C	0|0	0|1	0|0	0|0	-	-	intergenic_variant	-	-	-	-	-	IMPACT=MODIFIER;REF_ALLELE=T;UPLOADED_ALLELE=T/C
GM04	42270899	C	A	0|0	0|1	0|0	0|0	-	-	intergenic_variant	-	-	-	-	-	IMPACT=MODIFIER;REF_ALLELE=C;UPLOADED_ALLELE=C/A
GM04	42270922	T	C	0|0	0|1	0|0	0|0	-	-	intergenic_variant	-	-	-	-	-	IMPACT=MODIFIER;REF_ALLELE=T;UPLOADED_ALLELE=T/C
GM04	42271192	C	T	0|0	0|1	0|0	0|0	-	-	intergenic_variant	-	-	-	-	-	IMPACT=MODIFIER;REF_ALLELE=C;UPLOADED_ALLELE=C/T
GM04	42271222	G	C	0|0	0|1	0|0	0|0	-	-	intergenic_variant	-	-	-	-	-	IMPACT=MODIFIER;REF_ALLELE=G;UPLOADED_ALLELE=G/C
GM04	42271283	C	A	0|0	0|1	0|0	0|0	-	-	intergenic_variant	-	-	-	-	-	IMPACT=MODIFIER;REF_ALLELE=C;UPLOADED_ALLELE=C/A
GM04	42273533	T	A	0|0	0|1	0|0	0|0	Glyma.04G168700	Transcript	downstream_gene_variant	-	-	-	-	-	IMPACT=MODIFIER;BIOTYPE=protein_coding;REF_ALLELE=T;UPLOADED_ALLELE=T/A;DISTANCE=4852;STRAND=-1
GM04	42273830	A	C	0|0	0|1	0|0	0|0	Glyma.04G168700	Transcript	downstream_gene_variant	-	-	-	-	-	IMPACT=MODIFIER;BIOTYPE=protein_coding;REF_ALLELE=A;UPLOADED_ALLELE=A/C;DISTANCE=4555;STRAND=-1
GM04	42274172	T	A	0|0	0|1	0|0	0|0	Glyma.04G168700	Transcript	downstream_gene_variant	-	-	-	-	-	IMPACT=MODIFIER;BIOTYPE=protein_coding;REF_ALLELE=T;UPLOADED_ALLELE=T/A;DISTANCE=4213;STRAND=-1
GM04	42275251	G	A	0|0	0|1	0|0	0|0	Glyma.04G168700	Transcript	downstream_gene_variant	-	-	-	-	-	IMPACT=MODIFIER;BIOTYPE=protein_coding;REF_ALLELE=G;UPLOADED_ALLELE=G/A;DISTANCE=3134;STRAND=-1
GM04	42275330	T	C	0|0	0|1	0|0	0|0	Glyma.04G168700	Transcript	downstream_gene_variant	-	-	-	-	-	IMPACT=MODIFIER;BIOTYPE=protein_coding;REF_ALLELE=T;UPLOADED_ALLELE=T/C;DISTANCE=3055;STRAND=-1
GM04	42275872	C	T	0|0	0|1	0|0	0|0	Glyma.04G168700	Transcript	downstream_gene_variant	-	-	-	-	-	IMPACT=MODIFIER;BIOTYPE=protein_coding;REF_ALLELE=C;UPLOADED_ALLELE=C/T;DISTANCE=2513;STRAND=-1
GM04	42276090	T	C	0|0	1|1	0|0	0|0	Glyma.04G168700	Transcript	downstream_gene_variant	-	-	-	-	-	IMPACT=MODIFIER;BIOTYPE=protein_coding;REF_ALLELE=T;UPLOADED_ALLELE=T/C;DISTANCE=2295;STRAND=-1
GM04	42276462	A	C	0|0	1|1	0|0	0|0	Glyma.04G168700	Transcript	downstream_gene_variant	-	-	-	-	-	IMPACT=MODIFIER;BIOTYPE=protein_coding;REF_ALLELE=A;UPLOADED_ALLELE=A/C;DISTANCE=1923;STRAND=-1
GM04	42276748	A	G	0|0	1|1	0|0	0|0	Glyma.04G168700	Transcript	downstream_gene_variant	-	-	-	-	-	IMPACT=MODIFIER;BIOTYPE=protein_coding;REF_ALLELE=A;UPLOADED_ALLELE=A/G;DISTANCE=1637;STRAND=-1
GM04	42277057	A	G	0|0	1|1	0|0	0|0	Glyma.04G168700	Transcript	downstream_gene_variant	-	-	-	-	-	IMPACT=MODIFIER;BIOTYPE=protein_coding;REF_ALLELE=A;UPLOADED_ALLELE=A/G;DISTANCE=1328;STRAND=-1
GM04	42277205	T	C	0|0	1|1	0|0	0|0	Glyma.04G168700	Transcript	downstream_gene_variant	-	-	-	-	-	IMPACT=MODIFIER;BIOTYPE=protein_coding;REF_ALLELE=T;UPLOADED_ALLELE=T/C;DISTANCE=1180;STRAND=-1
GM04	42277351	C	T	0|0	1|1	0|0	0|0	Glyma.04G168700	Transcript	downstream_gene_variant	-	-	-	-	-	IMPACT=MODIFIER;BIOTYPE=protein_coding;REF_ALLELE=C;UPLOADED_ALLELE=C/T;DISTANCE=1034;STRAND=-1
GM04	42277768	T	A	0|0	0|1	0|0	0|0	Glyma.04G168700	Transcript	downstream_gene_variant	-	-	-	-	-	IMPACT=MODIFIER;BIOTYPE=protein_coding;REF_ALLELE=T;UPLOADED_ALLELE=T/A;DISTANCE=617;STRAND=-1
GM04	42277915	C	T	0|0	0|1	0|0	0|0	Glyma.04G168700	Transcript	downstream_gene_variant	-	-	-	-	-	IMPACT=MODIFIER;BIOTYPE=protein_coding;REF_ALLELE=C;UPLOADED_ALLELE=C/T;DISTANCE=470;STRAND=-1
GM04	42278133	G	A	0|0	1|1	0|0	0|0	Glyma.04G168700	Transcript	downstream_gene_variant	-	-	-	-	-	IMPACT=MODIFIER;BIOTYPE=protein_coding;REF_ALLELE=G;UPLOADED_ALLELE=G/A;DISTANCE=252;STRAND=-1
GM04	42278233	A	G	0|0	1|1	0|0	0|0	Glyma.04G168700	Transcript	downstream_gene_variant	-	-	-	-	-	IMPACT=MODIFIER;BIOTYPE=protein_coding;REF_ALLELE=A;UPLOADED_ALLELE=A/G;DISTANCE=152;STRAND=-1
GM04	42278290	T	C	0|0	1|1	0|0	0|0	Glyma.04G168700	Transcript	downstream_gene_variant	-	-	-	-	-	IMPACT=MODIFIER;BIOTYPE=protein_coding;REF_ALLELE=T;UPLOADED_ALLELE=T/C;DISTANCE=95;STRAND=-1
GM04	42278824	C	G	0|0	1|1	0|0	0|0	Glyma.04G168700	Transcript	intron_variant	-	-	-	-	-	IMPACT=MODIFIER;BIOTYPE=protein_coding;INTRON=9/9;REF_ALLELE=C;UPLOADED_ALLELE=C/G;STRAND=-1
GM04	42279043	G	T	0|0	0|1	0|0	0|0	Glyma.04G168700	Transcript	intron_variant	-	-	-	-	-	IMPACT=MODIFIER;BIOTYPE=protein_coding;INTRON=9/9;REF_ALLELE=G;UPLOADED_ALLELE=G/T;STRAND=-1
GM04	42280109	G	A	0|0	1|1	0|0	0|0	Glyma.04G168700	Transcript	synonymous_variant	428	379	127	L	Ctg/Ttg	IMPACT=LOW;BIOTYPE=protein_coding;EXON=5/10;REF_ALLELE=G;UPLOADED_ALLELE=G/A;STRAND=-1	1	3.22	398	novel	TOLERATED
GM04	42280659	A	G	0|0	1|1	0|0	0|0	Glyma.04G168700	Transcript	missense_variant	332	283	95	C/R	Tgt/Cgt	IMPACT=MODERATE;BIOTYPE=protein_coding;EXON=4/10;REF_ALLELE=A;UPLOADED_ALLELE=A/G;STRAND=-1	1	3.22	399	novel	TOLERATED
GM04	42281045	G	A	0|0	1|1	0|0	0|0	Glyma.04G168700	Transcript	intron_variant	-	-	-	-	-	IMPACT=MODIFIER;BIOTYPE=protein_coding;INTRON=2/9;REF_ALLELE=G;UPLOADED_ALLELE=G/A;STRAND=-1
GM04	42281263	T	G	0|0	1|1	0|0	0|0	Glyma.04G168700	Transcript	intron_variant	-	-	-	-	-	IMPACT=MODIFIER;BIOTYPE=protein_coding;INTRON=2/9;REF_ALLELE=T;UPLOADED_ALLELE=T/G;STRAND=-1
GM04	42281351	C	A	0|0	1|1	0|0	0|0	Glyma.04G168700	Transcript	splice_region_variant,splice_polypyrimidine_tract_variant,intron_variant	-	-	-	-	-	IMPACT=LOW;BIOTYPE=protein_coding;INTRON=1/9;REF_ALLELE=C;UPLOADED_ALLELE=C/A;STRAND=-1
GM04	42281720	G	A	0|0	1|1	0|0	0|0	Glyma.04G168700	Transcript	upstream_gene_variant	-	-	-	-	-	IMPACT=MODIFIER;BIOTYPE=protein_coding;REF_ALLELE=G;UPLOADED_ALLELE=G/A;DISTANCE=47;STRAND=-1
GM04	42281914	C	A	0|0	1|1	0|0	0|0	Glyma.04G168700	Transcript	upstream_gene_variant	-	-	-	-	-	IMPACT=MODIFIER;BIOTYPE=protein_coding;REF_ALLELE=C;UPLOADED_ALLELE=C/A;DISTANCE=241;STRAND=-1
GM04	42281993	G	A	0|0	1|1	0|0	0|0	Glyma.04G168700	Transcript	upstream_gene_variant	-	-	-	-	-	IMPACT=MODIFIER;BIOTYPE=protein_coding;REF_ALLELE=G;UPLOADED_ALLELE=G/A;DISTANCE=320;STRAND=-1
GM04	42282356	A	T	1|1	1|1	0|0	0|0	Glyma.04G168700	Transcript	upstream_gene_variant	-	-	-	-	-	IMPACT=MODIFIER;BIOTYPE=protein_coding;REF_ALLELE=A;UPLOADED_ALLELE=A/T;DISTANCE=683;STRAND=-1
GM04	42282361	C	T	0|0	0|1	0|0	0|0	Glyma.04G168700	Transcript	upstream_gene_variant	-	-	-	-	-	IMPACT=MODIFIER;BIOTYPE=protein_coding;REF_ALLELE=C;UPLOADED_ALLELE=C/T;DISTANCE=688;STRAND=-1	0	3.03	370	novel	DELETERIOUS
GM04	42282414	T	A	0|1	0|0	0|0	0|0	Glyma.04G168700	Transcript	upstream_gene_variant	-	-	-	-	-	IMPACT=MODIFIER;BIOTYPE=protein_coding;REF_ALLELE=T;UPLOADED_ALLELE=T/A;DISTANCE=741;STRAND=-1	1	3	381	novel	TOLERATED
GM04	42282566	A	G	1|1	0|0	0|0	0|0	Glyma.04G168700	Transcript	upstream_gene_variant	-	-	-	-	-	IMPACT=MODIFIER;BIOTYPE=protein_coding;REF_ALLELE=A;UPLOADED_ALLELE=A/G;DISTANCE=893;STRAND=-1
GM04	42283615	C	A	0|0	1|1	0|0	0|0	Glyma.04G168700	Transcript	upstream_gene_variant	-	-	-	-	-	IMPACT=MODIFIER;BIOTYPE=protein_coding;REF_ALLELE=C;UPLOADED_ALLELE=C/A;DISTANCE=1942;STRAND=-1
GM04	42283987	C	A	0|1	1|1	0|0	0|0	Glyma.04G168700	Transcript	upstream_gene_variant	-	-	-	-	-	IMPACT=MODIFIER;BIOTYPE=protein_coding;REF_ALLELE=C;UPLOADED_ALLELE=C/A;DISTANCE=2314;STRAND=-1
GM04	42284369	C	T	0|0	0|1	0|0	0|0	Glyma.04G168700	Transcript	upstream_gene_variant	-	-	-	-	-	IMPACT=MODIFIER;BIOTYPE=protein_coding;REF_ALLELE=C;UPLOADED_ALLELE=C/T;DISTANCE=2696;STRAND=-1
GM04	42284438	C	T	0|0	1|1	0|0	0|0	Glyma.04G168700	Transcript	upstream_gene_variant	-	-	-	-	-	IMPACT=MODIFIER;BIOTYPE=protein_coding;REF_ALLELE=C;UPLOADED_ALLELE=C/T;DISTANCE=2765;STRAND=-1
GM04	42284467	A	G	0|0	1|1	0|0	0|0	Glyma.04G168700	Transcript	upstream_gene_variant	-	-	-	-	-	IMPACT=MODIFIER;BIOTYPE=protein_coding;REF_ALLELE=A;UPLOADED_ALLELE=A/G;DISTANCE=2794;STRAND=-1
GM04	42284631	T	C	0|0	1|1	0|0	0|0	Glyma.04G168700	Transcript	upstream_gene_variant	-	-	-	-	-	IMPACT=MODIFIER;BIOTYPE=protein_coding;REF_ALLELE=T;UPLOADED_ALLELE=T/C;DISTANCE=2958;STRAND=-1
GM04	42284984	T	A	0|0	1|1	0|0	0|0	Glyma.04G168700	Transcript	upstream_gene_variant	-	-	-	-	-	IMPACT=MODIFIER;BIOTYPE=protein_coding;REF_ALLELE=T;UPLOADED_ALLELE=T/A;DISTANCE=3311;STRAND=-1
GM04	42285358	A	T	0|0	0|1	0|0	0|0	Glyma.04G168700	Transcript	upstream_gene_variant	-	-	-	-	-	IMPACT=MODIFIER;BIOTYPE=protein_coding;REF_ALLELE=A;UPLOADED_ALLELE=A/T;DISTANCE=3685;STRAND=-1
GM04	42286755	A	G	0|0	1|1	0|0	0|0	Glyma.04G168700	Transcript	upstream_gene_variant	-	-	-	-	-	IMPACT=MODIFIER;BIOTYPE=protein_coding;REF_ALLELE=A;UPLOADED_ALLELE=A/G;DISTANCE=4294;STRAND=-1
GM04	42286834	C	A	0|0	1|1	0|0	0|0	Glyma.04G168700	Transcript	upstream_gene_variant	-	-	-	-	-	IMPACT=MODIFIER;BIOTYPE=protein_coding;REF_ALLELE=C;UPLOADED_ALLELE=C/A;DISTANCE=4373;STRAND=-1
GM04	42288200	A	G	0|0	1|1	0|0	0|0	Glyma.04G168800	Transcript	intron_variant	-	-	-	-	-	IMPACT=MODIFIER;BIOTYPE=protein_coding;INTRON=1/8;REF_ALLELE=A;UPLOADED_ALLELE=A/G;STRAND=1
GM04	42288261	G	T	0|0	1|1	0|0	0|0	Glyma.04G168800	Transcript	intron_variant	-	-	-	-	-	IMPACT=MODIFIER;BIOTYPE=protein_coding;INTRON=1/8;REF_ALLELE=G;UPLOADED_ALLELE=G/T;STRAND=1
GM04	42288282	G	A	0|0	1|1	0|0	0|0	Glyma.04G168800	Transcript	splice_region_variant,synonymous_variant	75	75	25	V	gtG/gtA	IMPACT=LOW;BIOTYPE=protein_coding;EXON=2/9;REF_ALLELE=G;UPLOADED_ALLELE=G/A;STRAND=1	1	3.36	393	novel	TOLERATED
GM04	42288310	G	C	0|0	1|1	0|0	0|0	Glyma.04G168800	Transcript	missense_variant	103	103	35	V/L	Gta/Cta	IMPACT=MODERATE;BIOTYPE=protein_coding;EXON=2/9;REF_ALLELE=G;UPLOADED_ALLELE=G/C;STRAND=1	0	3.36	391	novel	DELETERIOUS
GM04	42289078	A	T	0|0	1|1	0|0	0|0	Glyma.04G168800	Transcript	missense_variant	302	302	101	K/M	aAg/aTg	IMPACT=MODERATE;BIOTYPE=protein_coding;EXON=4/9;REF_ALLELE=A;UPLOADED_ALLELE=A/T;STRAND=1	1	3.36	398	novel	TOLERATED
GM04	42289093	T	G	0|0	0|1	0|0	0|0	Glyma.04G168800	Transcript	missense_variant	317	317	106	I/R	aTa/aGa	IMPACT=MODERATE;BIOTYPE=protein_coding;EXON=4/9;REF_ALLELE=T;UPLOADED_ALLELE=T/G;STRAND=1	1	3.36	398	novel	TOLERATED
GM04	42289214	T	C	0|0	1|0	0|0	0|0	Glyma.04G168800	Transcript	intron_variant	-	-	-	-	-	IMPACT=MODIFIER;BIOTYPE=protein_coding;INTRON=4/8;REF_ALLELE=T;UPLOADED_ALLELE=T/C;STRAND=1
GM04	42289382	C	A	0|0	0|1	0|0	0|0	Glyma.04G168800	Transcript	intron_variant	-	-	-	-	-	IMPACT=MODIFIER;BIOTYPE=protein_coding;INTRON=5/8;REF_ALLELE=C;UPLOADED_ALLELE=C/A;STRAND=1
GM04	42289522	T	C	0|0	1|0	0|0	0|0	Glyma.04G168800	Transcript	missense_variant	473	473	158	L/P	cTt/cCt	IMPACT=MODERATE;BIOTYPE=protein_coding;EXON=6/9;REF_ALLELE=T;UPLOADED_ALLELE=T/C;STRAND=1	1	3.36	396	novel	TOLERATED
GM04	42289658	C	T	0|0	1|0	0|0	0|0	Glyma.04G168800	Transcript	intron_variant	-	-	-	-	-	IMPACT=MODIFIER;BIOTYPE=protein_coding;INTRON=6/8;REF_ALLELE=C;UPLOADED_ALLELE=C/T;STRAND=1
GM04	42289803	G	A	0|0	0|1	0|0	0|0	Glyma.04G168800	Transcript	missense_variant	610	610	204	E/K	Gaa/Aaa	IMPACT=MODERATE;BIOTYPE=protein_coding;EXON=7/9;REF_ALLELE=G;UPLOADED_ALLELE=G/A;STRAND=1	0.08	3.37	395	novel	TOLERATED
GM04	42290431	C	T	0|0	0|1	0|0	0|0	Glyma.04G168800	Transcript	intron_variant	-	-	-	-	-	IMPACT=MODIFIER;BIOTYPE=protein_coding;INTRON=8/8;REF_ALLELE=C;UPLOADED_ALLELE=C/T;STRAND=1
GM04	42290865	A	G	0|0	1|0	0|0	0|0	Glyma.04G168800	Transcript	downstream_gene_variant	-	-	-	-	-	IMPACT=MODIFIER;BIOTYPE=protein_coding;REF_ALLELE=A;UPLOADED_ALLELE=A/G;DISTANCE=45;STRAND=1
GM04	42290892	A	C	0|0	1|0	0|0	0|0	Glyma.04G168800	Transcript	downstream_gene_variant	-	-	-	-	-	IMPACT=MODIFIER;BIOTYPE=protein_coding;REF_ALLELE=A;UPLOADED_ALLELE=A/C;DISTANCE=72;STRAND=1
GM04	42290926	A	G	0|0	1|1	0|0	0|0	Glyma.04G168800	Transcript	downstream_gene_variant	-	-	-	-	-	IMPACT=MODIFIER;BIOTYPE=protein_coding;REF_ALLELE=A;UPLOADED_ALLELE=A/G;DISTANCE=106;STRAND=1
GM04	42291111	T	C	0|0	1|0	0|0	0|0	Glyma.04G168800	Transcript	downstream_gene_variant	-	-	-	-	-	IMPACT=MODIFIER;BIOTYPE=protein_coding;REF_ALLELE=T;UPLOADED_ALLELE=T/C;DISTANCE=291;STRAND=1
GM04	42291116	T	C	0|0	1|1	0|0	0|0	Glyma.04G168800	Transcript	downstream_gene_variant	-	-	-	-	-	IMPACT=MODIFIER;BIOTYPE=protein_coding;REF_ALLELE=T;UPLOADED_ALLELE=T/C;DISTANCE=296;STRAND=1
GM04	42294220	A	T	0|0	1|1	0|0	0|0	Glyma.04G168800	Transcript	downstream_gene_variant	-	-	-	-	-	IMPACT=MODIFIER;BIOTYPE=protein_coding;REF_ALLELE=A;UPLOADED_ALLELE=A/T;DISTANCE=3400;STRAND=1
GM04	42295404	A	G	0|0	1|1	0|0	0|0	Glyma.04G168800	Transcript	downstream_gene_variant	-	-	-	-	-	IMPACT=MODIFIER;BIOTYPE=protein_coding;REF_ALLELE=A;UPLOADED_ALLELE=A/G;DISTANCE=4584;STRAND=1
GM04	42295675	C	T	0|0	1|1	0|0	0|0	Glyma.04G168800	Transcript	downstream_gene_variant	-	-	-	-	-	IMPACT=MODIFIER;BIOTYPE=protein_coding;REF_ALLELE=C;UPLOADED_ALLELE=C/T;DISTANCE=4855;STRAND=1
GM04	42300302	G	A	0|0	1|0	1|1	0|0	-	-	intergenic_variant	-	-	-	-	-	IMPACT=MODIFIER;REF_ALLELE=G;UPLOADED_ALLELE=G/A
GM04	42300453	T	C	0|0	1|0	1|1	0|0	-	-	intergenic_variant	-	-	-	-	-	IMPACT=MODIFIER;REF_ALLELE=T;UPLOADED_ALLELE=T/C
GM04	42300939	A	G	0|0	1|0	1|1	0|0	-	-	intergenic_variant	-	-	-	-	-	IMPACT=MODIFIER;REF_ALLELE=A;UPLOADED_ALLELE=A/G
GM04	42301872	T	A	0|0	1|1	1|1	0|0	-	-	intergenic_variant	-	-	-	-	-	IMPACT=MODIFIER;REF_ALLELE=T;UPLOADED_ALLELE=T/A
GM04	42302506	G	A	0|0	1|0	1|1	0|0	-	-	intergenic_variant	-	-	-	-	-	IMPACT=MODIFIER;REF_ALLELE=G;UPLOADED_ALLELE=G/A
GM04	42302541	C	T	0|0	1|0	1|1	0|0	-	-	intergenic_variant	-	-	-	-	-	IMPACT=MODIFIER;REF_ALLELE=C;UPLOADED_ALLELE=C/T
GM04	42302670	G	A	0|0	1|0	1|1	0|0	-	-	intergenic_variant	-	-	-	-	-	IMPACT=MODIFIER;REF_ALLELE=G;UPLOADED_ALLELE=G/A
GM04	42303619	C	T	0|0	1|0	1|1	0|0	-	-	intergenic_variant	-	-	-	-	-	IMPACT=MODIFIER;REF_ALLELE=C;UPLOADED_ALLELE=C/T
GM04	42305657	G	A	0|0	1|1	1|1	0|0	-	-	intergenic_variant	-	-	-	-	-	IMPACT=MODIFIER;REF_ALLELE=G;UPLOADED_ALLELE=G/A
GM04	42305703	T	C	0|0	1|1	1|1	0|0	-	-	intergenic_variant	-	-	-	-	-	IMPACT=MODIFIER;REF_ALLELE=T;UPLOADED_ALLELE=T/C
GM04	42307021	G	A	0|0	1|0	1|1	0|0	-	-	intergenic_variant	-	-	-	-	-	IMPACT=MODIFIER;REF_ALLELE=G;UPLOADED_ALLELE=G/A
GM04	42307408	A	G	0|0	0|0	0|0	1|1	-	-	intergenic_variant	-	-	-	-	-	IMPACT=MODIFIER;REF_ALLELE=A;UPLOADED_ALLELE=A/G
GM04	42308818	A	C	0|0	1|1	1|1	0|0	-	-	intergenic_variant	-	-	-	-	-	IMPACT=MODIFIER;REF_ALLELE=A;UPLOADED_ALLELE=A/C
GM04	42308975	G	A	0|0	1|0	1|1	0|0	-	-	intergenic_variant	-	-	-	-	-	IMPACT=MODIFIER;REF_ALLELE=G;UPLOADED_ALLELE=G/A
GM04	42309082	G	A	0|0	1|0	1|1	0|0	-	-	intergenic_variant	-	-	-	-	-	IMPACT=MODIFIER;REF_ALLELE=G;UPLOADED_ALLELE=G/A
GM04	42309954	C	T	0|0	1|0	1|1	0|0	-	-	intergenic_variant	-	-	-	-	-	IMPACT=MODIFIER;REF_ALLELE=C;UPLOADED_ALLELE=C/T
GM04	42312465	G	T	0|0	1|1	1|1	0|0	-	-	intergenic_variant	-	-	-	-	-	IMPACT=MODIFIER;REF_ALLELE=G;UPLOADED_ALLELE=G/T
GM04	42312508	T	A	0|0	1|1	1|1	0|0	-	-	intergenic_variant	-	-	-	-	-	IMPACT=MODIFIER;REF_ALLELE=T;UPLOADED_ALLELE=T/A
GM04	42313447	C	A	0|0	1|1	1|1	0|0	-	-	intergenic_variant	-	-	-	-	-	IMPACT=MODIFIER;REF_ALLELE=C;UPLOADED_ALLELE=C/A
GM04	42313510	G	A	0|0	1|1	1|1	0|0	-	-	intergenic_variant	-	-	-	-	-	IMPACT=MODIFIER;REF_ALLELE=G;UPLOADED_ALLELE=G/A
GM04	42314156	T	C	0|0	0|0	1|0	0|0	-	-	intergenic_variant	-	-	-	-	-	IMPACT=MODIFIER;REF_ALLELE=T;UPLOADED_ALLELE=T/C
GM04	42314371	T	C	0|0	0|0	1|0	0|0	-	-	intergenic_variant	-	-	-	-	-	IMPACT=MODIFIER;REF_ALLELE=T;UPLOADED_ALLELE=T/C
GM04	42314399	C	T	0|0	1|0	1|0	0|0	-	-	intergenic_variant	-	-	-	-	-	IMPACT=MODIFIER;REF_ALLELE=C;UPLOADED_ALLELE=C/T
GM04	42314476	T	G	0|0	0|0	1|0	1|0	-	-	intergenic_variant	-	-	-	-	-	IMPACT=MODIFIER;REF_ALLELE=T;UPLOADED_ALLELE=T/G
GM04	42314608	C	G	0|0	0|0	0|0	1|0	-	-	intergenic_variant	-	-	-	-	-	IMPACT=MODIFIER;REF_ALLELE=C;UPLOADED_ALLELE=C/G
GM04	42315083	A	G	0|0	1|0	1|1	0|0	-	-	intergenic_variant	-	-	-	-	-	IMPACT=MODIFIER;REF_ALLELE=A;UPLOADED_ALLELE=A/G
GM04	42316149	C	T	0|0	1|1	1|1	0|0	-	-	intergenic_variant	-	-	-	-	-	IMPACT=MODIFIER;REF_ALLELE=C;UPLOADED_ALLELE=C/T
GM04	42316456	G	A	0|0	1|1	1|1	0|0	-	-	intergenic_variant	-	-	-	-	-	IMPACT=MODIFIER;REF_ALLELE=G;UPLOADED_ALLELE=G/A
GM04	42316604	C	T	0|0	1|1	0|1	0|0	-	-	intergenic_variant	-	-	-	-	-	IMPACT=MODIFIER;REF_ALLELE=C;UPLOADED_ALLELE=C/T
GM04	42316748	A	C	0|0	1|0	0|1	0|0	-	-	intergenic_variant	-	-	-	-	-	IMPACT=MODIFIER;REF_ALLELE=A;UPLOADED_ALLELE=A/C
GM04	42317548	G	A	0|0	0|0	0|1	0|0	-	-	intergenic_variant	-	-	-	-	-	IMPACT=MODIFIER;REF_ALLELE=G;UPLOADED_ALLELE=G/A
GM04	42319436	C	T	0|0	0|1	1|1	0|0	-	-	intergenic_variant	-	-	-	-	-	IMPACT=MODIFIER;REF_ALLELE=C;UPLOADED_ALLELE=C/T
GM04	42320188	A	G	0|0	1|1	1|1	0|0	-	-	intergenic_variant	-	-	-	-	-	IMPACT=MODIFIER;REF_ALLELE=A;UPLOADED_ALLELE=A/G
GM04	42320999	G	A	0|0	0|1	1|1	0|0	-	-	intergenic_variant	-	-	-	-	-	IMPACT=MODIFIER;REF_ALLELE=G;UPLOADED_ALLELE=G/A
GM04	42322025	G	T	0|0	1|1	0|1	0|0	-	-	intergenic_variant	-	-	-	-	-	IMPACT=MODIFIER;REF_ALLELE=G;UPLOADED_ALLELE=G/T
GM04	42322422	G	T	0|0	1|1	0|1	0|0	-	-	intergenic_variant	-	-	-	-	-	IMPACT=MODIFIER;REF_ALLELE=G;UPLOADED_ALLELE=G/T
GM04	42322476	T	A	0|0	0|1	0|1	0|0	-	-	intergenic_variant	-	-	-	-	-	IMPACT=MODIFIER;REF_ALLELE=T;UPLOADED_ALLELE=T/A
GM04	42322914	C	A	0|0	1|1	0|1	0|0	-	-	intergenic_variant	-	-	-	-	-	IMPACT=MODIFIER;REF_ALLELE=C;UPLOADED_ALLELE=C/A
GM04	42323166	C	T	0|0	1|1	1|1	0|0	-	-	intergenic_variant	-	-	-	-	-	IMPACT=MODIFIER;REF_ALLELE=C;UPLOADED_ALLELE=C/T
GM04	42323189	A	G	0|0	1|1	1|1	0|0	-	-	intergenic_variant	-	-	-	-	-	IMPACT=MODIFIER;REF_ALLELE=A;UPLOADED_ALLELE=A/G
GM04	42324017	C	T	0|0	1|1	1|1	0|0	-	-	intergenic_variant	-	-	-	-	-	IMPACT=MODIFIER;REF_ALLELE=C;UPLOADED_ALLELE=C/T
GM04	42324032	G	A	0|0	1|1	1|1	0|0	-	-	intergenic_variant	-	-	-	-	-	IMPACT=MODIFIER;REF_ALLELE=G;UPLOADED_ALLELE=G/A
GM04	42324706	A	G	0|0	1|1	1|1	0|0	-	-	intergenic_variant	-	-	-	-	-	IMPACT=MODIFIER;REF_ALLELE=A;UPLOADED_ALLELE=A/G
GM04	42325714	A	C	0|0	1|1	1|1	0|0	Glyma.04G168900	Transcript	upstream_gene_variant	-	-	-	-	-	IMPACT=MODIFIER;BIOTYPE=protein_coding;REF_ALLELE=A;UPLOADED_ALLELE=A/C;DISTANCE=4158;STRAND=1
GM04	42326021	C	T	0|0	1|1	1|1	0|0	Glyma.04G168900	Transcript	upstream_gene_variant	-	-	-	-	-	IMPACT=MODIFIER;BIOTYPE=protein_coding;REF_ALLELE=C;UPLOADED_ALLELE=C/T;DISTANCE=3851;STRAND=1
GM04	42326218	A	G	0|0	1|1	1|1	0|0	Glyma.04G168900	Transcript	upstream_gene_variant	-	-	-	-	-	IMPACT=MODIFIER;BIOTYPE=protein_coding;REF_ALLELE=A;UPLOADED_ALLELE=A/G;DISTANCE=3654;STRAND=1
GM04	42327899	T	A	0|0	1|1	1|1	0|1	Glyma.04G168900	Transcript	upstream_gene_variant	-	-	-	-	-	IMPACT=MODIFIER;BIOTYPE=protein_coding;REF_ALLELE=T;UPLOADED_ALLELE=T/A;DISTANCE=1973;STRAND=1
GM04	42328855	A	T	0|0	1|1	1|1	0|0	Glyma.04G168900	Transcript	upstream_gene_variant	-	-	-	-	-	IMPACT=MODIFIER;BIOTYPE=protein_coding;REF_ALLELE=A;UPLOADED_ALLELE=A/T;DISTANCE=1017;STRAND=1
GM04	42329252	A	G	0|0	1|1	1|1	0|0	Glyma.04G168900	Transcript	upstream_gene_variant	-	-	-	-	-	IMPACT=MODIFIER;BIOTYPE=protein_coding;REF_ALLELE=A;UPLOADED_ALLELE=A/G;DISTANCE=620;STRAND=1
GM04	42329813	G	A	0|0	1|0	1|1	0|0	Glyma.04G168900	Transcript	upstream_gene_variant	-	-	-	-	-	IMPACT=MODIFIER;BIOTYPE=protein_coding;REF_ALLELE=G;UPLOADED_ALLELE=G/A;DISTANCE=59;STRAND=1
GM04	42330015	G	A	0|0	1|0	0|1	0|0	Glyma.04G168900	Transcript	intron_variant	-	-	-	-	-	IMPACT=MODIFIER;BIOTYPE=protein_coding;INTRON=1/1;REF_ALLELE=G;UPLOADED_ALLELE=G/A;STRAND=1
GM04	42330667	A	G	0|0	1|1	1|1	0|0	Glyma.04G168900	Transcript	missense_variant	115	115	39	T/A	Acc/Gcc	IMPACT=MODERATE;BIOTYPE=protein_coding;EXON=2/2;REF_ALLELE=A;UPLOADED_ALLELE=A/G;STRAND=1	1	3.64	79	novel	TOLERATED
GM04	42330725	G	A	0|0	1|1	0|1	0|0	Glyma.04G168900	Transcript	missense_variant	173	173	58	R/H	cGt/cAt	IMPACT=MODERATE;BIOTYPE=protein_coding;EXON=2/2;REF_ALLELE=G;UPLOADED_ALLELE=G/A;STRAND=1	1	3.68	78	novel	TOLERATED
GM04	42331083	G	C	0|0	1|1	1|1	0|0	Glyma.04G168900	Transcript	downstream_gene_variant	-	-	-	-	-	IMPACT=MODIFIER;BIOTYPE=protein_coding;REF_ALLELE=G;UPLOADED_ALLELE=G/C;DISTANCE=303;STRAND=1
GM04	42331184	C	T	0|0	1|1	1|1	0|0	Glyma.04G168900	Transcript	downstream_gene_variant	-	-	-	-	-	IMPACT=MODIFIER;BIOTYPE=protein_coding;REF_ALLELE=C;UPLOADED_ALLELE=C/T;DISTANCE=404;STRAND=1
GM04	42331750	T	G	0|0	1|1	1|1	0|0	Glyma.04G168900	Transcript	downstream_gene_variant	-	-	-	-	-	IMPACT=MODIFIER;BIOTYPE=protein_coding;REF_ALLELE=T;UPLOADED_ALLELE=T/G;DISTANCE=970;STRAND=1
GM04	42331770	C	T	0|0	1|1	1|1	0|0	Glyma.04G168900	Transcript	downstream_gene_variant	-	-	-	-	-	IMPACT=MODIFIER;BIOTYPE=protein_coding;REF_ALLELE=C;UPLOADED_ALLELE=C/T;DISTANCE=990;STRAND=1
GM04	42332113	C	T	0|0	1|1	1|1	0|0	Glyma.04G168900	Transcript	downstream_gene_variant	-	-	-	-	-	IMPACT=MODIFIER;BIOTYPE=protein_coding;REF_ALLELE=C;UPLOADED_ALLELE=C/T;DISTANCE=1333;STRAND=1
GM04	42332294	T	C	0|0	1|1	1|1	0|0	Glyma.04G168900	Transcript	downstream_gene_variant	-	-	-	-	-	IMPACT=MODIFIER;BIOTYPE=protein_coding;REF_ALLELE=T;UPLOADED_ALLELE=T/C;DISTANCE=1514;STRAND=1
GM04	42333015	A	C	0|0	1|1	1|1	0|0	Glyma.04G168900	Transcript	downstream_gene_variant	-	-	-	-	-	IMPACT=MODIFIER;BIOTYPE=protein_coding;REF_ALLELE=A;UPLOADED_ALLELE=A/C;DISTANCE=2235;STRAND=1
GM04	42333177	A	G	0|0	1|1	1|1	0|0	Glyma.04G168900	Transcript	downstream_gene_variant	-	-	-	-	-	IMPACT=MODIFIER;BIOTYPE=protein_coding;REF_ALLELE=A;UPLOADED_ALLELE=A/G;DISTANCE=2397;STRAND=1
GM04	42333866	A	T	0|0	0|0	1|0	0|0	Glyma.04G168900	Transcript	downstream_gene_variant	-	-	-	-	-	IMPACT=MODIFIER;BIOTYPE=protein_coding;REF_ALLELE=A;UPLOADED_ALLELE=A/T;DISTANCE=3086;STRAND=1
GM04	42334000	A	G	0|0	1|1	0|1	0|0	Glyma.04G168900	Transcript	downstream_gene_variant	-	-	-	-	-	IMPACT=MODIFIER;BIOTYPE=protein_coding;REF_ALLELE=A;UPLOADED_ALLELE=A/G;DISTANCE=3220;STRAND=1
GM04	42334619	T	C	0|0	1|1	1|1	0|0	Glyma.04G168900	Transcript	downstream_gene_variant	-	-	-	-	-	IMPACT=MODIFIER;BIOTYPE=protein_coding;REF_ALLELE=T;UPLOADED_ALLELE=T/C;DISTANCE=3839;STRAND=1
GM04	42334655	C	T	0|0	1|1	1|1	0|0	Glyma.04G168900	Transcript	downstream_gene_variant	-	-	-	-	-	IMPACT=MODIFIER;BIOTYPE=protein_coding;REF_ALLELE=C;UPLOADED_ALLELE=C/T;DISTANCE=3875;STRAND=1
GM04	42334933	G	T	0|0	1|0	1|1	0|0	Glyma.04G168900	Transcript	downstream_gene_variant	-	-	-	-	-	IMPACT=MODIFIER;BIOTYPE=protein_coding;REF_ALLELE=G;UPLOADED_ALLELE=G/T;DISTANCE=4153;STRAND=1
GM04	42335147	T	C	0|0	0|1	1|1	0|0	Glyma.04G168900	Transcript	downstream_gene_variant	-	-	-	-	-	IMPACT=MODIFIER;BIOTYPE=protein_coding;REF_ALLELE=T;UPLOADED_ALLELE=T/C;DISTANCE=4367;STRAND=1
GM04	42335589	C	T	0|0	1|1	1|1	0|0	Glyma.04G168900	Transcript	downstream_gene_variant	-	-	-	-	-	IMPACT=MODIFIER;BIOTYPE=protein_coding;REF_ALLELE=C;UPLOADED_ALLELE=C/T;DISTANCE=4809;STRAND=1
GM04	42337149	A	G	0|0	1|1	1|1	0|0	-	-	intergenic_variant	-	-	-	-	-	IMPACT=MODIFIER;REF_ALLELE=A;UPLOADED_ALLELE=A/G
GM04	42338155	C	A	0|0	1|0	1|1	0|0	-	-	intergenic_variant	-	-	-	-	-	IMPACT=MODIFIER;REF_ALLELE=C;UPLOADED_ALLELE=C/A
GM04	42338231	G	T	0|0	1|0	1|1	0|0	-	-	intergenic_variant	-	-	-	-	-	IMPACT=MODIFIER;REF_ALLELE=G;UPLOADED_ALLELE=G/T
GM04	42339920	G	T	0|0	0|1	0|0	0|0	-	-	intergenic_variant	-	-	-	-	-	IMPACT=MODIFIER;REF_ALLELE=G;UPLOADED_ALLELE=G/T
GM04	42339968	C	T	0|0	0|1	0|0	0|0	-	-	intergenic_variant	-	-	-	-	-	IMPACT=MODIFIER;REF_ALLELE=C;UPLOADED_ALLELE=C/T
GM04	42341059	A	G	0|0	1|1	1|1	0|0	-	-	intergenic_variant	-	-	-	-	-	IMPACT=MODIFIER;REF_ALLELE=A;UPLOADED_ALLELE=A/G
GM04	42341463	C	G	0|0	1|1	1|1	0|0	-	-	intergenic_variant	-	-	-	-	-	IMPACT=MODIFIER;REF_ALLELE=C;UPLOADED_ALLELE=C/G
GM04	42341694	A	G	0|0	1|1	1|1	0|0	-	-	intergenic_variant	-	-	-	-	-	IMPACT=MODIFIER;REF_ALLELE=A;UPLOADED_ALLELE=A/G
GM04	42344441	G	A	0|0	1|1	1|1	0|0	Glyma.04G169000	Transcript	downstream_gene_variant	-	-	-	-	-	IMPACT=MODIFIER;BIOTYPE=protein_coding;REF_ALLELE=G;UPLOADED_ALLELE=G/A;DISTANCE=2420;STRAND=-1
GM04	42345401	A	C	0|0	1|1	1|1	0|0	Glyma.04G169000	Transcript	downstream_gene_variant	-	-	-	-	-	IMPACT=MODIFIER;BIOTYPE=protein_coding;REF_ALLELE=A;UPLOADED_ALLELE=A/C;DISTANCE=1460;STRAND=-1
GM04	42345657	A	T	0|0	1|1	1|1	0|0	Glyma.04G169000	Transcript	downstream_gene_variant	-	-	-	-	-	IMPACT=MODIFIER;BIOTYPE=protein_coding;REF_ALLELE=A;UPLOADED_ALLELE=A/T;DISTANCE=1204;STRAND=-1
GM04	42350305	A	G	0|0	1|1	1|1	0|0	Glyma.04G169000	Transcript	upstream_gene_variant	-	-	-	-	-	IMPACT=MODIFIER;BIOTYPE=protein_coding;REF_ALLELE=A;UPLOADED_ALLELE=A/G;DISTANCE=1969;STRAND=-1
GM04	42350381	G	C	0|0	1|0	1|1	0|0	Glyma.04G169000	Transcript	upstream_gene_variant	-	-	-	-	-	IMPACT=MODIFIER;BIOTYPE=protein_coding;REF_ALLELE=G;UPLOADED_ALLELE=G/C;DISTANCE=2045;STRAND=-1
GM04	42350418	C	T	0|0	1|0	1|0	0|0	Glyma.04G169000	Transcript	upstream_gene_variant	-	-	-	-	-	IMPACT=MODIFIER;BIOTYPE=protein_coding;REF_ALLELE=C;UPLOADED_ALLELE=C/T;DISTANCE=2082;STRAND=-1
GM04	42350439	T	C	0|1	0|1	0|0	0|0	Glyma.04G169000	Transcript	upstream_gene_variant	-	-	-	-	-	IMPACT=MODIFIER;BIOTYPE=protein_coding;REF_ALLELE=T;UPLOADED_ALLELE=T/C;DISTANCE=2103;STRAND=-1
GM04	42350446	G	A	0|1	0|1	0|0	0|0	Glyma.04G169000	Transcript	upstream_gene_variant	-	-	-	-	-	IMPACT=MODIFIER;BIOTYPE=protein_coding;REF_ALLELE=G;UPLOADED_ALLELE=G/A;DISTANCE=2110;STRAND=-1
GM04	42350511	G	A	0|1	0|1	0|0	0|0	Glyma.04G169000	Transcript	upstream_gene_variant	-	-	-	-	-	IMPACT=MODIFIER;BIOTYPE=protein_coding;REF_ALLELE=G;UPLOADED_ALLELE=G/A;DISTANCE=2175;STRAND=-1
GM04	42350516	T	C	0|1	0|1	0|0	0|0	Glyma.04G169000	Transcript	upstream_gene_variant	-	-	-	-	-	IMPACT=MODIFIER;BIOTYPE=protein_coding;REF_ALLELE=T;UPLOADED_ALLELE=T/C;DISTANCE=2180;STRAND=-1
GM04	42350626	A	G	0|1	0|1	0|0	0|0	Glyma.04G169000	Transcript	upstream_gene_variant	-	-	-	-	-	IMPACT=MODIFIER;BIOTYPE=protein_coding;REF_ALLELE=A;UPLOADED_ALLELE=A/G;DISTANCE=2290;STRAND=-1
GM04	42350992	C	T	0|1	0|0	0|0	0|0	Glyma.04G169000	Transcript	upstream_gene_variant	-	-	-	-	-	IMPACT=MODIFIER;BIOTYPE=protein_coding;REF_ALLELE=C;UPLOADED_ALLELE=C/T;DISTANCE=2656;STRAND=-1
GM04	42351206	C	T	0|0	0|1	0|0	0|0	Glyma.04G169000	Transcript	upstream_gene_variant	-	-	-	-	-	IMPACT=MODIFIER;BIOTYPE=protein_coding;REF_ALLELE=C;UPLOADED_ALLELE=C/T;DISTANCE=2870;STRAND=-1
GM04	42351604	A	G	0|0	0|1	0|0	0|0	Glyma.04G169000	Transcript	upstream_gene_variant	-	-	-	-	-	IMPACT=MODIFIER;BIOTYPE=protein_coding;REF_ALLELE=A;UPLOADED_ALLELE=A/G;DISTANCE=3268;STRAND=-1
GM04	42351613	G	A	0|0	0|1	0|0	0|0	Glyma.04G169000	Transcript	upstream_gene_variant	-	-	-	-	-	IMPACT=MODIFIER;BIOTYPE=protein_coding;REF_ALLELE=G;UPLOADED_ALLELE=G/A;DISTANCE=3277;STRAND=-1
GM04	42351747	C	T	0|1	0|0	0|0	0|0	Glyma.04G169000	Transcript	upstream_gene_variant	-	-	-	-	-	IMPACT=MODIFIER;BIOTYPE=protein_coding;REF_ALLELE=C;UPLOADED_ALLELE=C/T;DISTANCE=3411;STRAND=-1
GM04	42352129	A	G	0|1	0|0	0|0	0|0	Glyma.04G169000	Transcript	upstream_gene_variant	-	-	-	-	-	IMPACT=MODIFIER;BIOTYPE=protein_coding;REF_ALLELE=A;UPLOADED_ALLELE=A/G;DISTANCE=3793;STRAND=-1
GM04	42352602	T	C	0|1	0|0	0|0	0|0	Glyma.04G169000	Transcript	upstream_gene_variant	-	-	-	-	-	IMPACT=MODIFIER;BIOTYPE=protein_coding;REF_ALLELE=T;UPLOADED_ALLELE=T/C;DISTANCE=4266;STRAND=-1
GM04	42352844	G	A	0|1	0|0	0|0	0|0	Glyma.04G169000	Transcript	upstream_gene_variant	-	-	-	-	-	IMPACT=MODIFIER;BIOTYPE=protein_coding;REF_ALLELE=G;UPLOADED_ALLELE=G/A;DISTANCE=4508;STRAND=-1
GM04	42352876	C	T	0|1	0|0	0|0	0|0	Glyma.04G169000	Transcript	upstream_gene_variant	-	-	-	-	-	IMPACT=MODIFIER;BIOTYPE=protein_coding;REF_ALLELE=C;UPLOADED_ALLELE=C/T;DISTANCE=4540;STRAND=-1
GM04	42352895	C	T	0|1	0|1	0|0	0|0	Glyma.04G169000	Transcript	upstream_gene_variant	-	-	-	-	-	IMPACT=MODIFIER;BIOTYPE=protein_coding;REF_ALLELE=C;UPLOADED_ALLELE=C/T;DISTANCE=4559;STRAND=-1
GM04	42353078	C	T	0|0	0|0	1|1	0|0	Glyma.04G169000	Transcript	upstream_gene_variant	-	-	-	-	-	IMPACT=MODIFIER;BIOTYPE=protein_coding;REF_ALLELE=C;UPLOADED_ALLELE=C/T;DISTANCE=4742;STRAND=-1
GM04	42353079	T	C	0|1	1|1	0|0	0|0	Glyma.04G169000	Transcript	upstream_gene_variant	-	-	-	-	-	IMPACT=MODIFIER;BIOTYPE=protein_coding;REF_ALLELE=T;UPLOADED_ALLELE=T/C;DISTANCE=4743;STRAND=-1
GM04	42353096	C	T	0|0	0|1	0|0	0|0	Glyma.04G169000	Transcript	upstream_gene_variant	-	-	-	-	-	IMPACT=MODIFIER;BIOTYPE=protein_coding;REF_ALLELE=C;UPLOADED_ALLELE=C/T;DISTANCE=4760;STRAND=-1
GM04	42353100	G	A	0|1	0|1	0|0	0|0	Glyma.04G169000	Transcript	upstream_gene_variant	-	-	-	-	-	IMPACT=MODIFIER;BIOTYPE=protein_coding;REF_ALLELE=G;UPLOADED_ALLELE=G/A;DISTANCE=4764;STRAND=-1
GM04	42353126	C	T	0|1	0|1	0|0	0|0	Glyma.04G169000	Transcript	upstream_gene_variant	-	-	-	-	-	IMPACT=MODIFIER;BIOTYPE=protein_coding;REF_ALLELE=C;UPLOADED_ALLELE=C/T;DISTANCE=4790;STRAND=-1
GM04	42353130	C	A	0|1	0|1	0|0	0|0	Glyma.04G169000	Transcript	upstream_gene_variant	-	-	-	-	-	IMPACT=MODIFIER;BIOTYPE=protein_coding;REF_ALLELE=C;UPLOADED_ALLELE=C/A;DISTANCE=4794;STRAND=-1
GM04	42353374	T	C	0|0	1|1	1|1	0|0	Glyma.04G169100	Transcript	downstream_gene_variant	-	-	-	-	-	IMPACT=MODIFIER;BIOTYPE=protein_coding;REF_ALLELE=T;UPLOADED_ALLELE=T/C;DISTANCE=2620;STRAND=-1
GM04	42353647	C	A	0|0	0|1	0|0	0|0	Glyma.04G169100	Transcript	downstream_gene_variant	-	-	-	-	-	IMPACT=MODIFIER;BIOTYPE=protein_coding;REF_ALLELE=C;UPLOADED_ALLELE=C/A;DISTANCE=2347;STRAND=-1
GM04	42353802	C	T	0|0	0|1	0|0	0|0	Glyma.04G169100	Transcript	downstream_gene_variant	-	-	-	-	-	IMPACT=MODIFIER;BIOTYPE=protein_coding;REF_ALLELE=C;UPLOADED_ALLELE=C/T;DISTANCE=2192;STRAND=-1
GM04	42354281	G	A	0|1	0|0	0|0	0|0	Glyma.04G169100	Transcript	downstream_gene_variant	-	-	-	-	-	IMPACT=MODIFIER;BIOTYPE=protein_coding;REF_ALLELE=G;UPLOADED_ALLELE=G/A;DISTANCE=1713;STRAND=-1
GM04	42354317	G	A	0|1	0|0	0|0	0|0	Glyma.04G169100	Transcript	downstream_gene_variant	-	-	-	-	-	IMPACT=MODIFIER;BIOTYPE=protein_coding;REF_ALLELE=G;UPLOADED_ALLELE=G/A;DISTANCE=1677;STRAND=-1
GM04	42354663	T	C	0|0	1|1	1|1	0|0	Glyma.04G169100	Transcript	downstream_gene_variant	-	-	-	-	-	IMPACT=MODIFIER;BIOTYPE=protein_coding;REF_ALLELE=T;UPLOADED_ALLELE=T/C;DISTANCE=1331;STRAND=-1
GM04	42354724	T	C	0|1	1|1	1|1	0|0	Glyma.04G169100	Transcript	downstream_gene_variant	-	-	-	-	-	IMPACT=MODIFIER;BIOTYPE=protein_coding;REF_ALLELE=T;UPLOADED_ALLELE=T/C;DISTANCE=1270;STRAND=-1
GM04	42356496	G	C	0|0	0|1	1|1	0|0	Glyma.04G169100	Transcript	synonymous_variant	105	87	29	V	gtC/gtG	IMPACT=LOW;BIOTYPE=protein_coding;EXON=1/1;REF_ALLELE=G;UPLOADED_ALLELE=G/C;STRAND=-1	1	4.32	1	novel	TOLERATED
GM04	42356589	G	A	0|0	1|1	1|1	0|0	Glyma.04G169100	Transcript	5_prime_UTR_variant	12	-	-	-	-	IMPACT=MODIFIER;BIOTYPE=protein_coding;EXON=1/1;REF_ALLELE=G;UPLOADED_ALLELE=G/A;STRAND=-1	NA	NA	NA	novel	NA
GM04	42356683	A	T	0|0	0|1	1|1	0|0	Glyma.04G169100	Transcript	upstream_gene_variant	-	-	-	-	-	IMPACT=MODIFIER;BIOTYPE=protein_coding;REF_ALLELE=A;UPLOADED_ALLELE=A/T;DISTANCE=83;STRAND=-1
GM04	42356972	T	C	0|0	1|1	1|1	0|0	Glyma.04G169100	Transcript	upstream_gene_variant	-	-	-	-	-	IMPACT=MODIFIER;BIOTYPE=protein_coding;REF_ALLELE=T;UPLOADED_ALLELE=T/C;DISTANCE=372;STRAND=-1
GM04	42357299	G	A	0|0	0|1	1|0	0|0	Glyma.04G169100	Transcript	upstream_gene_variant	-	-	-	-	-	IMPACT=MODIFIER;BIOTYPE=protein_coding;REF_ALLELE=G;UPLOADED_ALLELE=G/A;DISTANCE=699;STRAND=-1
GM04	42357317	G	A	0|0	0|0	0|1	0|0	Glyma.04G169100	Transcript	upstream_gene_variant	-	-	-	-	-	IMPACT=MODIFIER;BIOTYPE=protein_coding;REF_ALLELE=G;UPLOADED_ALLELE=G/A;DISTANCE=717;STRAND=-1
GM04	42357335	C	T	0|0	1|1	1|1	0|1	Glyma.04G169100	Transcript	upstream_gene_variant	-	-	-	-	-	IMPACT=MODIFIER;BIOTYPE=protein_coding;REF_ALLELE=C;UPLOADED_ALLELE=C/T;DISTANCE=735;STRAND=-1
GM04	42357406	C	T	0|0	1|1	1|1	0|0	Glyma.04G169100	Transcript	upstream_gene_variant	-	-	-	-	-	IMPACT=MODIFIER;BIOTYPE=protein_coding;REF_ALLELE=C;UPLOADED_ALLELE=C/T;DISTANCE=806;STRAND=-1
GM04	42357796	C	A	0|0	0|1	0|0	0|0	Glyma.04G169100	Transcript	upstream_gene_variant	-	-	-	-	-	IMPACT=MODIFIER;BIOTYPE=protein_coding;REF_ALLELE=C;UPLOADED_ALLELE=C/A;DISTANCE=1196;STRAND=-1
GM04	42358044	T	C	0|0	0|1	1|1	0|0	Glyma.04G169100	Transcript	upstream_gene_variant	-	-	-	-	-	IMPACT=MODIFIER;BIOTYPE=protein_coding;REF_ALLELE=T;UPLOADED_ALLELE=T/C;DISTANCE=1444;STRAND=-1
GM04	42358253	G	A	0|0	0|1	1|1	0|0	Glyma.04G169100	Transcript	upstream_gene_variant	-	-	-	-	-	IMPACT=MODIFIER;BIOTYPE=protein_coding;REF_ALLELE=G;UPLOADED_ALLELE=G/A;DISTANCE=1653;STRAND=-1
GM04	42358452	C	T	0|0	0|1	0|0	0|0	Glyma.04G169100	Transcript	upstream_gene_variant	-	-	-	-	-	IMPACT=MODIFIER;BIOTYPE=protein_coding;REF_ALLELE=C;UPLOADED_ALLELE=C/T;DISTANCE=1852;STRAND=-1
GM04	42358749	G	C	0|0	1|1	1|1	0|0	Glyma.04G169100	Transcript	upstream_gene_variant	-	-	-	-	-	IMPACT=MODIFIER;BIOTYPE=protein_coding;REF_ALLELE=G;UPLOADED_ALLELE=G/C;DISTANCE=2149;STRAND=-1	0.03	2.73	144	novel	DELETERIOUS
GM04	42359479	T	C	0|0	0|1	1|1	0|0	Glyma.04G169100	Transcript	upstream_gene_variant	-	-	-	-	-	IMPACT=MODIFIER;BIOTYPE=protein_coding;REF_ALLELE=T;UPLOADED_ALLELE=T/C;DISTANCE=2879;STRAND=-1
GM04	42359864	A	G	0|0	1|1	1|1	0|0	Glyma.04G169100	Transcript	upstream_gene_variant	-	-	-	-	-	IMPACT=MODIFIER;BIOTYPE=protein_coding;REF_ALLELE=A;UPLOADED_ALLELE=A/G;DISTANCE=3264;STRAND=-1	0.05	2.6	166	novel	TOLERATED
GM04	42360593	T	A	0|0	1|1	1|1	0|0	Glyma.04G169100	Transcript	upstream_gene_variant	-	-	-	-	-	IMPACT=MODIFIER;BIOTYPE=protein_coding;REF_ALLELE=T;UPLOADED_ALLELE=T/A;DISTANCE=3993;STRAND=-1
GM04	42360660	T	C	0|0	1|1	1|1	0|0	Glyma.04G169100	Transcript	upstream_gene_variant	-	-	-	-	-	IMPACT=MODIFIER;BIOTYPE=protein_coding;REF_ALLELE=T;UPLOADED_ALLELE=T/C;DISTANCE=4060;STRAND=-1
GM04	42360668	C	A	0|0	1|1	1|1	0|0	Glyma.04G169100	Transcript	upstream_gene_variant	-	-	-	-	-	IMPACT=MODIFIER;BIOTYPE=protein_coding;REF_ALLELE=C;UPLOADED_ALLELE=C/A;DISTANCE=4068;STRAND=-1
GM04	42360941	A	G	0|0	1|1	1|1	0|0	Glyma.04G169100	Transcript	upstream_gene_variant	-	-	-	-	-	IMPACT=MODIFIER;BIOTYPE=protein_coding;REF_ALLELE=A;UPLOADED_ALLELE=A/G;DISTANCE=4341;STRAND=-1
GM04	42360981	T	C	0|0	1|1	1|1	0|0	Glyma.04G169100	Transcript	upstream_gene_variant	-	-	-	-	-	IMPACT=MODIFIER;BIOTYPE=protein_coding;REF_ALLELE=T;UPLOADED_ALLELE=T/C;DISTANCE=4381;STRAND=-1
GM04	42361063	C	A	0|0	1|1	1|1	0|0	Glyma.04G169100	Transcript	upstream_gene_variant	-	-	-	-	-	IMPACT=MODIFIER;BIOTYPE=protein_coding;REF_ALLELE=C;UPLOADED_ALLELE=C/A;DISTANCE=4463;STRAND=-1
GM04	42361095	G	A	0|0	1|1	1|1	0|0	Glyma.04G169100	Transcript	upstream_gene_variant	-	-	-	-	-	IMPACT=MODIFIER;BIOTYPE=protein_coding;REF_ALLELE=G;UPLOADED_ALLELE=G/A;DISTANCE=4495;STRAND=-1
GM04	42361397	C	T	0|0	1|1	1|1	1|1	Glyma.04G169100	Transcript	upstream_gene_variant	-	-	-	-	-	IMPACT=MODIFIER;BIOTYPE=protein_coding;REF_ALLELE=C;UPLOADED_ALLELE=C/T;DISTANCE=4797;STRAND=-1
GM04	42362282	A	T	0|0	1|1	1|1	0|0	Glyma.04G169200	Transcript	upstream_gene_variant	-	-	-	-	-	IMPACT=MODIFIER;BIOTYPE=protein_coding;REF_ALLELE=A;UPLOADED_ALLELE=A/T;DISTANCE=1925;STRAND=-1
GM04	42362665	G	A	0|0	1|1	1|0	0|0	Glyma.04G169200	Transcript	upstream_gene_variant	-	-	-	-	-	IMPACT=MODIFIER;BIOTYPE=protein_coding;REF_ALLELE=G;UPLOADED_ALLELE=G/A;DISTANCE=2308;STRAND=-1
GM04	42362734	A	G	0|0	0|1	1|1	0|0	Glyma.04G169200	Transcript	upstream_gene_variant	-	-	-	-	-	IMPACT=MODIFIER;BIOTYPE=protein_coding;REF_ALLELE=A;UPLOADED_ALLELE=A/G;DISTANCE=2377;STRAND=-1
GM04	42362831	T	C	0|0	1|1	1|1	0|0	Glyma.04G169200	Transcript	upstream_gene_variant	-	-	-	-	-	IMPACT=MODIFIER;BIOTYPE=protein_coding;REF_ALLELE=T;UPLOADED_ALLELE=T/C;DISTANCE=2474;STRAND=-1
GM04	42363029	A	G	0|0	1|1	1|1	0|0	Glyma.04G169200	Transcript	upstream_gene_variant	-	-	-	-	-	IMPACT=MODIFIER;BIOTYPE=protein_coding;REF_ALLELE=A;UPLOADED_ALLELE=A/G;DISTANCE=2672;STRAND=-1
GM04	42363123	A	T	0|0	1|1	1|1	0|0	Glyma.04G169200	Transcript	upstream_gene_variant	-	-	-	-	-	IMPACT=MODIFIER;BIOTYPE=protein_coding;REF_ALLELE=A;UPLOADED_ALLELE=A/T;DISTANCE=2766;STRAND=-1
GM04	42363449	C	T	0|0	1|1	1|1	0|0	Glyma.04G169200	Transcript	upstream_gene_variant	-	-	-	-	-	IMPACT=MODIFIER;BIOTYPE=protein_coding;REF_ALLELE=C;UPLOADED_ALLELE=C/T;DISTANCE=3092;STRAND=-1
GM04	42364273	A	G	0|0	1|1	1|1	0|0	Glyma.04G169200	Transcript	upstream_gene_variant	-	-	-	-	-	IMPACT=MODIFIER;BIOTYPE=protein_coding;REF_ALLELE=A;UPLOADED_ALLELE=A/G;DISTANCE=3916;STRAND=-1
GM04	42364329	T	C	0|0	1|1	1|1	0|0	Glyma.04G169200	Transcript	upstream_gene_variant	-	-	-	-	-	IMPACT=MODIFIER;BIOTYPE=protein_coding;REF_ALLELE=T;UPLOADED_ALLELE=T/C;DISTANCE=3972;STRAND=-1
GM04	42364361	A	G	0|0	1|1	1|1	0|0	Glyma.04G169200	Transcript	upstream_gene_variant	-	-	-	-	-	IMPACT=MODIFIER;BIOTYPE=protein_coding;REF_ALLELE=A;UPLOADED_ALLELE=A/G;DISTANCE=4004;STRAND=-1
GM04	42364557	A	G	0|0	1|1	1|1	0|0	Glyma.04G169200	Transcript	upstream_gene_variant	-	-	-	-	-	IMPACT=MODIFIER;BIOTYPE=protein_coding;REF_ALLELE=A;UPLOADED_ALLELE=A/G;DISTANCE=4200;STRAND=-1
GM04	42364721	C	A	0|0	1|1	1|1	0|0	Glyma.04G169200	Transcript	upstream_gene_variant	-	-	-	-	-	IMPACT=MODIFIER;BIOTYPE=protein_coding;REF_ALLELE=C;UPLOADED_ALLELE=C/A;DISTANCE=4364;STRAND=-1
GM04	42364747	T	C	0|0	1|1	1|1	0|0	Glyma.04G169200	Transcript	upstream_gene_variant	-	-	-	-	-	IMPACT=MODIFIER;BIOTYPE=protein_coding;REF_ALLELE=T;UPLOADED_ALLELE=T/C;DISTANCE=4390;STRAND=-1
GM04	42364846	T	C	0|0	1|1	1|1	0|0	Glyma.04G169200	Transcript	upstream_gene_variant	-	-	-	-	-	IMPACT=MODIFIER;BIOTYPE=protein_coding;REF_ALLELE=T;UPLOADED_ALLELE=T/C;DISTANCE=4489;STRAND=-1
GM04	42364940	G	A	0|0	1|1	1|1	0|0	Glyma.04G169200	Transcript	upstream_gene_variant	-	-	-	-	-	IMPACT=MODIFIER;BIOTYPE=protein_coding;REF_ALLELE=G;UPLOADED_ALLELE=G/A;DISTANCE=4583;STRAND=-1
GM04	42365029	C	A	0|0	1|1	1|1	0|0	Glyma.04G169200	Transcript	upstream_gene_variant	-	-	-	-	-	IMPACT=MODIFIER;BIOTYPE=protein_coding;REF_ALLELE=C;UPLOADED_ALLELE=C/A;DISTANCE=4672;STRAND=-1
GM04	42365282	A	G	0|0	1|1	1|1	0|0	Glyma.04G169200	Transcript	upstream_gene_variant	-	-	-	-	-	IMPACT=MODIFIER;BIOTYPE=protein_coding;REF_ALLELE=A;UPLOADED_ALLELE=A/G;DISTANCE=4925;STRAND=-1	NA	NA	NA	novel	NA
GM04	42365430	C	T	0|0	1|1	1|1	0|0	Glyma.04G169300	Transcript	5_prime_UTR_variant	370	-	-	-	-	IMPACT=MODIFIER;BIOTYPE=protein_coding;EXON=1/7;REF_ALLELE=C;UPLOADED_ALLELE=C/T;STRAND=1	NA	NA	NA	novel	NA
GM04	42366518	G	A	0|0	1|1	1|1	0|0	Glyma.04G169300	Transcript	intron_variant	-	-	-	-	-	IMPACT=MODIFIER;BIOTYPE=protein_coding;INTRON=2/6;REF_ALLELE=G;UPLOADED_ALLELE=G/A;STRAND=1
GM04	42367291	A	G	0|0	0|0	0|1	0|0	Glyma.04G169300	Transcript	intron_variant	-	-	-	-	-	IMPACT=MODIFIER;BIOTYPE=protein_coding;INTRON=3/6;REF_ALLELE=A;UPLOADED_ALLELE=A/G;STRAND=1
GM04	42367297	A	G	0|0	0|0	0|1	0|0	Glyma.04G169300	Transcript	intron_variant	-	-	-	-	-	IMPACT=MODIFIER;BIOTYPE=protein_coding;INTRON=3/6;REF_ALLELE=A;UPLOADED_ALLELE=A/G;STRAND=1
GM04	42368274	A	G	0|0	1|1	1|0	0|0	Glyma.04G169300	Transcript	missense_variant	1107	619	207	T/A	Aca/Gca	IMPACT=MODERATE;BIOTYPE=protein_coding;EXON=5/7;REF_ALLELE=A;UPLOADED_ALLELE=A/G;STRAND=1	0.3	2.5	374	novel	TOLERATED
GM04	42369381	A	T	0|0	1|1	1|1	0|0	Glyma.04G169300	Transcript	downstream_gene_variant	-	-	-	-	-	IMPACT=MODIFIER;BIOTYPE=protein_coding;REF_ALLELE=A;UPLOADED_ALLELE=A/T;DISTANCE=134;STRAND=1
GM04	42369941	A	C	0|0	1|1	1|1	0|0	Glyma.04G169300	Transcript	downstream_gene_variant	-	-	-	-	-	IMPACT=MODIFIER;BIOTYPE=protein_coding;REF_ALLELE=A;UPLOADED_ALLELE=A/C;DISTANCE=694;STRAND=1
GM04	42370586	T	G	0|0	1|1	1|1	0|0	Glyma.04G169300	Transcript	downstream_gene_variant	-	-	-	-	-	IMPACT=MODIFIER;BIOTYPE=protein_coding;REF_ALLELE=T;UPLOADED_ALLELE=T/G;DISTANCE=1339;STRAND=1
GM04	42370605	T	C	0|0	1|1	1|0	0|0	Glyma.04G169300	Transcript	downstream_gene_variant	-	-	-	-	-	IMPACT=MODIFIER;BIOTYPE=protein_coding;REF_ALLELE=T;UPLOADED_ALLELE=T/C;DISTANCE=1358;STRAND=1
GM04	42370772	T	C	0|0	1|1	1|1	0|0	Glyma.04G169300	Transcript	downstream_gene_variant	-	-	-	-	-	IMPACT=MODIFIER;BIOTYPE=protein_coding;REF_ALLELE=T;UPLOADED_ALLELE=T/C;DISTANCE=1525;STRAND=1
GM04	42370912	A	G	0|0	1|1	1|1	0|0	Glyma.04G169300	Transcript	downstream_gene_variant	-	-	-	-	-	IMPACT=MODIFIER;BIOTYPE=protein_coding;REF_ALLELE=A;UPLOADED_ALLELE=A/G;DISTANCE=1665;STRAND=1
GM04	42370920	C	T	0|0	1|1	1|1	0|0	Glyma.04G169300	Transcript	downstream_gene_variant	-	-	-	-	-	IMPACT=MODIFIER;BIOTYPE=protein_coding;REF_ALLELE=C;UPLOADED_ALLELE=C/T;DISTANCE=1673;STRAND=1
GM04	42370946	G	A	0|0	0|1	1|1	0|0	Glyma.04G169300	Transcript	downstream_gene_variant	-	-	-	-	-	IMPACT=MODIFIER;BIOTYPE=protein_coding;REF_ALLELE=G;UPLOADED_ALLELE=G/A;DISTANCE=1699;STRAND=1
GM04	42371073	T	A	0|0	1|1	1|1	0|0	Glyma.04G169300	Transcript	downstream_gene_variant	-	-	-	-	-	IMPACT=MODIFIER;BIOTYPE=protein_coding;REF_ALLELE=T;UPLOADED_ALLELE=T/A;DISTANCE=1826;STRAND=1
GM04	42371196	C	T	0|0	1|1	1|1	0|0	Glyma.04G169300	Transcript	downstream_gene_variant	-	-	-	-	-	IMPACT=MODIFIER;BIOTYPE=protein_coding;REF_ALLELE=C;UPLOADED_ALLELE=C/T;DISTANCE=1949;STRAND=1
GM04	42371233	T	G	0|0	1|1	1|1	0|0	Glyma.04G169300	Transcript	downstream_gene_variant	-	-	-	-	-	IMPACT=MODIFIER;BIOTYPE=protein_coding;REF_ALLELE=T;UPLOADED_ALLELE=T/G;DISTANCE=1986;STRAND=1
GM04	42371274	T	C	0|0	1|1	1|1	0|0	Glyma.04G169300	Transcript	downstream_gene_variant	-	-	-	-	-	IMPACT=MODIFIER;BIOTYPE=protein_coding;REF_ALLELE=T;UPLOADED_ALLELE=T/C;DISTANCE=2027;STRAND=1
GM04	42371857	G	T	0|0	1|1	1|1	0|0	Glyma.04G169300	Transcript	downstream_gene_variant	-	-	-	-	-	IMPACT=MODIFIER;BIOTYPE=protein_coding;REF_ALLELE=G;UPLOADED_ALLELE=G/T;DISTANCE=2610;STRAND=1
GM04	42371880	T	C	0|0	1|1	1|1	0|0	Glyma.04G169300	Transcript	downstream_gene_variant	-	-	-	-	-	IMPACT=MODIFIER;BIOTYPE=protein_coding;REF_ALLELE=T;UPLOADED_ALLELE=T/C;DISTANCE=2633;STRAND=1
GM04	42372001	C	T	0|0	1|0	1|1	0|0	Glyma.04G169300	Transcript	downstream_gene_variant	-	-	-	-	-	IMPACT=MODIFIER;BIOTYPE=protein_coding;REF_ALLELE=C;UPLOADED_ALLELE=C/T;DISTANCE=2754;STRAND=1
GM04	42372013	A	G	0|0	1|1	1|1	0|0	Glyma.04G169300	Transcript	downstream_gene_variant	-	-	-	-	-	IMPACT=MODIFIER;BIOTYPE=protein_coding;REF_ALLELE=A;UPLOADED_ALLELE=A/G;DISTANCE=2766;STRAND=1
GM04	42372115	T	G	0|0	1|1	1|1	0|0	Glyma.04G169300	Transcript	downstream_gene_variant	-	-	-	-	-	IMPACT=MODIFIER;BIOTYPE=protein_coding;REF_ALLELE=T;UPLOADED_ALLELE=T/G;DISTANCE=2868;STRAND=1
GM04	42372233	C	T	0|0	1|1	1|0	0|0	Glyma.04G169300	Transcript	downstream_gene_variant	-	-	-	-	-	IMPACT=MODIFIER;BIOTYPE=protein_coding;REF_ALLELE=C;UPLOADED_ALLELE=C/T;DISTANCE=2986;STRAND=1
GM04	42372341	T	C	0|0	1|1	1|1	0|0	Glyma.04G169300	Transcript	downstream_gene_variant	-	-	-	-	-	IMPACT=MODIFIER;BIOTYPE=protein_coding;REF_ALLELE=T;UPLOADED_ALLELE=T/C;DISTANCE=3094;STRAND=1
GM04	42372366	C	G	0|0	1|1	0|1	0|0	Glyma.04G169300	Transcript	downstream_gene_variant	-	-	-	-	-	IMPACT=MODIFIER;BIOTYPE=protein_coding;REF_ALLELE=C;UPLOADED_ALLELE=C/G;DISTANCE=3119;STRAND=1
GM04	42372457	T	C	0|0	1|1	0|0	0|0	Glyma.04G169300	Transcript	downstream_gene_variant	-	-	-	-	-	IMPACT=MODIFIER;BIOTYPE=protein_coding;REF_ALLELE=T;UPLOADED_ALLELE=T/C;DISTANCE=3210;STRAND=1
GM04	42372542	G	T	0|0	1|1	1|1	0|0	Glyma.04G169300	Transcript	downstream_gene_variant	-	-	-	-	-	IMPACT=MODIFIER;BIOTYPE=protein_coding;REF_ALLELE=G;UPLOADED_ALLELE=G/T;DISTANCE=3295;STRAND=1
GM04	42372634	A	G	0|0	1|1	1|1	0|0	Glyma.04G169300	Transcript	downstream_gene_variant	-	-	-	-	-	IMPACT=MODIFIER;BIOTYPE=protein_coding;REF_ALLELE=A;UPLOADED_ALLELE=A/G;DISTANCE=3387;STRAND=1
GM04	42372852	C	T	0|0	1|0	1|1	0|0	Glyma.04G169300	Transcript	downstream_gene_variant	-	-	-	-	-	IMPACT=MODIFIER;BIOTYPE=protein_coding;REF_ALLELE=C;UPLOADED_ALLELE=C/T;DISTANCE=3605;STRAND=1
GM04	42372944	T	C	0|0	1|1	1|1	0|1	Glyma.04G169300	Transcript	downstream_gene_variant	-	-	-	-	-	IMPACT=MODIFIER;BIOTYPE=protein_coding;REF_ALLELE=T;UPLOADED_ALLELE=T/C;DISTANCE=3697;STRAND=1
GM04	42372975	A	G	0|0	1|1	1|1	0|1	Glyma.04G169300	Transcript	downstream_gene_variant	-	-	-	-	-	IMPACT=MODIFIER;BIOTYPE=protein_coding;REF_ALLELE=A;UPLOADED_ALLELE=A/G;DISTANCE=3728;STRAND=1
GM04	42373006	G	A	0|0	1|1	1|1	0|1	Glyma.04G169300	Transcript	downstream_gene_variant	-	-	-	-	-	IMPACT=MODIFIER;BIOTYPE=protein_coding;REF_ALLELE=G;UPLOADED_ALLELE=G/A;DISTANCE=3759;STRAND=1
GM04	42373043	T	C	0|0	1|1	1|1	0|0	Glyma.04G169300	Transcript	downstream_gene_variant	-	-	-	-	-	IMPACT=MODIFIER;BIOTYPE=protein_coding;REF_ALLELE=T;UPLOADED_ALLELE=T/C;DISTANCE=3796;STRAND=1
GM04	42373069	T	G	0|0	1|1	1|1	0|0	Glyma.04G169300	Transcript	downstream_gene_variant	-	-	-	-	-	IMPACT=MODIFIER;BIOTYPE=protein_coding;REF_ALLELE=T;UPLOADED_ALLELE=T/G;DISTANCE=3822;STRAND=1
GM04	42373077	C	T	0|0	1|1	1|1	0|0	Glyma.04G169300	Transcript	downstream_gene_variant	-	-	-	-	-	IMPACT=MODIFIER;BIOTYPE=protein_coding;REF_ALLELE=C;UPLOADED_ALLELE=C/T;DISTANCE=3830;STRAND=1
GM04	42373086	G	A	0|0	1|1	1|1	0|0	Glyma.04G169300	Transcript	downstream_gene_variant	-	-	-	-	-	IMPACT=MODIFIER;BIOTYPE=protein_coding;REF_ALLELE=G;UPLOADED_ALLELE=G/A;DISTANCE=3839;STRAND=1
GM04	42373115	A	G	0|0	1|1	1|1	0|0	Glyma.04G169300	Transcript	downstream_gene_variant	-	-	-	-	-	IMPACT=MODIFIER;BIOTYPE=protein_coding;REF_ALLELE=A;UPLOADED_ALLELE=A/G;DISTANCE=3868;STRAND=1
GM04	42373180	C	A	0|0	1|1	1|1	0|1	Glyma.04G169300	Transcript	downstream_gene_variant	-	-	-	-	-	IMPACT=MODIFIER;BIOTYPE=protein_coding;REF_ALLELE=C;UPLOADED_ALLELE=C/A;DISTANCE=3933;STRAND=1
GM04	42373248	C	T	0|0	1|1	1|1	0|0	Glyma.04G169300	Transcript	downstream_gene_variant	-	-	-	-	-	IMPACT=MODIFIER;BIOTYPE=protein_coding;REF_ALLELE=C;UPLOADED_ALLELE=C/T;DISTANCE=4001;STRAND=1
GM04	42373334	A	G	0|0	1|1	1|1	0|0	Glyma.04G169300	Transcript	downstream_gene_variant	-	-	-	-	-	IMPACT=MODIFIER;BIOTYPE=protein_coding;REF_ALLELE=A;UPLOADED_ALLELE=A/G;DISTANCE=4087;STRAND=1
GM04	42373449	C	T	0|0	1|1	1|1	0|0	Glyma.04G169300	Transcript	downstream_gene_variant	-	-	-	-	-	IMPACT=MODIFIER;BIOTYPE=protein_coding;REF_ALLELE=C;UPLOADED_ALLELE=C/T;DISTANCE=4202;STRAND=1
GM04	42373661	A	C	0|0	1|1	1|1	0|0	Glyma.04G169300	Transcript	downstream_gene_variant	-	-	-	-	-	IMPACT=MODIFIER;BIOTYPE=protein_coding;REF_ALLELE=A;UPLOADED_ALLELE=A/C;DISTANCE=4414;STRAND=1
GM04	42373711	A	G	0|0	1|1	1|1	0|0	Glyma.04G169300	Transcript	downstream_gene_variant	-	-	-	-	-	IMPACT=MODIFIER;BIOTYPE=protein_coding;REF_ALLELE=A;UPLOADED_ALLELE=A/G;DISTANCE=4464;STRAND=1
GM04	42373794	C	T	0|0	1|1	1|1	0|0	Glyma.04G169300	Transcript	downstream_gene_variant	-	-	-	-	-	IMPACT=MODIFIER;BIOTYPE=protein_coding;REF_ALLELE=C;UPLOADED_ALLELE=C/T;DISTANCE=4547;STRAND=1
GM04	42373873	G	A	0|0	0|1	1|1	0|0	Glyma.04G169300	Transcript	downstream_gene_variant	-	-	-	-	-	IMPACT=MODIFIER;BIOTYPE=protein_coding;REF_ALLELE=G;UPLOADED_ALLELE=G/A;DISTANCE=4626;STRAND=1
GM04	42373947	C	T	0|0	1|1	1|0	0|0	Glyma.04G169300	Transcript	downstream_gene_variant	-	-	-	-	-	IMPACT=MODIFIER;BIOTYPE=protein_coding;REF_ALLELE=C;UPLOADED_ALLELE=C/T;DISTANCE=4700;STRAND=1
GM04	42373970	T	C	0|0	1|1	1|0	0|0	Glyma.04G169300	Transcript	downstream_gene_variant	-	-	-	-	-	IMPACT=MODIFIER;BIOTYPE=protein_coding;REF_ALLELE=T;UPLOADED_ALLELE=T/C;DISTANCE=4723;STRAND=1
GM04	42374043	T	C	0|0	1|1	1|1	0|0	Glyma.04G169300	Transcript	downstream_gene_variant	-	-	-	-	-	IMPACT=MODIFIER;BIOTYPE=protein_coding;REF_ALLELE=T;UPLOADED_ALLELE=T/C;DISTANCE=4796;STRAND=1
GM04	42374060	T	A	0|0	1|1	1|1	0|0	Glyma.04G169300	Transcript	downstream_gene_variant	-	-	-	-	-	IMPACT=MODIFIER;BIOTYPE=protein_coding;REF_ALLELE=T;UPLOADED_ALLELE=T/A;DISTANCE=4813;STRAND=1
GM04	42374118	G	A	0|0	1|1	1|1	0|0	Glyma.04G169300	Transcript	downstream_gene_variant	-	-	-	-	-	IMPACT=MODIFIER;BIOTYPE=protein_coding;REF_ALLELE=G;UPLOADED_ALLELE=G/A;DISTANCE=4871;STRAND=1
GM04	42374172	C	T	0|0	1|1	1|1	0|0	Glyma.04G169300	Transcript	downstream_gene_variant	-	-	-	-	-	IMPACT=MODIFIER;BIOTYPE=protein_coding;REF_ALLELE=C;UPLOADED_ALLELE=C/T;DISTANCE=4925;STRAND=1
GM04	42374202	C	A	0|0	1|1	1|1	0|0	Glyma.04G169300	Transcript	downstream_gene_variant	-	-	-	-	-	IMPACT=MODIFIER;BIOTYPE=protein_coding;REF_ALLELE=C;UPLOADED_ALLELE=C/A;DISTANCE=4955;STRAND=1
GM04	42374224	A	G	0|0	1|1	1|1	0|0	Glyma.04G169300	Transcript	downstream_gene_variant	-	-	-	-	-	IMPACT=MODIFIER;BIOTYPE=protein_coding;REF_ALLELE=A;UPLOADED_ALLELE=A/G;DISTANCE=4977;STRAND=1
GM04	42374259	A	C	0|0	1|1	1|0	0|0	-	-	intergenic_variant	-	-	-	-	-	IMPACT=MODIFIER;REF_ALLELE=A;UPLOADED_ALLELE=A/C
GM04	42374365	C	T	0|0	1|1	1|0	0|0	-	-	intergenic_variant	-	-	-	-	-	IMPACT=MODIFIER;REF_ALLELE=C;UPLOADED_ALLELE=C/T
GM04	42374426	A	G	0|0	1|1	1|1	0|0	-	-	intergenic_variant	-	-	-	-	-	IMPACT=MODIFIER;REF_ALLELE=A;UPLOADED_ALLELE=A/G
GM04	42374441	A	C	0|0	1|1	1|1	0|0	-	-	intergenic_variant	-	-	-	-	-	IMPACT=MODIFIER;REF_ALLELE=A;UPLOADED_ALLELE=A/C
GM04	42374504	G	A	0|0	1|1	1|1	0|0	-	-	intergenic_variant	-	-	-	-	-	IMPACT=MODIFIER;REF_ALLELE=G;UPLOADED_ALLELE=G/A
GM04	42374575	C	T	0|0	1|1	1|0	0|0	-	-	intergenic_variant	-	-	-	-	-	IMPACT=MODIFIER;REF_ALLELE=C;UPLOADED_ALLELE=C/T
GM04	42374603	C	T	0|0	1|1	1|0	0|0	-	-	intergenic_variant	-	-	-	-	-	IMPACT=MODIFIER;REF_ALLELE=C;UPLOADED_ALLELE=C/T
GM04	42374617	C	T	0|0	1|1	1|0	0|0	-	-	intergenic_variant	-	-	-	-	-	IMPACT=MODIFIER;REF_ALLELE=C;UPLOADED_ALLELE=C/T
GM04	42374656	A	G	0|0	1|1	1|0	0|0	-	-	intergenic_variant	-	-	-	-	-	IMPACT=MODIFIER;REF_ALLELE=A;UPLOADED_ALLELE=A/G
GM04	42374672	G	A	0|0	1|1	1|1	0|0	-	-	intergenic_variant	-	-	-	-	-	IMPACT=MODIFIER;REF_ALLELE=G;UPLOADED_ALLELE=G/A
GM04	42374692	C	T	0|0	1|1	1|1	0|0	-	-	intergenic_variant	-	-	-	-	-	IMPACT=MODIFIER;REF_ALLELE=C;UPLOADED_ALLELE=C/T
GM04	42374811	G	A	0|0	1|0	1|1	0|0	-	-	intergenic_variant	-	-	-	-	-	IMPACT=MODIFIER;REF_ALLELE=G;UPLOADED_ALLELE=G/A
GM04	42374834	C	T	0|0	1|0	1|1	0|0	-	-	intergenic_variant	-	-	-	-	-	IMPACT=MODIFIER;REF_ALLELE=C;UPLOADED_ALLELE=C/T
GM04	42374862	T	C	0|0	1|1	1|1	0|0	-	-	intergenic_variant	-	-	-	-	-	IMPACT=MODIFIER;REF_ALLELE=T;UPLOADED_ALLELE=T/C
GM04	42374868	C	A	0|0	1|1	1|1	0|0	-	-	intergenic_variant	-	-	-	-	-	IMPACT=MODIFIER;REF_ALLELE=C;UPLOADED_ALLELE=C/A
GM04	42374940	G	A	0|0	1|1	1|1	0|0	-	-	intergenic_variant	-	-	-	-	-	IMPACT=MODIFIER;REF_ALLELE=G;UPLOADED_ALLELE=G/A
GM04	42375071	G	A	0|0	0|1	1|1	0|0	-	-	intergenic_variant	-	-	-	-	-	IMPACT=MODIFIER;REF_ALLELE=G;UPLOADED_ALLELE=G/A
GM04	42375136	C	T	0|0	1|1	1|1	0|0	-	-	intergenic_variant	-	-	-	-	-	IMPACT=MODIFIER;REF_ALLELE=C;UPLOADED_ALLELE=C/T
GM04	42375176	A	C	0|0	1|1	1|1	0|0	-	-	intergenic_variant	-	-	-	-	-	IMPACT=MODIFIER;REF_ALLELE=A;UPLOADED_ALLELE=A/C
GM04	42375412	G	A	0|0	1|0	1|1	0|0	-	-	intergenic_variant	-	-	-	-	-	IMPACT=MODIFIER;REF_ALLELE=G;UPLOADED_ALLELE=G/A
GM04	42375464	T	A	0|0	1|1	1|1	0|0	-	-	intergenic_variant	-	-	-	-	-	IMPACT=MODIFIER;REF_ALLELE=T;UPLOADED_ALLELE=T/A
GM04	42375472	G	A	0|0	1|1	1|1	0|0	-	-	intergenic_variant	-	-	-	-	-	IMPACT=MODIFIER;REF_ALLELE=G;UPLOADED_ALLELE=G/A
GM04	42375491	G	A	0|0	1|0	1|1	0|0	-	-	intergenic_variant	-	-	-	-	-	IMPACT=MODIFIER;REF_ALLELE=G;UPLOADED_ALLELE=G/A
GM04	42375529	T	C	0|0	1|1	1|1	0|0	-	-	intergenic_variant	-	-	-	-	-	IMPACT=MODIFIER;REF_ALLELE=T;UPLOADED_ALLELE=T/C
GM04	42375546	C	A	0|0	1|1	1|1	0|0	-	-	intergenic_variant	-	-	-	-	-	IMPACT=MODIFIER;REF_ALLELE=C;UPLOADED_ALLELE=C/A
GM04	42375689	C	T	0|0	1|1	1|1	0|0	-	-	intergenic_variant	-	-	-	-	-	IMPACT=MODIFIER;REF_ALLELE=C;UPLOADED_ALLELE=C/T
GM04	42375710	A	G	0|0	1|1	1|1	0|0	-	-	intergenic_variant	-	-	-	-	-	IMPACT=MODIFIER;REF_ALLELE=A;UPLOADED_ALLELE=A/G
GM04	42375714	T	C	0|0	1|1	1|1	0|0	-	-	intergenic_variant	-	-	-	-	-	IMPACT=MODIFIER;REF_ALLELE=T;UPLOADED_ALLELE=T/C
GM04	42375770	A	G	0|0	1|1	1|1	0|0	Glyma.04G169400	Transcript	upstream_gene_variant	-	-	-	-	-	IMPACT=MODIFIER;BIOTYPE=protein_coding;REF_ALLELE=A;UPLOADED_ALLELE=A/G;DISTANCE=4998;STRAND=1
[truncated: 10 more rows]

## Sheet: S1e - TF_list4,611
Table S1e. Transcription factors from PlantTFDB and Soybase
[truncated: 14,790 more rows]

[truncated: 17 more sheets: S1f - Linkage maps, S1g - Genotypes QS15524 pop, S1h - Genotypes QS15544 pop, S1i - DEGs parents QS15524, S1j - DEGs parents QS15544, S1k - Parental lines DEG GO, S1l - Mapping of interactions, S1m - Expression QTL stats, S1n - Nb int before merging, S1o - Nb int after merging, S1p - Stats eQTL interactions, S1q - Interaction after merging, S1r - Hotspot statistics, S1s - Gene ontology hotspots, S1t - TWCEN stats, S1u - Gene ontology TWCEN, S1v - Candidate TF minor region]
